# Supplementary material for: The importance of the Andes in the evolutionary radiation of Sigmodontinae (Rodentia, Cricetidae), the most diverse group of mammals in the Neotropics
Source: Sci Rep. 2023 Feb 7;13:2207. doi: 10.1038/s41598-023-28497-0 (PMC9905555; doi:10.1038/s41598-023-28497-0)
Supplement: Supplementary file 2 — Supplementary Table S1. [file 41598_2023_28497_MOESM2_ESM.xlsx]

## Sheet: Occurrences_database
id	tribe	genera	species	taxonomy_MDD_v1.9	latitude	longitude	reference
1	Incertae_sedis	Abrawayaomys	ruschii	Abrawayaomys_ruschii	-20.5	-41.1	Percequillo, A. R. et al. The genus Abrawayaomys Cunha and Cruz, 1979 (Rodentia: Cricetidae: Sigmodontinae): geographic variation and species definition. Journal of Mammalogy 98, 438–455 (2017).
2	Incertae_sedis	Abrawayaomys	ruschii	Abrawayaomys_ruschii	-19.5	-42.5167	Percequillo, A. R. et al. The genus Abrawayaomys Cunha and Cruz, 1979 (Rodentia: Cricetidae: Sigmodontinae): geographic variation and species definition. Journal of Mammalogy 98, 438–455 (2017).
3	Incertae_sedis	Abrawayaomys	ruschii	Abrawayaomys_ruschii	-20.7833	-42.8667	Percequillo, A. R. et al. The genus Abrawayaomys Cunha and Cruz, 1979 (Rodentia: Cricetidae: Sigmodontinae): geographic variation and species definition. Journal of Mammalogy 98, 438–455 (2017).
4	Incertae_sedis	Abrawayaomys	ruschii	Abrawayaomys_ruschii	-20	-43.7	Percequillo, A. R. et al. The genus Abrawayaomys Cunha and Cruz, 1979 (Rodentia: Cricetidae: Sigmodontinae): geographic variation and species definition. Journal of Mammalogy 98, 438–455 (2017).
5	Incertae_sedis	Abrawayaomys	ruschii	Abrawayaomys_ruschii	-20.0667	-43.9	Percequillo, A. R. et al. The genus Abrawayaomys Cunha and Cruz, 1979 (Rodentia: Cricetidae: Sigmodontinae): geographic variation and species definition. Journal of Mammalogy 98, 438–455 (2017).
6	Incertae_sedis	Abrawayaomys	ruschii	Abrawayaomys_ruschii	-20.7167	-42.4833	Percequillo, A. R. et al. The genus Abrawayaomys Cunha and Cruz, 1979 (Rodentia: Cricetidae: Sigmodontinae): geographic variation and species definition. Journal of Mammalogy 98, 438–455 (2017).
7	Incertae_sedis	Abrawayaomys	ruschii	Abrawayaomys_ruschii	-20.1833	-43.3833	Percequillo, A. R. et al. The genus Abrawayaomys Cunha and Cruz, 1979 (Rodentia: Cricetidae: Sigmodontinae): geographic variation and species definition. Journal of Mammalogy 98, 438–455 (2017).
8	Incertae_sedis	Abrawayaomys	ruschii	Abrawayaomys_ruschii	-20.4833	-43.6167	Percequillo, A. R. et al. The genus Abrawayaomys Cunha and Cruz, 1979 (Rodentia: Cricetidae: Sigmodontinae): geographic variation and species definition. Journal of Mammalogy 98, 438–455 (2017).
9	Incertae_sedis	Abrawayaomys	ruschii	Abrawayaomys_ruschii	-22.8833	-44.3833	Percequillo, A. R. et al. The genus Abrawayaomys Cunha and Cruz, 1979 (Rodentia: Cricetidae: Sigmodontinae): geographic variation and species definition. Journal of Mammalogy 98, 438–455 (2017).
10	Incertae_sedis	Abrawayaomys	ruschii	Abrawayaomys_ruschii	-22.8	-44.3667	Percequillo, A. R. et al. The genus Abrawayaomys Cunha and Cruz, 1979 (Rodentia: Cricetidae: Sigmodontinae): geographic variation and species definition. Journal of Mammalogy 98, 438–455 (2017).
11	Incertae_sedis	Abrawayaomys	ruschii	Abrawayaomys_ruschii	-23.3583	-45.125	Percequillo, A. R. et al. The genus Abrawayaomys Cunha and Cruz, 1979 (Rodentia: Cricetidae: Sigmodontinae): geographic variation and species definition. Journal of Mammalogy 98, 438–455 (2017).
12	Incertae_sedis	Abrawayaomys	ruschii	Abrawayaomys_ruschii	-23.5667	-46.0333	Percequillo, A. R. et al. The genus Abrawayaomys Cunha and Cruz, 1979 (Rodentia: Cricetidae: Sigmodontinae): geographic variation and species definition. Journal of Mammalogy 98, 438–455 (2017).
13	Incertae_sedis	Abrawayaomys	ruschii	Abrawayaomys_ruschii	-23.5	-45.8833	Percequillo, A. R. et al. The genus Abrawayaomys Cunha and Cruz, 1979 (Rodentia: Cricetidae: Sigmodontinae): geographic variation and species definition. Journal of Mammalogy 98, 438–455 (2017).
14	Incertae_sedis	Abrawayaomys	ruschii	Abrawayaomys_ruschii	-23.6333	-45.8667	Percequillo, A. R. et al. The genus Abrawayaomys Cunha and Cruz, 1979 (Rodentia: Cricetidae: Sigmodontinae): geographic variation and species definition. Journal of Mammalogy 98, 438–455 (2017).
15	Incertae_sedis	Abrawayaomys	ruschii	Abrawayaomys_ruschii	-23.8667	-47.3833	Percequillo, A. R. et al. The genus Abrawayaomys Cunha and Cruz, 1979 (Rodentia: Cricetidae: Sigmodontinae): geographic variation and species definition. Journal of Mammalogy 98, 438–455 (2017).
16	Incertae_sedis	Abrawayaomys	ruschii	Abrawayaomys_ruschii	-24.15	-48.35	Percequillo, A. R. et al. The genus Abrawayaomys Cunha and Cruz, 1979 (Rodentia: Cricetidae: Sigmodontinae): geographic variation and species definition. Journal of Mammalogy 98, 438–455 (2017).
17	Incertae_sedis	Abrawayaomys	ruschii	Abrawayaomys_ruschii	-24.2167	-48.3833	Percequillo, A. R. et al. The genus Abrawayaomys Cunha and Cruz, 1979 (Rodentia: Cricetidae: Sigmodontinae): geographic variation and species definition. Journal of Mammalogy 98, 438–455 (2017).
18	Incertae_sedis	Abrawayaomys	ruschii	Abrawayaomys_ruschii	-24.6333	-48.4	Percequillo, A. R. et al. The genus Abrawayaomys Cunha and Cruz, 1979 (Rodentia: Cricetidae: Sigmodontinae): geographic variation and species definition. Journal of Mammalogy 98, 438–455 (2017).
19	Incertae_sedis	Abrawayaomys	ruschii	Abrawayaomys_ruschii	-24.95	-48.4167	Percequillo, A. R. et al. The genus Abrawayaomys Cunha and Cruz, 1979 (Rodentia: Cricetidae: Sigmodontinae): geographic variation and species definition. Journal of Mammalogy 98, 438–455 (2017).
20	Incertae_sedis	Abrawayaomys	ruschii	Abrawayaomys_ruschii	-23.7833	-50.5	Percequillo, A. R. et al. The genus Abrawayaomys Cunha and Cruz, 1979 (Rodentia: Cricetidae: Sigmodontinae): geographic variation and species definition. Journal of Mammalogy 98, 438–455 (2017).
21	Incertae_sedis	Abrawayaomys	ruschii	Abrawayaomys_ruschii	-23.15	-50.7	Percequillo, A. R. et al. The genus Abrawayaomys Cunha and Cruz, 1979 (Rodentia: Cricetidae: Sigmodontinae): geographic variation and species definition. Journal of Mammalogy 98, 438–455 (2017).
22	Incertae_sedis	Abrawayaomys	ruschii	Abrawayaomys_ruschii	-27.7167	-48.8	Percequillo, A. R. et al. The genus Abrawayaomys Cunha and Cruz, 1979 (Rodentia: Cricetidae: Sigmodontinae): geographic variation and species definition. Journal of Mammalogy 98, 438–455 (2017).
23	Incertae_sedis	Abrawayaomys	ruschii	Abrawayaomys_ruschii	-27.1333	-52.7	Percequillo, A. R. et al. The genus Abrawayaomys Cunha and Cruz, 1979 (Rodentia: Cricetidae: Sigmodontinae): geographic variation and species definition. Journal of Mammalogy 98, 438–455 (2017).
24	Incertae_sedis	Abrawayaomys	ruschii	Abrawayaomys_ruschii	-25.68	-54.5081	Percequillo, A. R. et al. The genus Abrawayaomys Cunha and Cruz, 1979 (Rodentia: Cricetidae: Sigmodontinae): geographic variation and species definition. Journal of Mammalogy 98, 438–455 (2017).
25	Incertae_sedis	Abrawayaomys	ruschii	Abrawayaomys_ruschii	-25.8286	-54.1292	Percequillo, A. R. et al. The genus Abrawayaomys Cunha and Cruz, 1979 (Rodentia: Cricetidae: Sigmodontinae): geographic variation and species definition. Journal of Mammalogy 98, 438–455 (2017).
26	Incertae_sedis	Abrawayaomys	ruschii	Abrawayaomys_ruschii	-26.4	-54.5167	Percequillo, A. R. et al. The genus Abrawayaomys Cunha and Cruz, 1979 (Rodentia: Cricetidae: Sigmodontinae): geographic variation and species definition. Journal of Mammalogy 98, 438–455 (2017).
27	Incertae_sedis	Abrawayaomys	ruschii	Abrawayaomys_ruschii	-26.5667	-54.7833	Percequillo, A. R. et al. The genus Abrawayaomys Cunha and Cruz, 1979 (Rodentia: Cricetidae: Sigmodontinae): geographic variation and species definition. Journal of Mammalogy 98, 438–455 (2017).
28	Incertae_sedis	Abrawayaomys	ruschii	Abrawayaomys_ruschii	-27.4167	-55.0167	Percequillo, A. R. et al. The genus Abrawayaomys Cunha and Cruz, 1979 (Rodentia: Cricetidae: Sigmodontinae): geographic variation and species definition. Journal of Mammalogy 98, 438–455 (2017).
29	Abrothrichini	Abrothrix	andina	Abrothrix_andina	-34.25	-69.3389	Patton, J.L., Pardiñas, U.F.J., D’Elia, G. (eds.) 2015. Mammals of South America, Volume 2: Rodents. University of Chicago Press. 1336 pp.
30	Abrothrichini	Abrothrix	andina	Abrothrix_andina	-33.2167	-70.2	Patton, J.L., Pardiñas, U.F.J., D’Elia, G. (eds.) 2015. Mammals of South America, Volume 2: Rodents. University of Chicago Press. 1336 pp.
31	Abrothrichini	Abrothrix	andina	Abrothrix_andina	-32.9966	-69.3214	Patton, J.L., Pardiñas, U.F.J., D’Elia, G. (eds.) 2015. Mammals of South America, Volume 2: Rodents. University of Chicago Press. 1336 pp.
32	Abrothrichini	Abrothrix	andina	Abrothrix_andina	-30.1871	-69.278	Patton, J.L., Pardiñas, U.F.J., D’Elia, G. (eds.) 2015. Mammals of South America, Volume 2: Rodents. University of Chicago Press. 1336 pp.
33	Abrothrichini	Abrothrix	andina	Abrothrix_andina	-26.5333	-68.95	Patton, J.L., Pardiñas, U.F.J., D’Elia, G. (eds.) 2015. Mammals of South America, Volume 2: Rodents. University of Chicago Press. 1336 pp.
34	Abrothrichini	Abrothrix	andina	Abrothrix_andina	-24.0976	-66.77	Patton, J.L., Pardiñas, U.F.J., D’Elia, G. (eds.) 2015. Mammals of South America, Volume 2: Rodents. University of Chicago Press. 1336 pp.
35	Abrothrichini	Abrothrix	andina	Abrothrix_andina	-23.6167	-65.4	Patton, J.L., Pardiñas, U.F.J., D’Elia, G. (eds.) 2015. Mammals of South America, Volume 2: Rodents. University of Chicago Press. 1336 pp.
36	Abrothrichini	Abrothrix	andina	Abrothrix_andina	-22.9203	-65.5814	Patton, J.L., Pardiñas, U.F.J., D’Elia, G. (eds.) 2015. Mammals of South America, Volume 2: Rodents. University of Chicago Press. 1336 pp.
37	Abrothrichini	Abrothrix	andina	Abrothrix_andina	-22.9167	-68.2167	Patton, J.L., Pardiñas, U.F.J., D’Elia, G. (eds.) 2015. Mammals of South America, Volume 2: Rodents. University of Chicago Press. 1336 pp.
38	Abrothrichini	Abrothrix	andina	Abrothrix_andina	-22.4471	-67.1915	Patton, J.L., Pardiñas, U.F.J., D’Elia, G. (eds.) 2015. Mammals of South America, Volume 2: Rodents. University of Chicago Press. 1336 pp.
39	Abrothrichini	Abrothrix	andina	Abrothrix_andina	-21.9667	-68.3333	Patton, J.L., Pardiñas, U.F.J., D’Elia, G. (eds.) 2015. Mammals of South America, Volume 2: Rodents. University of Chicago Press. 1336 pp.
40	Abrothrichini	Abrothrix	andina	Abrothrix_andina	-18.25	-69.1667	Patton, J.L., Pardiñas, U.F.J., D’Elia, G. (eds.) 2015. Mammals of South America, Volume 2: Rodents. University of Chicago Press. 1336 pp.
41	Abrothrichini	Abrothrix	andina	Abrothrix_andina	-17.9167	-68.6833	Patton, J.L., Pardiñas, U.F.J., D’Elia, G. (eds.) 2015. Mammals of South America, Volume 2: Rodents. University of Chicago Press. 1336 pp.
42	Abrothrichini	Abrothrix	andina	Abrothrix_andina	-17.2455	-69.8208	Patton, J.L., Pardiñas, U.F.J., D’Elia, G. (eds.) 2015. Mammals of South America, Volume 2: Rodents. University of Chicago Press. 1336 pp.
43	Abrothrichini	Abrothrix	andina	Abrothrix_andina	-16.3667	-71.1333	Patton, J.L., Pardiñas, U.F.J., D’Elia, G. (eds.) 2015. Mammals of South America, Volume 2: Rodents. University of Chicago Press. 1336 pp.
44	Abrothrichini	Abrothrix	andina	Abrothrix_andina	-16.0333	-70.8333	Patton, J.L., Pardiñas, U.F.J., D’Elia, G. (eds.) 2015. Mammals of South America, Volume 2: Rodents. University of Chicago Press. 1336 pp.
45	Abrothrichini	Abrothrix	andina	Abrothrix_andina	-15.9667	-71.402	Patton, J.L., Pardiñas, U.F.J., D’Elia, G. (eds.) 2015. Mammals of South America, Volume 2: Rodents. University of Chicago Press. 1336 pp.
46	Abrothrichini	Abrothrix	andina	Abrothrix_andina	-15.6819	-71.6019	Rengifo, E. M. et al. Andean non‐volant small mammals: A dataset of community assemblages of non‐volant small mammals from the high Andes. Ecology (2022) doi:10.1002/ecy.3767.
47	Abrothrichini	Abrothrix	andina	Abrothrix_andina	-16.4	-71.4	Rengifo, E. M. et al. Andean non‐volant small mammals: A dataset of community assemblages of non‐volant small mammals from the high Andes. Ecology (2022) doi:10.1002/ecy.3767.
48	Abrothrichini	Abrothrix	andina	Abrothrix_andina	-16.7908	-70.603	Rengifo, E. M. et al. Andean non‐volant small mammals: A dataset of community assemblages of non‐volant small mammals from the high Andes. Ecology (2022) doi:10.1002/ecy.3767.
49	Abrothrichini	Abrothrix	andina	Abrothrix_andina	-16.8077	-70.7426	Rengifo, E. M. et al. Andean non‐volant small mammals: A dataset of community assemblages of non‐volant small mammals from the high Andes. Ecology (2022) doi:10.1002/ecy.3767.
50	Abrothrichini	Abrothrix	andina	Abrothrix_andina	-16.8077	-70.7426	Rengifo, E. M. et al. Andean non‐volant small mammals: A dataset of community assemblages of non‐volant small mammals from the high Andes. Ecology (2022) doi:10.1002/ecy.3767.
51	Abrothrichini	Abrothrix	andina	Abrothrix_andina	-15.9831	-71.3772	Rengifo, E. M. et al. Andean non‐volant small mammals: A dataset of community assemblages of non‐volant small mammals from the high Andes. Ecology (2022) doi:10.1002/ecy.3767.
52	Abrothrichini	Abrothrix	andina	Abrothrix_andina	-16.76	-69.85	Rengifo, E. M. et al. Andean non‐volant small mammals: A dataset of community assemblages of non‐volant small mammals from the high Andes. Ecology (2022) doi:10.1002/ecy.3767.
53	Abrothrichini	Abrothrix	andina	Abrothrix_andina	-16.775	-70.0275	Rengifo, E. M. et al. Andean non‐volant small mammals: A dataset of community assemblages of non‐volant small mammals from the high Andes. Ecology (2022) doi:10.1002/ecy.3767.
54	Abrothrichini	Abrothrix	andina	Abrothrix_andina	-15.7614	-71.5536	Rengifo, E. M. et al. Andean non‐volant small mammals: A dataset of community assemblages of non‐volant small mammals from the high Andes. Ecology (2022) doi:10.1002/ecy.3767.
55	Abrothrichini	Abrothrix	andina	Abrothrix_andina	-15.8631	-71.0806	Rengifo, E. M. et al. Andean non‐volant small mammals: A dataset of community assemblages of non‐volant small mammals from the high Andes. Ecology (2022) doi:10.1002/ecy.3767.
56	Abrothrichini	Abrothrix	andina	Abrothrix_andina	-15.9167	-71.5833	Rengifo, E. M. et al. Andean non‐volant small mammals: A dataset of community assemblages of non‐volant small mammals from the high Andes. Ecology (2022) doi:10.1002/ecy.3767.
57	Abrothrichini	Abrothrix	andina	Abrothrix_andina	-16.1467	-71.3567	Rengifo, E. M. et al. Andean non‐volant small mammals: A dataset of community assemblages of non‐volant small mammals from the high Andes. Ecology (2022) doi:10.1002/ecy.3767.
58	Abrothrichini	Abrothrix	andina	Abrothrix_andina	-16.2608	-71.4839	Rengifo, E. M. et al. Andean non‐volant small mammals: A dataset of community assemblages of non‐volant small mammals from the high Andes. Ecology (2022) doi:10.1002/ecy.3767.
59	Abrothrichini	Abrothrix	andina	Abrothrix_andina	-16.3497	-71.1489	Rengifo, E. M. et al. Andean non‐volant small mammals: A dataset of community assemblages of non‐volant small mammals from the high Andes. Ecology (2022) doi:10.1002/ecy.3767.
60	Abrothrichini	Abrothrix	andina	Abrothrix_andina	-16.4	-71.4	Rengifo, E. M. et al. Andean non‐volant small mammals: A dataset of community assemblages of non‐volant small mammals from the high Andes. Ecology (2022) doi:10.1002/ecy.3767.
61	Abrothrichini	Abrothrix	andina	Abrothrix_andina	-17.2367	-69.8083	Rengifo, E. M. et al. Andean non‐volant small mammals: A dataset of community assemblages of non‐volant small mammals from the high Andes. Ecology (2022) doi:10.1002/ecy.3767.
62	Abrothrichini	Abrothrix	andina	Abrothrix_andina	-17.3914	-69.9462	Rengifo, E. M. et al. Andean non‐volant small mammals: A dataset of community assemblages of non‐volant small mammals from the high Andes. Ecology (2022) doi:10.1002/ecy.3767.
63	Abrothrichini	Abrothrix	andina	Abrothrix_andina	-16.5619	-70.1857	Rengifo, E. M. et al. Andean non‐volant small mammals: A dataset of community assemblages of non‐volant small mammals from the high Andes. Ecology (2022) doi:10.1002/ecy.3767.
64	Abrothrichini	Abrothrix	andina	Abrothrix_andina	-16.6477	-70.3548	Rengifo, E. M. et al. Andean non‐volant small mammals: A dataset of community assemblages of non‐volant small mammals from the high Andes. Ecology (2022) doi:10.1002/ecy.3767.
65	Abrothrichini	Abrothrix	andina	Abrothrix_andina	-17.1221	-70.0635	Rengifo, E. M. et al. Andean non‐volant small mammals: A dataset of community assemblages of non‐volant small mammals from the high Andes. Ecology (2022) doi:10.1002/ecy.3767.
66	Abrothrichini	Abrothrix	andina	Abrothrix_andina	-17.1232	-70.0573	Rengifo, E. M. et al. Andean non‐volant small mammals: A dataset of community assemblages of non‐volant small mammals from the high Andes. Ecology (2022) doi:10.1002/ecy.3767.
67	Abrothrichini	Abrothrix	andina	Abrothrix_andina	-17.1993	-69.9399	Rengifo, E. M. et al. Andean non‐volant small mammals: A dataset of community assemblages of non‐volant small mammals from the high Andes. Ecology (2022) doi:10.1002/ecy.3767.
68	Abrothrichini	Abrothrix	andina	Abrothrix_andina	-17.3353	-69.9605	Rengifo, E. M. et al. Andean non‐volant small mammals: A dataset of community assemblages of non‐volant small mammals from the high Andes. Ecology (2022) doi:10.1002/ecy.3767.
69	Abrothrichini	Abrothrix	andina	Abrothrix_andina	-17.37	-69.9597	Rengifo, E. M. et al. Andean non‐volant small mammals: A dataset of community assemblages of non‐volant small mammals from the high Andes. Ecology (2022) doi:10.1002/ecy.3767.
70	Abrothrichini	Abrothrix	andina	Abrothrix_andina	-17.76	-69.89	Rengifo, E. M. et al. Andean non‐volant small mammals: A dataset of community assemblages of non‐volant small mammals from the high Andes. Ecology (2022) doi:10.1002/ecy.3767.
71	Abrothrichini	Abrothrix	andina	Abrothrix_andina	-17.775	-69.85	Rengifo, E. M. et al. Andean non‐volant small mammals: A dataset of community assemblages of non‐volant small mammals from the high Andes. Ecology (2022) doi:10.1002/ecy.3767.
72	Abrothrichini	Abrothrix	andina	Abrothrix_andina	-17.78	-69.9625	Rengifo, E. M. et al. Andean non‐volant small mammals: A dataset of community assemblages of non‐volant small mammals from the high Andes. Ecology (2022) doi:10.1002/ecy.3767.
73	Abrothrichini	Abrothrix	andina	Abrothrix_andina	-17.785	-69.82	Rengifo, E. M. et al. Andean non‐volant small mammals: A dataset of community assemblages of non‐volant small mammals from the high Andes. Ecology (2022) doi:10.1002/ecy.3767.
74	Abrothrichini	Abrothrix	andina	Abrothrix_andina	-17.825	-69.8125	Rengifo, E. M. et al. Andean non‐volant small mammals: A dataset of community assemblages of non‐volant small mammals from the high Andes. Ecology (2022) doi:10.1002/ecy.3767.
75	Abrothrichini	Abrothrix	andina	Abrothrix_andina	-22.1667	-67.7	Rengifo, E. M. et al. Andean non‐volant small mammals: A dataset of community assemblages of non‐volant small mammals from the high Andes. Ecology (2022) doi:10.1002/ecy.3767.
76	Abrothrichini	Abrothrix	andina	Abrothrix_andina	-22.1667	-67.7	Rengifo, E. M. et al. Andean non‐volant small mammals: A dataset of community assemblages of non‐volant small mammals from the high Andes. Ecology (2022) doi:10.1002/ecy.3767.
77	Abrothrichini	Abrothrix	andina	Abrothrix_andina	-22.3	-67.7333	Rengifo, E. M. et al. Andean non‐volant small mammals: A dataset of community assemblages of non‐volant small mammals from the high Andes. Ecology (2022) doi:10.1002/ecy.3767.
78	Abrothrichini	Abrothrix	andina	Abrothrix_andina	-18.1333	-68.95	Rengifo, E. M. et al. Andean non‐volant small mammals: A dataset of community assemblages of non‐volant small mammals from the high Andes. Ecology (2022) doi:10.1002/ecy.3767.
79	Abrothrichini	Abrothrix	andina	Abrothrix_andina	-19.873	-68.7683	Rengifo, E. M. et al. Andean non‐volant small mammals: A dataset of community assemblages of non‐volant small mammals from the high Andes. Ecology (2022) doi:10.1002/ecy.3767.
80	Abrothrichini	Abrothrix	andina	Abrothrix_andina	-19.8924	-68.7857	Rengifo, E. M. et al. Andean non‐volant small mammals: A dataset of community assemblages of non‐volant small mammals from the high Andes. Ecology (2022) doi:10.1002/ecy.3767.
81	Abrothrichini	Abrothrix	andina	Abrothrix_andina	-21.5339	-68.2612	Rengifo, E. M. et al. Andean non‐volant small mammals: A dataset of community assemblages of non‐volant small mammals from the high Andes. Ecology (2022) doi:10.1002/ecy.3767.
82	Abrothrichini	Abrothrix	andina	Abrothrix_andina	-21.5339	-68.2612	Rengifo, E. M. et al. Andean non‐volant small mammals: A dataset of community assemblages of non‐volant small mammals from the high Andes. Ecology (2022) doi:10.1002/ecy.3767.
83	Abrothrichini	Abrothrix	andina	Abrothrix_andina	-21.603	-68.2503	Rengifo, E. M. et al. Andean non‐volant small mammals: A dataset of community assemblages of non‐volant small mammals from the high Andes. Ecology (2022) doi:10.1002/ecy.3767.
84	Abrothrichini	Abrothrix	andina	Abrothrix_andina	-21.603	-68.2503	Rengifo, E. M. et al. Andean non‐volant small mammals: A dataset of community assemblages of non‐volant small mammals from the high Andes. Ecology (2022) doi:10.1002/ecy.3767.
85	Abrothrichini	Abrothrix	andina	Abrothrix_andina	-21.9785	-68.675	Rengifo, E. M. et al. Andean non‐volant small mammals: A dataset of community assemblages of non‐volant small mammals from the high Andes. Ecology (2022) doi:10.1002/ecy.3767.
86	Abrothrichini	Abrothrix	andina	Abrothrix_andina	-21.9915	-68.7167	Rengifo, E. M. et al. Andean non‐volant small mammals: A dataset of community assemblages of non‐volant small mammals from the high Andes. Ecology (2022) doi:10.1002/ecy.3767.
87	Abrothrichini	Abrothrix	andina	Abrothrix_andina	-22.24	-68.1389	Rengifo, E. M. et al. Andean non‐volant small mammals: A dataset of community assemblages of non‐volant small mammals from the high Andes. Ecology (2022) doi:10.1002/ecy.3767.
88	Abrothrichini	Abrothrix	andina	Abrothrix_andina	-22.2769	-68.2164	Rengifo, E. M. et al. Andean non‐volant small mammals: A dataset of community assemblages of non‐volant small mammals from the high Andes. Ecology (2022) doi:10.1002/ecy.3767.
89	Abrothrichini	Abrothrix	andina	Abrothrix_andina	-22.3003	-68.6406	Rengifo, E. M. et al. Andean non‐volant small mammals: A dataset of community assemblages of non‐volant small mammals from the high Andes. Ecology (2022) doi:10.1002/ecy.3767.
90	Abrothrichini	Abrothrix	andina	Abrothrix_andina	-22.4328	-68.1422	Rengifo, E. M. et al. Andean non‐volant small mammals: A dataset of community assemblages of non‐volant small mammals from the high Andes. Ecology (2022) doi:10.1002/ecy.3767.
91	Abrothrichini	Abrothrix	andina	Abrothrix_andina	-22.9667	-68.2167	Rengifo, E. M. et al. Andean non‐volant small mammals: A dataset of community assemblages of non‐volant small mammals from the high Andes. Ecology (2022) doi:10.1002/ecy.3767.
92	Abrothrichini	Abrothrix	andina	Abrothrix_andina	-23.1686	-67.3992	Rengifo, E. M. et al. Andean non‐volant small mammals: A dataset of community assemblages of non‐volant small mammals from the high Andes. Ecology (2022) doi:10.1002/ecy.3767.
93	Abrothrichini	Abrothrix	andina	Abrothrix_andina	-23.1944	-67.3164	Rengifo, E. M. et al. Andean non‐volant small mammals: A dataset of community assemblages of non‐volant small mammals from the high Andes. Ecology (2022) doi:10.1002/ecy.3767.
94	Abrothrichini	Abrothrix	andina	Abrothrix_andina	-22.9257	-67.8731	Rengifo, E. M. et al. Andean non‐volant small mammals: A dataset of community assemblages of non‐volant small mammals from the high Andes. Ecology (2022) doi:10.1002/ecy.3767.
95	Abrothrichini	Abrothrix	andina	Abrothrix_andina	-23.0182	-68.1363	Rengifo, E. M. et al. Andean non‐volant small mammals: A dataset of community assemblages of non‐volant small mammals from the high Andes. Ecology (2022) doi:10.1002/ecy.3767.
96	Abrothrichini	Abrothrix	andina	Abrothrix_andina	-24.6193	-68.5888	Rengifo, E. M. et al. Andean non‐volant small mammals: A dataset of community assemblages of non‐volant small mammals from the high Andes. Ecology (2022) doi:10.1002/ecy.3767.
97	Abrothrichini	Abrothrix	andina	Abrothrix_andina	-24.6215	-68.5871	Rengifo, E. M. et al. Andean non‐volant small mammals: A dataset of community assemblages of non‐volant small mammals from the high Andes. Ecology (2022) doi:10.1002/ecy.3767.
98	Abrothrichini	Abrothrix	andina	Abrothrix_andina	-24.6289	-68.5597	Rengifo, E. M. et al. Andean non‐volant small mammals: A dataset of community assemblages of non‐volant small mammals from the high Andes. Ecology (2022) doi:10.1002/ecy.3767.
99	Abrothrichini	Abrothrix	andina	Abrothrix_andina	-24.6756	-68.5807	Rengifo, E. M. et al. Andean non‐volant small mammals: A dataset of community assemblages of non‐volant small mammals from the high Andes. Ecology (2022) doi:10.1002/ecy.3767.
100	Abrothrichini	Abrothrix	andina	Abrothrix_andina	-29.2609	-70.0861	Rengifo, E. M. et al. Andean non‐volant small mammals: A dataset of community assemblages of non‐volant small mammals from the high Andes. Ecology (2022) doi:10.1002/ecy.3767.
101	Abrothrichini	Abrothrix	andina	Abrothrix_andina	-29.3388	-70.1196	Rengifo, E. M. et al. Andean non‐volant small mammals: A dataset of community assemblages of non‐volant small mammals from the high Andes. Ecology (2022) doi:10.1002/ecy.3767.
102	Abrothrichini	Abrothrix	andina	Abrothrix_andina	-29.4558	-70.1851	Rengifo, E. M. et al. Andean non‐volant small mammals: A dataset of community assemblages of non‐volant small mammals from the high Andes. Ecology (2022) doi:10.1002/ecy.3767.
103	Abrothrichini	Abrothrix	andina	Abrothrix_andina	-33.35	-70.3333	Rengifo, E. M. et al. Andean non‐volant small mammals: A dataset of community assemblages of non‐volant small mammals from the high Andes. Ecology (2022) doi:10.1002/ecy.3767.
104	Abrothrichini	Abrothrix	andina	Abrothrix_andina	-22.578	-66.8428	Rengifo, E. M. et al. Andean non‐volant small mammals: A dataset of community assemblages of non‐volant small mammals from the high Andes. Ecology (2022) doi:10.1002/ecy.3767.
105	Abrothrichini	Abrothrix	andina	Abrothrix_andina	-24.0178	-65.782	Rengifo, E. M. et al. Andean non‐volant small mammals: A dataset of community assemblages of non‐volant small mammals from the high Andes. Ecology (2022) doi:10.1002/ecy.3767.
106	Abrothrichini	Abrothrix	andina	Abrothrix_andina	-24.0252	-65.7591	Rengifo, E. M. et al. Andean non‐volant small mammals: A dataset of community assemblages of non‐volant small mammals from the high Andes. Ecology (2022) doi:10.1002/ecy.3767.
107	Abrothrichini	Abrothrix	andina	Abrothrix_andina	-30.9667	-69.3167	Rengifo, E. M. et al. Andean non‐volant small mammals: A dataset of community assemblages of non‐volant small mammals from the high Andes. Ecology (2022) doi:10.1002/ecy.3767.
108	Abrothrichini	Abrothrix	andina	Abrothrix_andina	-32.7747	-69.6044	Rengifo, E. M. et al. Andean non‐volant small mammals: A dataset of community assemblages of non‐volant small mammals from the high Andes. Ecology (2022) doi:10.1002/ecy.3767.
109	Abrothrichini	Abrothrix	andina	Abrothrix_andina	-32.7817	-69.6125	Rengifo, E. M. et al. Andean non‐volant small mammals: A dataset of community assemblages of non‐volant small mammals from the high Andes. Ecology (2022) doi:10.1002/ecy.3767.
110	Abrothrichini	Abrothrix	andina	Abrothrix_andina	-32.8121	-70.0706	Rengifo, E. M. et al. Andean non‐volant small mammals: A dataset of community assemblages of non‐volant small mammals from the high Andes. Ecology (2022) doi:10.1002/ecy.3767.
111	Abrothrichini	Abrothrix	andina	Abrothrix_andina	-32.8121	-70.0706	Rengifo, E. M. et al. Andean non‐volant small mammals: A dataset of community assemblages of non‐volant small mammals from the high Andes. Ecology (2022) doi:10.1002/ecy.3767.
112	Abrothrichini	Abrothrix	andina	Abrothrix_andina	-32.8204	-69.9475	Rengifo, E. M. et al. Andean non‐volant small mammals: A dataset of community assemblages of non‐volant small mammals from the high Andes. Ecology (2022) doi:10.1002/ecy.3767.
113	Abrothrichini	Abrothrix	andina	Abrothrix_andina	-33.6088	-69.5538	Rengifo, E. M. et al. Andean non‐volant small mammals: A dataset of community assemblages of non‐volant small mammals from the high Andes. Ecology (2022) doi:10.1002/ecy.3767.
114	Abrothrichini	Abrothrix	andina	Abrothrix_andina	-33.6115	-69.4746	Rengifo, E. M. et al. Andean non‐volant small mammals: A dataset of community assemblages of non‐volant small mammals from the high Andes. Ecology (2022) doi:10.1002/ecy.3767.
115	Abrothrichini	Abrothrix	andina	Abrothrix_andina	-33.6118	-69.5433	Rengifo, E. M. et al. Andean non‐volant small mammals: A dataset of community assemblages of non‐volant small mammals from the high Andes. Ecology (2022) doi:10.1002/ecy.3767.
116	Abrothrichini	Abrothrix	andina	Abrothrix_andina	-33.6118	-69.5433	Rengifo, E. M. et al. Andean non‐volant small mammals: A dataset of community assemblages of non‐volant small mammals from the high Andes. Ecology (2022) doi:10.1002/ecy.3767.
117	Abrothrichini	Abrothrix	andina	Abrothrix_andina	-33.6118	-69.5433	Rengifo, E. M. et al. Andean non‐volant small mammals: A dataset of community assemblages of non‐volant small mammals from the high Andes. Ecology (2022) doi:10.1002/ecy.3767.
118	Abrothrichini	Abrothrix	andina	Abrothrix_andina	-33.6126	-69.5223	Rengifo, E. M. et al. Andean non‐volant small mammals: A dataset of community assemblages of non‐volant small mammals from the high Andes. Ecology (2022) doi:10.1002/ecy.3767.
119	Abrothrichini	Abrothrix	andina	Abrothrix_andina	-33.6133	-69.5172	Rengifo, E. M. et al. Andean non‐volant small mammals: A dataset of community assemblages of non‐volant small mammals from the high Andes. Ecology (2022) doi:10.1002/ecy.3767.
120	Abrothrichini	Abrothrix	andina	Abrothrix_andina	-33.6135	-69.4785	Rengifo, E. M. et al. Andean non‐volant small mammals: A dataset of community assemblages of non‐volant small mammals from the high Andes. Ecology (2022) doi:10.1002/ecy.3767.
121	Abrothrichini	Abrothrix	andina	Abrothrix_andina	-33.6148	-69.4825	Rengifo, E. M. et al. Andean non‐volant small mammals: A dataset of community assemblages of non‐volant small mammals from the high Andes. Ecology (2022) doi:10.1002/ecy.3767.
122	Abrothrichini	Abrothrix	andina	Abrothrix_andina	-34.2241	-69.4355	Rengifo, E. M. et al. Andean non‐volant small mammals: A dataset of community assemblages of non‐volant small mammals from the high Andes. Ecology (2022) doi:10.1002/ecy.3767.
123	Abrothrichini	Abrothrix	andina	Abrothrix_andina	-34.2244	-69.4296	Rengifo, E. M. et al. Andean non‐volant small mammals: A dataset of community assemblages of non‐volant small mammals from the high Andes. Ecology (2022) doi:10.1002/ecy.3767.
124	Abrothrichini	Abrothrix	andina	Abrothrix_andina	-34.2251	-69.4385	Rengifo, E. M. et al. Andean non‐volant small mammals: A dataset of community assemblages of non‐volant small mammals from the high Andes. Ecology (2022) doi:10.1002/ecy.3767.
125	Abrothrichini	Abrothrix	andina	Abrothrix_andina	-34.2385	-69.3809	Rengifo, E. M. et al. Andean non‐volant small mammals: A dataset of community assemblages of non‐volant small mammals from the high Andes. Ecology (2022) doi:10.1002/ecy.3767.
126	Abrothrichini	Abrothrix	andina	Abrothrix_andina	-34.2442	-69.3736	Rengifo, E. M. et al. Andean non‐volant small mammals: A dataset of community assemblages of non‐volant small mammals from the high Andes. Ecology (2022) doi:10.1002/ecy.3767.
127	Abrothrichini	Abrothrix	andina	Abrothrix_andina	-35.1129	-70.128	Rengifo, E. M. et al. Andean non‐volant small mammals: A dataset of community assemblages of non‐volant small mammals from the high Andes. Ecology (2022) doi:10.1002/ecy.3767.
128	Abrothrichini	Abrothrix	andina	Abrothrix_andina	-35.1137	-70.0841	Rengifo, E. M. et al. Andean non‐volant small mammals: A dataset of community assemblages of non‐volant small mammals from the high Andes. Ecology (2022) doi:10.1002/ecy.3767.
129	Abrothrichini	Abrothrix	andina	Abrothrix_andina	-35.1218	-70.079	Rengifo, E. M. et al. Andean non‐volant small mammals: A dataset of community assemblages of non‐volant small mammals from the high Andes. Ecology (2022) doi:10.1002/ecy.3767.
130	Abrothrichini	Abrothrix	hirta	Abrothrix_hirta	-42.0667	-67.5667	Patton, J.L., Pardiñas, U.F.J., D’Elia, G. (eds.) 2015. Mammals of South America, Volume 2: Rodents. University of Chicago Press. 1336 pp.
131	Abrothrichini	Abrothrix	hirta	Abrothrix_hirta	-42.7411	-69.605	Patton, J.L., Pardiñas, U.F.J., D’Elia, G. (eds.) 2015. Mammals of South America, Volume 2: Rodents. University of Chicago Press. 1336 pp.
132	Abrothrichini	Abrothrix	hirta	Abrothrix_hirta	-42.75	-71.75	Patton, J.L., Pardiñas, U.F.J., D’Elia, G. (eds.) 2015. Mammals of South America, Volume 2: Rodents. University of Chicago Press. 1336 pp.
133	Abrothrichini	Abrothrix	hirta	Abrothrix_hirta	-35.1833	-69.9	Patton, J.L., Pardiñas, U.F.J., D’Elia, G. (eds.) 2015. Mammals of South America, Volume 2: Rodents. University of Chicago Press. 1336 pp.
134	Abrothrichini	Abrothrix	hirta	Abrothrix_hirta	-40.3833	-70.1833	Patton, J.L., Pardiñas, U.F.J., D’Elia, G. (eds.) 2015. Mammals of South America, Volume 2: Rodents. University of Chicago Press. 1336 pp.
135	Abrothrichini	Abrothrix	hirta	Abrothrix_hirta	-39.0333	-70.3833	Patton, J.L., Pardiñas, U.F.J., D’Elia, G. (eds.) 2015. Mammals of South America, Volume 2: Rodents. University of Chicago Press. 1336 pp.
136	Abrothrichini	Abrothrix	hirta	Abrothrix_hirta	-41.5333	-66.8833	Patton, J.L., Pardiñas, U.F.J., D’Elia, G. (eds.) 2015. Mammals of South America, Volume 2: Rodents. University of Chicago Press. 1336 pp.
137	Abrothrichini	Abrothrix	hirta	Abrothrix_hirta	-41.7	-68.65	Patton, J.L., Pardiñas, U.F.J., D’Elia, G. (eds.) 2015. Mammals of South America, Volume 2: Rodents. University of Chicago Press. 1336 pp.
138	Abrothrichini	Abrothrix	hirta	Abrothrix_hirta	-48.8175	-71.1231	Patton, J.L., Pardiñas, U.F.J., D’Elia, G. (eds.) 2015. Mammals of South America, Volume 2: Rodents. University of Chicago Press. 1336 pp.
139	Abrothrichini	Abrothrix	hirta	Abrothrix_hirta	-50.47	-73	Patton, J.L., Pardiñas, U.F.J., D’Elia, G. (eds.) 2015. Mammals of South America, Volume 2: Rodents. University of Chicago Press. 1336 pp.
140	Abrothrichini	Abrothrix	hirta	Abrothrix_hirta	-51.0035	-69.2258	Patton, J.L., Pardiñas, U.F.J., D’Elia, G. (eds.) 2015. Mammals of South America, Volume 2: Rodents. University of Chicago Press. 1336 pp.
141	Abrothrichini	Abrothrix	hirta	Abrothrix_hirta	-53.3	-68.4667	Patton, J.L., Pardiñas, U.F.J., D’Elia, G. (eds.) 2015. Mammals of South America, Volume 2: Rodents. University of Chicago Press. 1336 pp.
142	Abrothrichini	Abrothrix	hirta	Abrothrix_hirta	-45.5645	-72.0615	Patton, J.L., Pardiñas, U.F.J., D’Elia, G. (eds.) 2015. Mammals of South America, Volume 2: Rodents. University of Chicago Press. 1336 pp.
143	Abrothrichini	Abrothrix	hirta	Abrothrix_hirta	-37.8167	-72.9833	Patton, J.L., Pardiñas, U.F.J., D’Elia, G. (eds.) 2015. Mammals of South America, Volume 2: Rodents. University of Chicago Press. 1336 pp.
144	Abrothrichini	Abrothrix	hirta	Abrothrix_hirta	-40.5934	-73.6242	Patton, J.L., Pardiñas, U.F.J., D’Elia, G. (eds.) 2015. Mammals of South America, Volume 2: Rodents. University of Chicago Press. 1336 pp.
145	Abrothrichini	Abrothrix	hirta	Abrothrix_hirta	-41.1333	-72.4167	Patton, J.L., Pardiñas, U.F.J., D’Elia, G. (eds.) 2015. Mammals of South America, Volume 2: Rodents. University of Chicago Press. 1336 pp.
146	Abrothrichini	Abrothrix	hirta	Abrothrix_hirta	-39.9207	-71.9	Patton, J.L., Pardiñas, U.F.J., D’Elia, G. (eds.) 2015. Mammals of South America, Volume 2: Rodents. University of Chicago Press. 1336 pp.
147	Abrothrichini	Abrothrix	hirta	Abrothrix_hirta	-53.6009	-69.3095	Patton, J.L., Pardiñas, U.F.J., D’Elia, G. (eds.) 2015. Mammals of South America, Volume 2: Rodents. University of Chicago Press. 1336 pp.
148	Abrothrichini	Abrothrix	hirta	Abrothrix_hirta	-51.1018	-73.0716	Patton, J.L., Pardiñas, U.F.J., D’Elia, G. (eds.) 2015. Mammals of South America, Volume 2: Rodents. University of Chicago Press. 1336 pp.
149	Abrothrichini	Abrothrix	hirta	Abrothrix_hirta	-53.348	-70.1658	Patton, J.L., Pardiñas, U.F.J., D’Elia, G. (eds.) 2015. Mammals of South America, Volume 2: Rodents. University of Chicago Press. 1336 pp.
150	Abrothrichini	Abrothrix	hirta	Abrothrix_hirta	-36.9	-71.3833	Rengifo, E. M. et al. Andean non‐volant small mammals: A dataset of community assemblages of non‐volant small mammals from the high Andes. Ecology (2022) doi:10.1002/ecy.3767.
151	Abrothrichini	Abrothrix	hirta	Abrothrix_hirta	-36.9	-71.4167	Rengifo, E. M. et al. Andean non‐volant small mammals: A dataset of community assemblages of non‐volant small mammals from the high Andes. Ecology (2022) doi:10.1002/ecy.3767.
152	Abrothrichini	Abrothrix	hirta	Abrothrix_hirta	-32.8121	-70.0706	Rengifo, E. M. et al. Andean non‐volant small mammals: A dataset of community assemblages of non‐volant small mammals from the high Andes. Ecology (2022) doi:10.1002/ecy.3767.
153	Abrothrichini	Abrothrix	hirta	Abrothrix_hirta	-34.1993	-69.7053	Rengifo, E. M. et al. Andean non‐volant small mammals: A dataset of community assemblages of non‐volant small mammals from the high Andes. Ecology (2022) doi:10.1002/ecy.3767.
154	Abrothrichini	Abrothrix	hirta	Abrothrix_hirta	-34.2241	-69.4355	Rengifo, E. M. et al. Andean non‐volant small mammals: A dataset of community assemblages of non‐volant small mammals from the high Andes. Ecology (2022) doi:10.1002/ecy.3767.
155	Abrothrichini	Abrothrix	hirta	Abrothrix_hirta	-34.2244	-69.4296	Rengifo, E. M. et al. Andean non‐volant small mammals: A dataset of community assemblages of non‐volant small mammals from the high Andes. Ecology (2022) doi:10.1002/ecy.3767.
156	Abrothrichini	Abrothrix	hirta	Abrothrix_hirta	-34.2251	-69.4385	Rengifo, E. M. et al. Andean non‐volant small mammals: A dataset of community assemblages of non‐volant small mammals from the high Andes. Ecology (2022) doi:10.1002/ecy.3767.
157	Abrothrichini	Abrothrix	hirta	Abrothrix_hirta	-34.2385	-69.3809	Rengifo, E. M. et al. Andean non‐volant small mammals: A dataset of community assemblages of non‐volant small mammals from the high Andes. Ecology (2022) doi:10.1002/ecy.3767.
158	Abrothrichini	Abrothrix	hirta	Abrothrix_hirta	-34.2442	-69.3736	Rengifo, E. M. et al. Andean non‐volant small mammals: A dataset of community assemblages of non‐volant small mammals from the high Andes. Ecology (2022) doi:10.1002/ecy.3767.
159	Abrothrichini	Abrothrix	hirta	Abrothrix_hirta	-34.2452	-69.3779	Rengifo, E. M. et al. Andean non‐volant small mammals: A dataset of community assemblages of non‐volant small mammals from the high Andes. Ecology (2022) doi:10.1002/ecy.3767.
160	Abrothrichini	Abrothrix	illutea	Abrothrix_illutea	-27.9579	-65.6849	Patton, J.L., Pardiñas, U.F.J., D’Elia, G. (eds.) 2015. Mammals of South America, Volume 2: Rodents. University of Chicago Press. 1336 pp.
161	Abrothrichini	Abrothrix	illutea	Abrothrix_illutea	-27.7897	-65.9276	Patton, J.L., Pardiñas, U.F.J., D’Elia, G. (eds.) 2015. Mammals of South America, Volume 2: Rodents. University of Chicago Press. 1336 pp.
162	Abrothrichini	Abrothrix	illutea	Abrothrix_illutea	-27.2803	-65.8059	Patton, J.L., Pardiñas, U.F.J., D’Elia, G. (eds.) 2015. Mammals of South America, Volume 2: Rodents. University of Chicago Press. 1336 pp.
163	Abrothrichini	Abrothrix	illutea	Abrothrix_illutea	-26.8619	-65.7183	Patton, J.L., Pardiñas, U.F.J., D’Elia, G. (eds.) 2015. Mammals of South America, Volume 2: Rodents. University of Chicago Press. 1336 pp.
164	Abrothrichini	Abrothrix	illutea	Abrothrix_illutea	-26.6667	-65.05	Patton, J.L., Pardiñas, U.F.J., D’Elia, G. (eds.) 2015. Mammals of South America, Volume 2: Rodents. University of Chicago Press. 1336 pp.
165	Abrothrichini	Abrothrix	illutea	Abrothrix_illutea	-26.3222	-65.6127	Patton, J.L., Pardiñas, U.F.J., D’Elia, G. (eds.) 2015. Mammals of South America, Volume 2: Rodents. University of Chicago Press. 1336 pp.
166	Abrothrichini	Abrothrix	illutea	Abrothrix_illutea	-26.3223	-65.6126	Rengifo, E. M. et al. Andean non‐volant small mammals: A dataset of community assemblages of non‐volant small mammals from the high Andes. Ecology (2022) doi:10.1002/ecy.3767.
167	Abrothrichini	Abrothrix	illutea	Abrothrix_illutea	-26.3223	-65.6126	Rengifo, E. M. et al. Andean non‐volant small mammals: A dataset of community assemblages of non‐volant small mammals from the high Andes. Ecology (2022) doi:10.1002/ecy.3767.
168	Abrothrichini	Abrothrix	illutea	Abrothrix_illutea	-26.6883	-65.6122	Rengifo, E. M. et al. Andean non‐volant small mammals: A dataset of community assemblages of non‐volant small mammals from the high Andes. Ecology (2022) doi:10.1002/ecy.3767.
169	Abrothrichini	Abrothrix	illutea	Abrothrix_illutea	-27.175	-65.9692	Rengifo, E. M. et al. Andean non‐volant small mammals: A dataset of community assemblages of non‐volant small mammals from the high Andes. Ecology (2022) doi:10.1002/ecy.3767.
170	Abrothrichini	Abrothrix	illutea	Abrothrix_illutea	-27.1917	-65.95	Rengifo, E. M. et al. Andean non‐volant small mammals: A dataset of community assemblages of non‐volant small mammals from the high Andes. Ecology (2022) doi:10.1002/ecy.3767.
171	Abrothrichini	Abrothrix	jelskii	Abrothrix_jelskii	-23.6167	-65.4	Patton, J.L., Pardiñas, U.F.J., D’Elia, G. (eds.) 2015. Mammals of South America, Volume 2: Rodents. University of Chicago Press. 1336 pp.
172	Abrothrichini	Abrothrix	jelskii	Abrothrix_jelskii	-22.4471	-67.1915	Patton, J.L., Pardiñas, U.F.J., D’Elia, G. (eds.) 2015. Mammals of South America, Volume 2: Rodents. University of Chicago Press. 1336 pp.
173	Abrothrichini	Abrothrix	jelskii	Abrothrix_jelskii	-22.2022	-65.2111	Patton, J.L., Pardiñas, U.F.J., D’Elia, G. (eds.) 2015. Mammals of South America, Volume 2: Rodents. University of Chicago Press. 1336 pp.
174	Abrothrichini	Abrothrix	jelskii	Abrothrix_jelskii	-19.65	-65.6667	Patton, J.L., Pardiñas, U.F.J., D’Elia, G. (eds.) 2015. Mammals of South America, Volume 2: Rodents. University of Chicago Press. 1336 pp.
175	Abrothrichini	Abrothrix	jelskii	Abrothrix_jelskii	-18.1333	-68.85	Patton, J.L., Pardiñas, U.F.J., D’Elia, G. (eds.) 2015. Mammals of South America, Volume 2: Rodents. University of Chicago Press. 1336 pp.
176	Abrothrichini	Abrothrix	jelskii	Abrothrix_jelskii	-17.2311	-69.7727	Patton, J.L., Pardiñas, U.F.J., D’Elia, G. (eds.) 2015. Mammals of South America, Volume 2: Rodents. University of Chicago Press. 1336 pp.
177	Abrothrichini	Abrothrix	jelskii	Abrothrix_jelskii	-16.9333	-66.7	Patton, J.L., Pardiñas, U.F.J., D’Elia, G. (eds.) 2015. Mammals of South America, Volume 2: Rodents. University of Chicago Press. 1336 pp.
178	Abrothrichini	Abrothrix	jelskii	Abrothrix_jelskii	-16.3826	-71.248	Patton, J.L., Pardiñas, U.F.J., D’Elia, G. (eds.) 2015. Mammals of South America, Volume 2: Rodents. University of Chicago Press. 1336 pp.
179	Abrothrichini	Abrothrix	jelskii	Abrothrix_jelskii	-16.2	-68.1333	Patton, J.L., Pardiñas, U.F.J., D’Elia, G. (eds.) 2015. Mammals of South America, Volume 2: Rodents. University of Chicago Press. 1336 pp.
180	Abrothrichini	Abrothrix	jelskii	Abrothrix_jelskii	-15.1881	-71.8187	Patton, J.L., Pardiñas, U.F.J., D’Elia, G. (eds.) 2015. Mammals of South America, Volume 2: Rodents. University of Chicago Press. 1336 pp.
181	Abrothrichini	Abrothrix	jelskii	Abrothrix_jelskii	-14.8	-69.0667	Patton, J.L., Pardiñas, U.F.J., D’Elia, G. (eds.) 2015. Mammals of South America, Volume 2: Rodents. University of Chicago Press. 1336 pp.
182	Abrothrichini	Abrothrix	jelskii	Abrothrix_jelskii	-14.617	-74.3392	Patton, J.L., Pardiñas, U.F.J., D’Elia, G. (eds.) 2015. Mammals of South America, Volume 2: Rodents. University of Chicago Press. 1336 pp.
183	Abrothrichini	Abrothrix	jelskii	Abrothrix_jelskii	-14.5667	-73.5871	Patton, J.L., Pardiñas, U.F.J., D’Elia, G. (eds.) 2015. Mammals of South America, Volume 2: Rodents. University of Chicago Press. 1336 pp.
184	Abrothrichini	Abrothrix	jelskii	Abrothrix_jelskii	-14.1333	-69.7	Patton, J.L., Pardiñas, U.F.J., D’Elia, G. (eds.) 2015. Mammals of South America, Volume 2: Rodents. University of Chicago Press. 1336 pp.
185	Abrothrichini	Abrothrix	jelskii	Abrothrix_jelskii	-13.8582	-70.5258	Patton, J.L., Pardiñas, U.F.J., D’Elia, G. (eds.) 2015. Mammals of South America, Volume 2: Rodents. University of Chicago Press. 1336 pp.
186	Abrothrichini	Abrothrix	jelskii	Abrothrix_jelskii	-13.2667	-72.2667	Patton, J.L., Pardiñas, U.F.J., D’Elia, G. (eds.) 2015. Mammals of South America, Volume 2: Rodents. University of Chicago Press. 1336 pp.
187	Abrothrichini	Abrothrix	jelskii	Abrothrix_jelskii	-12.9333	-74.0167	Patton, J.L., Pardiñas, U.F.J., D’Elia, G. (eds.) 2015. Mammals of South America, Volume 2: Rodents. University of Chicago Press. 1336 pp.
188	Abrothrichini	Abrothrix	jelskii	Abrothrix_jelskii	-12.7667	-75.0333	Patton, J.L., Pardiñas, U.F.J., D’Elia, G. (eds.) 2015. Mammals of South America, Volume 2: Rodents. University of Chicago Press. 1336 pp.
189	Abrothrichini	Abrothrix	jelskii	Abrothrix_jelskii	-11.9167	-75.219	Patton, J.L., Pardiñas, U.F.J., D’Elia, G. (eds.) 2015. Mammals of South America, Volume 2: Rodents. University of Chicago Press. 1336 pp.
190	Abrothrichini	Abrothrix	jelskii	Abrothrix_jelskii	-11.0867	-76.6134	Patton, J.L., Pardiñas, U.F.J., D’Elia, G. (eds.) 2015. Mammals of South America, Volume 2: Rodents. University of Chicago Press. 1336 pp.
191	Abrothrichini	Abrothrix	jelskii	Abrothrix_jelskii	-10.581	-76.1633	Patton, J.L., Pardiñas, U.F.J., D’Elia, G. (eds.) 2015. Mammals of South America, Volume 2: Rodents. University of Chicago Press. 1336 pp.
192	Abrothrichini	Abrothrix	jelskii	Abrothrix_jelskii	-9.56042	-77.6543	Patton, J.L., Pardiñas, U.F.J., D’Elia, G. (eds.) 2015. Mammals of South America, Volume 2: Rodents. University of Chicago Press. 1336 pp.
193	Abrothrichini	Abrothrix	jelskii	Abrothrix_jelskii	-8.18816	-77.7944	Rengifo, E. M. et al. Andean non‐volant small mammals: A dataset of community assemblages of non‐volant small mammals from the high Andes. Ecology (2022) doi:10.1002/ecy.3767.
194	Abrothrichini	Abrothrix	jelskii	Abrothrix_jelskii	-8.21772	-77.7968	Rengifo, E. M. et al. Andean non‐volant small mammals: A dataset of community assemblages of non‐volant small mammals from the high Andes. Ecology (2022) doi:10.1002/ecy.3767.
195	Abrothrichini	Abrothrix	jelskii	Abrothrix_jelskii	-8.25574	-77.7447	Rengifo, E. M. et al. Andean non‐volant small mammals: A dataset of community assemblages of non‐volant small mammals from the high Andes. Ecology (2022) doi:10.1002/ecy.3767.
196	Abrothrichini	Abrothrix	jelskii	Abrothrix_jelskii	-9.915	-76.9725	Rengifo, E. M. et al. Andean non‐volant small mammals: A dataset of community assemblages of non‐volant small mammals from the high Andes. Ecology (2022) doi:10.1002/ecy.3767.
197	Abrothrichini	Abrothrix	jelskii	Abrothrix_jelskii	-10.5	-76.75	Rengifo, E. M. et al. Andean non‐volant small mammals: A dataset of community assemblages of non‐volant small mammals from the high Andes. Ecology (2022) doi:10.1002/ecy.3767.
198	Abrothrichini	Abrothrix	jelskii	Abrothrix_jelskii	-10.5333	-76.8667	Rengifo, E. M. et al. Andean non‐volant small mammals: A dataset of community assemblages of non‐volant small mammals from the high Andes. Ecology (2022) doi:10.1002/ecy.3767.
199	Abrothrichini	Abrothrix	jelskii	Abrothrix_jelskii	-10.5333	-76.8667	Rengifo, E. M. et al. Andean non‐volant small mammals: A dataset of community assemblages of non‐volant small mammals from the high Andes. Ecology (2022) doi:10.1002/ecy.3767.
200	Abrothrichini	Abrothrix	jelskii	Abrothrix_jelskii	-10.5792	-76.2083	Rengifo, E. M. et al. Andean non‐volant small mammals: A dataset of community assemblages of non‐volant small mammals from the high Andes. Ecology (2022) doi:10.1002/ecy.3767.
201	Abrothrichini	Abrothrix	jelskii	Abrothrix_jelskii	-10.7675	-76.2675	Rengifo, E. M. et al. Andean non‐volant small mammals: A dataset of community assemblages of non‐volant small mammals from the high Andes. Ecology (2022) doi:10.1002/ecy.3767.
202	Abrothrichini	Abrothrix	jelskii	Abrothrix_jelskii	-15.3159	-71.6409	Rengifo, E. M. et al. Andean non‐volant small mammals: A dataset of community assemblages of non‐volant small mammals from the high Andes. Ecology (2022) doi:10.1002/ecy.3767.
203	Abrothrichini	Abrothrix	jelskii	Abrothrix_jelskii	-16.0833	-69.6667	Rengifo, E. M. et al. Andean non‐volant small mammals: A dataset of community assemblages of non‐volant small mammals from the high Andes. Ecology (2022) doi:10.1002/ecy.3767.
204	Abrothrichini	Abrothrix	jelskii	Abrothrix_jelskii	-16.76	-69.85	Rengifo, E. M. et al. Andean non‐volant small mammals: A dataset of community assemblages of non‐volant small mammals from the high Andes. Ecology (2022) doi:10.1002/ecy.3767.
205	Abrothrichini	Abrothrix	jelskii	Abrothrix_jelskii	-11.5733	-76.1508	Rengifo, E. M. et al. Andean non‐volant small mammals: A dataset of community assemblages of non‐volant small mammals from the high Andes. Ecology (2022) doi:10.1002/ecy.3767.
206	Abrothrichini	Abrothrix	jelskii	Abrothrix_jelskii	-11.59	-76.18	Rengifo, E. M. et al. Andean non‐volant small mammals: A dataset of community assemblages of non‐volant small mammals from the high Andes. Ecology (2022) doi:10.1002/ecy.3767.
207	Abrothrichini	Abrothrix	jelskii	Abrothrix_jelskii	-12.1897	-76.3036	Rengifo, E. M. et al. Andean non‐volant small mammals: A dataset of community assemblages of non‐volant small mammals from the high Andes. Ecology (2022) doi:10.1002/ecy.3767.
208	Abrothrichini	Abrothrix	jelskii	Abrothrix_jelskii	-12.7242	-75.0617	Rengifo, E. M. et al. Andean non‐volant small mammals: A dataset of community assemblages of non‐volant small mammals from the high Andes. Ecology (2022) doi:10.1002/ecy.3767.
209	Abrothrichini	Abrothrix	jelskii	Abrothrix_jelskii	-15.2433	-71.1555	Rengifo, E. M. et al. Andean non‐volant small mammals: A dataset of community assemblages of non‐volant small mammals from the high Andes. Ecology (2022) doi:10.1002/ecy.3767.
210	Abrothrichini	Abrothrix	jelskii	Abrothrix_jelskii	-15.8449	-71.3839	Rengifo, E. M. et al. Andean non‐volant small mammals: A dataset of community assemblages of non‐volant small mammals from the high Andes. Ecology (2022) doi:10.1002/ecy.3767.
211	Abrothrichini	Abrothrix	jelskii	Abrothrix_jelskii	-15.9831	-71.3772	Rengifo, E. M. et al. Andean non‐volant small mammals: A dataset of community assemblages of non‐volant small mammals from the high Andes. Ecology (2022) doi:10.1002/ecy.3767.
212	Abrothrichini	Abrothrix	jelskii	Abrothrix_jelskii	-14.7433	-72.3458	Rengifo, E. M. et al. Andean non‐volant small mammals: A dataset of community assemblages of non‐volant small mammals from the high Andes. Ecology (2022) doi:10.1002/ecy.3767.
213	Abrothrichini	Abrothrix	jelskii	Abrothrix_jelskii	-14.7533	-72.3967	Rengifo, E. M. et al. Andean non‐volant small mammals: A dataset of community assemblages of non‐volant small mammals from the high Andes. Ecology (2022) doi:10.1002/ecy.3767.
214	Abrothrichini	Abrothrix	jelskii	Abrothrix_jelskii	-14.765	-72.4033	Rengifo, E. M. et al. Andean non‐volant small mammals: A dataset of community assemblages of non‐volant small mammals from the high Andes. Ecology (2022) doi:10.1002/ecy.3767.
215	Abrothrichini	Abrothrix	jelskii	Abrothrix_jelskii	-14.7833	-72.3667	Rengifo, E. M. et al. Andean non‐volant small mammals: A dataset of community assemblages of non‐volant small mammals from the high Andes. Ecology (2022) doi:10.1002/ecy.3767.
216	Abrothrichini	Abrothrix	jelskii	Abrothrix_jelskii	-14.8167	-70.0167	Rengifo, E. M. et al. Andean non‐volant small mammals: A dataset of community assemblages of non‐volant small mammals from the high Andes. Ecology (2022) doi:10.1002/ecy.3767.
217	Abrothrichini	Abrothrix	jelskii	Abrothrix_jelskii	-15.1443	-72.1838	Rengifo, E. M. et al. Andean non‐volant small mammals: A dataset of community assemblages of non‐volant small mammals from the high Andes. Ecology (2022) doi:10.1002/ecy.3767.
218	Abrothrichini	Abrothrix	jelskii	Abrothrix_jelskii	-15.1488	-72.1769	Rengifo, E. M. et al. Andean non‐volant small mammals: A dataset of community assemblages of non‐volant small mammals from the high Andes. Ecology (2022) doi:10.1002/ecy.3767.
219	Abrothrichini	Abrothrix	jelskii	Abrothrix_jelskii	-15.3055	-72.3834	Rengifo, E. M. et al. Andean non‐volant small mammals: A dataset of community assemblages of non‐volant small mammals from the high Andes. Ecology (2022) doi:10.1002/ecy.3767.
220	Abrothrichini	Abrothrix	jelskii	Abrothrix_jelskii	-15.2	-71.7667	Rengifo, E. M. et al. Andean non‐volant small mammals: A dataset of community assemblages of non‐volant small mammals from the high Andes. Ecology (2022) doi:10.1002/ecy.3767.
221	Abrothrichini	Abrothrix	jelskii	Abrothrix_jelskii	-15.4937	-71.4645	Rengifo, E. M. et al. Andean non‐volant small mammals: A dataset of community assemblages of non‐volant small mammals from the high Andes. Ecology (2022) doi:10.1002/ecy.3767.
222	Abrothrichini	Abrothrix	jelskii	Abrothrix_jelskii	-16.0833	-69.6667	Rengifo, E. M. et al. Andean non‐volant small mammals: A dataset of community assemblages of non‐volant small mammals from the high Andes. Ecology (2022) doi:10.1002/ecy.3767.
223	Abrothrichini	Abrothrix	jelskii	Abrothrix_jelskii	-16.76	-69.85	Rengifo, E. M. et al. Andean non‐volant small mammals: A dataset of community assemblages of non‐volant small mammals from the high Andes. Ecology (2022) doi:10.1002/ecy.3767.
224	Abrothrichini	Abrothrix	jelskii	Abrothrix_jelskii	-16.775	-70.0275	Rengifo, E. M. et al. Andean non‐volant small mammals: A dataset of community assemblages of non‐volant small mammals from the high Andes. Ecology (2022) doi:10.1002/ecy.3767.
225	Abrothrichini	Abrothrix	jelskii	Abrothrix_jelskii	-15.4483	-71.8875	Rengifo, E. M. et al. Andean non‐volant small mammals: A dataset of community assemblages of non‐volant small mammals from the high Andes. Ecology (2022) doi:10.1002/ecy.3767.
226	Abrothrichini	Abrothrix	jelskii	Abrothrix_jelskii	-15.4783	-71.9217	Rengifo, E. M. et al. Andean non‐volant small mammals: A dataset of community assemblages of non‐volant small mammals from the high Andes. Ecology (2022) doi:10.1002/ecy.3767.
227	Abrothrichini	Abrothrix	jelskii	Abrothrix_jelskii	-15.4842	-71.965	Rengifo, E. M. et al. Andean non‐volant small mammals: A dataset of community assemblages of non‐volant small mammals from the high Andes. Ecology (2022) doi:10.1002/ecy.3767.
228	Abrothrichini	Abrothrix	jelskii	Abrothrix_jelskii	-15.7614	-71.5536	Rengifo, E. M. et al. Andean non‐volant small mammals: A dataset of community assemblages of non‐volant small mammals from the high Andes. Ecology (2022) doi:10.1002/ecy.3767.
229	Abrothrichini	Abrothrix	jelskii	Abrothrix_jelskii	-15.8631	-71.0806	Rengifo, E. M. et al. Andean non‐volant small mammals: A dataset of community assemblages of non‐volant small mammals from the high Andes. Ecology (2022) doi:10.1002/ecy.3767.
230	Abrothrichini	Abrothrix	jelskii	Abrothrix_jelskii	-15.9167	-71.5833	Rengifo, E. M. et al. Andean non‐volant small mammals: A dataset of community assemblages of non‐volant small mammals from the high Andes. Ecology (2022) doi:10.1002/ecy.3767.
231	Abrothrichini	Abrothrix	jelskii	Abrothrix_jelskii	-16.0264	-70.8286	Rengifo, E. M. et al. Andean non‐volant small mammals: A dataset of community assemblages of non‐volant small mammals from the high Andes. Ecology (2022) doi:10.1002/ecy.3767.
232	Abrothrichini	Abrothrix	jelskii	Abrothrix_jelskii	-16.1467	-71.3567	Rengifo, E. M. et al. Andean non‐volant small mammals: A dataset of community assemblages of non‐volant small mammals from the high Andes. Ecology (2022) doi:10.1002/ecy.3767.
233	Abrothrichini	Abrothrix	jelskii	Abrothrix_jelskii	-16.3497	-71.1489	Rengifo, E. M. et al. Andean non‐volant small mammals: A dataset of community assemblages of non‐volant small mammals from the high Andes. Ecology (2022) doi:10.1002/ecy.3767.
234	Abrothrichini	Abrothrix	jelskii	Abrothrix_jelskii	-16.4	-71.4	Rengifo, E. M. et al. Andean non‐volant small mammals: A dataset of community assemblages of non‐volant small mammals from the high Andes. Ecology (2022) doi:10.1002/ecy.3767.
235	Abrothrichini	Abrothrix	jelskii	Abrothrix_jelskii	-16.5523	-70.2142	Rengifo, E. M. et al. Andean non‐volant small mammals: A dataset of community assemblages of non‐volant small mammals from the high Andes. Ecology (2022) doi:10.1002/ecy.3767.
236	Abrothrichini	Abrothrix	jelskii	Abrothrix_jelskii	-16.5808	-70.1942	Rengifo, E. M. et al. Andean non‐volant small mammals: A dataset of community assemblages of non‐volant small mammals from the high Andes. Ecology (2022) doi:10.1002/ecy.3767.
237	Abrothrichini	Abrothrix	jelskii	Abrothrix_jelskii	-16.587	-70.3244	Rengifo, E. M. et al. Andean non‐volant small mammals: A dataset of community assemblages of non‐volant small mammals from the high Andes. Ecology (2022) doi:10.1002/ecy.3767.
238	Abrothrichini	Abrothrix	jelskii	Abrothrix_jelskii	-16.6477	-70.3548	Rengifo, E. M. et al. Andean non‐volant small mammals: A dataset of community assemblages of non‐volant small mammals from the high Andes. Ecology (2022) doi:10.1002/ecy.3767.
239	Abrothrichini	Abrothrix	jelskii	Abrothrix_jelskii	-16.6477	-70.3548	Rengifo, E. M. et al. Andean non‐volant small mammals: A dataset of community assemblages of non‐volant small mammals from the high Andes. Ecology (2022) doi:10.1002/ecy.3767.
240	Abrothrichini	Abrothrix	jelskii	Abrothrix_jelskii	-17.1251	-70.6424	Rengifo, E. M. et al. Andean non‐volant small mammals: A dataset of community assemblages of non‐volant small mammals from the high Andes. Ecology (2022) doi:10.1002/ecy.3767.
241	Abrothrichini	Abrothrix	jelskii	Abrothrix_jelskii	-17.1251	-70.6424	Rengifo, E. M. et al. Andean non‐volant small mammals: A dataset of community assemblages of non‐volant small mammals from the high Andes. Ecology (2022) doi:10.1002/ecy.3767.
242	Abrothrichini	Abrothrix	jelskii	Abrothrix_jelskii	-17.1251	-70.6424	Rengifo, E. M. et al. Andean non‐volant small mammals: A dataset of community assemblages of non‐volant small mammals from the high Andes. Ecology (2022) doi:10.1002/ecy.3767.
243	Abrothrichini	Abrothrix	jelskii	Abrothrix_jelskii	-17.1221	-70.0635	Rengifo, E. M. et al. Andean non‐volant small mammals: A dataset of community assemblages of non‐volant small mammals from the high Andes. Ecology (2022) doi:10.1002/ecy.3767.
244	Abrothrichini	Abrothrix	jelskii	Abrothrix_jelskii	-17.1232	-70.0573	Rengifo, E. M. et al. Andean non‐volant small mammals: A dataset of community assemblages of non‐volant small mammals from the high Andes. Ecology (2022) doi:10.1002/ecy.3767.
245	Abrothrichini	Abrothrix	jelskii	Abrothrix_jelskii	-17.1333	-70.165	Rengifo, E. M. et al. Andean non‐volant small mammals: A dataset of community assemblages of non‐volant small mammals from the high Andes. Ecology (2022) doi:10.1002/ecy.3767.
246	Abrothrichini	Abrothrix	jelskii	Abrothrix_jelskii	-17.1993	-69.9399	Rengifo, E. M. et al. Andean non‐volant small mammals: A dataset of community assemblages of non‐volant small mammals from the high Andes. Ecology (2022) doi:10.1002/ecy.3767.
247	Abrothrichini	Abrothrix	jelskii	Abrothrix_jelskii	-17.3077	-69.8006	Rengifo, E. M. et al. Andean non‐volant small mammals: A dataset of community assemblages of non‐volant small mammals from the high Andes. Ecology (2022) doi:10.1002/ecy.3767.
248	Abrothrichini	Abrothrix	jelskii	Abrothrix_jelskii	-17.37	-69.9597	Rengifo, E. M. et al. Andean non‐volant small mammals: A dataset of community assemblages of non‐volant small mammals from the high Andes. Ecology (2022) doi:10.1002/ecy.3767.
249	Abrothrichini	Abrothrix	jelskii	Abrothrix_jelskii	-16.2536	-68.0281	Rengifo, E. M. et al. Andean non‐volant small mammals: A dataset of community assemblages of non‐volant small mammals from the high Andes. Ecology (2022) doi:10.1002/ecy.3767.
250	Abrothrichini	Abrothrix	jelskii	Abrothrix_jelskii	-14.8167	-69.0667	Rengifo, E. M. et al. Andean non‐volant small mammals: A dataset of community assemblages of non‐volant small mammals from the high Andes. Ecology (2022) doi:10.1002/ecy.3767.
251	Abrothrichini	Abrothrix	jelskii	Abrothrix_jelskii	-17.5583	-65.3	Rengifo, E. M. et al. Andean non‐volant small mammals: A dataset of community assemblages of non‐volant small mammals from the high Andes. Ecology (2022) doi:10.1002/ecy.3767.
252	Abrothrichini	Abrothrix	jelskii	Abrothrix_jelskii	-18.0333	-68.9333	Rengifo, E. M. et al. Andean non‐volant small mammals: A dataset of community assemblages of non‐volant small mammals from the high Andes. Ecology (2022) doi:10.1002/ecy.3767.
253	Abrothrichini	Abrothrix	jelskii	Abrothrix_jelskii	-15.05	-69.2667	Rengifo, E. M. et al. Andean non‐volant small mammals: A dataset of community assemblages of non‐volant small mammals from the high Andes. Ecology (2022) doi:10.1002/ecy.3767.
254	Abrothrichini	Abrothrix	jelskii	Abrothrix_jelskii	-16.2	-68.1167	Rengifo, E. M. et al. Andean non‐volant small mammals: A dataset of community assemblages of non‐volant small mammals from the high Andes. Ecology (2022) doi:10.1002/ecy.3767.
255	Abrothrichini	Abrothrix	jelskii	Abrothrix_jelskii	-16.2	-68.1167	Rengifo, E. M. et al. Andean non‐volant small mammals: A dataset of community assemblages of non‐volant small mammals from the high Andes. Ecology (2022) doi:10.1002/ecy.3767.
256	Abrothrichini	Abrothrix	jelskii	Abrothrix_jelskii	-16.3167	-67.9667	Rengifo, E. M. et al. Andean non‐volant small mammals: A dataset of community assemblages of non‐volant small mammals from the high Andes. Ecology (2022) doi:10.1002/ecy.3767.
257	Abrothrichini	Abrothrix	jelskii	Abrothrix_jelskii	-18.1333	-68.95	Rengifo, E. M. et al. Andean non‐volant small mammals: A dataset of community assemblages of non‐volant small mammals from the high Andes. Ecology (2022) doi:10.1002/ecy.3767.
258	Abrothrichini	Abrothrix	jelskii	Abrothrix_jelskii	-21.1375	-67.2125	Rengifo, E. M. et al. Andean non‐volant small mammals: A dataset of community assemblages of non‐volant small mammals from the high Andes. Ecology (2022) doi:10.1002/ecy.3767.
259	Abrothrichini	Abrothrix	jelskii	Abrothrix_jelskii	-18.1679	-69.4303	Rengifo, E. M. et al. Andean non‐volant small mammals: A dataset of community assemblages of non‐volant small mammals from the high Andes. Ecology (2022) doi:10.1002/ecy.3767.
260	Abrothrichini	Abrothrix	jelskii	Abrothrix_jelskii	-22.2022	-65.2111	Rengifo, E. M. et al. Andean non‐volant small mammals: A dataset of community assemblages of non‐volant small mammals from the high Andes. Ecology (2022) doi:10.1002/ecy.3767.
261	Abrothrichini	Abrothrix	jelskii	Abrothrix_jelskii	-22.233	-65.2061	Rengifo, E. M. et al. Andean non‐volant small mammals: A dataset of community assemblages of non‐volant small mammals from the high Andes. Ecology (2022) doi:10.1002/ecy.3767.
262	Abrothrichini	Abrothrix	jelskii	Abrothrix_jelskii	-23.6461	-65.3353	Rengifo, E. M. et al. Andean non‐volant small mammals: A dataset of community assemblages of non‐volant small mammals from the high Andes. Ecology (2022) doi:10.1002/ecy.3767.
263	Abrothrichini	Abrothrix	lanosa	Abrothrix_lanosa	-54.8333	-68.5667	Patton, J.L., Pardiñas, U.F.J., D’Elia, G. (eds.) 2015. Mammals of South America, Volume 2: Rodents. University of Chicago Press. 1336 pp.
264	Abrothrichini	Abrothrix	lanosa	Abrothrix_lanosa	-54.7833	-65.25	Patton, J.L., Pardiñas, U.F.J., D’Elia, G. (eds.) 2015. Mammals of South America, Volume 2: Rodents. University of Chicago Press. 1336 pp.
265	Abrothrichini	Abrothrix	lanosa	Abrothrix_lanosa	-54.6333	-67.98	Patton, J.L., Pardiñas, U.F.J., D’Elia, G. (eds.) 2015. Mammals of South America, Volume 2: Rodents. University of Chicago Press. 1336 pp.
266	Abrothrichini	Abrothrix	lanosa	Abrothrix_lanosa	-54.5933	-69.2734	Patton, J.L., Pardiñas, U.F.J., D’Elia, G. (eds.) 2015. Mammals of South America, Volume 2: Rodents. University of Chicago Press. 1336 pp.
267	Abrothrichini	Abrothrix	lanosa	Abrothrix_lanosa	-53.1552	-71.0072	Patton, J.L., Pardiñas, U.F.J., D’Elia, G. (eds.) 2015. Mammals of South America, Volume 2: Rodents. University of Chicago Press. 1336 pp.
268	Abrothrichini	Abrothrix	lanosa	Abrothrix_lanosa	-51	-73	Patton, J.L., Pardiñas, U.F.J., D’Elia, G. (eds.) 2015. Mammals of South America, Volume 2: Rodents. University of Chicago Press. 1336 pp.
269	Abrothrichini	Abrothrix	lanosa	Abrothrix_lanosa	-50.3741	-75.169	Patton, J.L., Pardiñas, U.F.J., D’Elia, G. (eds.) 2015. Mammals of South America, Volume 2: Rodents. University of Chicago Press. 1336 pp.
270	Abrothrichini	Abrothrix	lanosa	Abrothrix_lanosa	-48.4	-71.8167	Patton, J.L., Pardiñas, U.F.J., D’Elia, G. (eds.) 2015. Mammals of South America, Volume 2: Rodents. University of Chicago Press. 1336 pp.
271	Abrothrichini	Abrothrix	lanosa	Abrothrix_lanosa	-47.8833	-72.25	Patton, J.L., Pardiñas, U.F.J., D’Elia, G. (eds.) 2015. Mammals of South America, Volume 2: Rodents. University of Chicago Press. 1336 pp.
272	Abrothrichini	Abrothrix	longipilis	Abrothrix_longipilis	-33.9167	-70.7333	Patton, J.L., Pardiñas, U.F.J., D’Elia, G. (eds.) 2015. Mammals of South America, Volume 2: Rodents. University of Chicago Press. 1336 pp.
273	Abrothrichini	Abrothrix	longipilis	Abrothrix_longipilis	-30.6291	-71.4382	Patton, J.L., Pardiñas, U.F.J., D’Elia, G. (eds.) 2015. Mammals of South America, Volume 2: Rodents. University of Chicago Press. 1336 pp.
274	Abrothrichini	Abrothrix	longipilis	Abrothrix_longipilis	-30.1391	-71.1462	Patton, J.L., Pardiñas, U.F.J., D’Elia, G. (eds.) 2015. Mammals of South America, Volume 2: Rodents. University of Chicago Press. 1336 pp.
275	Abrothrichini	Abrothrix	manni	Abrothrix_manni	-42.75	-72.6333	D‚ÄôElv?a, G., Teta, P., Upham, N. S., Pardiv±as, U. F., & Patterson, B. D. (2015). Description of a new soft-haired mouse, genus Abrothrix (Sigmodontinae), from the temperate Valdivian rainforest. Journal of Mammalogy, 96(4), 839-853.
276	Abrothrichini	Abrothrix	manni	Abrothrix_manni	-41.9667	-72.6333	D‚ÄôElv?a, G., Teta, P., Upham, N. S., Pardiv±as, U. F., & Patterson, B. D. (2015). Description of a new soft-haired mouse, genus Abrothrix (Sigmodontinae), from the temperate Valdivian rainforest. Journal of Mammalogy, 96(4), 839-853.
277	Abrothrichini	Abrothrix	manni	Abrothrix_manni	-41.5833	-72.5667	D‚ÄôElv?a, G., Teta, P., Upham, N. S., Pardiv±as, U. F., & Patterson, B. D. (2015). Description of a new soft-haired mouse, genus Abrothrix (Sigmodontinae), from the temperate Valdivian rainforest. Journal of Mammalogy, 96(4), 839-853.
278	Abrothrichini	Abrothrix	manni	Abrothrix_manni	-41.4667	-72.95	D‚ÄôElv?a, G., Teta, P., Upham, N. S., Pardiv±as, U. F., & Patterson, B. D. (2015). Description of a new soft-haired mouse, genus Abrothrix (Sigmodontinae), from the temperate Valdivian rainforest. Journal of Mammalogy, 96(4), 839-853.
279	Abrothrichini	Abrothrix	manni	Abrothrix_manni	-41.0667	-72.8	D‚ÄôElv?a, G., Teta, P., Upham, N. S., Pardiv±as, U. F., & Patterson, B. D. (2015). Description of a new soft-haired mouse, genus Abrothrix (Sigmodontinae), from the temperate Valdivian rainforest. Journal of Mammalogy, 96(4), 839-853.
280	Abrothrichini	Abrothrix	manni	Abrothrix_manni	-41.0366	-72.6276	D‚ÄôElv?a, G., Teta, P., Upham, N. S., Pardiv±as, U. F., & Patterson, B. D. (2015). Description of a new soft-haired mouse, genus Abrothrix (Sigmodontinae), from the temperate Valdivian rainforest. Journal of Mammalogy, 96(4), 839-853.
281	Abrothrichini	Abrothrix	manni	Abrothrix_manni	-40.9833	-72.6667	D‚ÄôElv?a, G., Teta, P., Upham, N. S., Pardiv±as, U. F., & Patterson, B. D. (2015). Description of a new soft-haired mouse, genus Abrothrix (Sigmodontinae), from the temperate Valdivian rainforest. Journal of Mammalogy, 96(4), 839-853.
282	Abrothrichini	Abrothrix	manni	Abrothrix_manni	-40.9167	-72.8833	D‚ÄôElv?a, G., Teta, P., Upham, N. S., Pardiv±as, U. F., & Patterson, B. D. (2015). Description of a new soft-haired mouse, genus Abrothrix (Sigmodontinae), from the temperate Valdivian rainforest. Journal of Mammalogy, 96(4), 839-853.
283	Abrothrichini	Abrothrix	manni	Abrothrix_manni	-39.85	-72.4	D‚ÄôElv?a, G., Teta, P., Upham, N. S., Pardiv±as, U. F., & Patterson, B. D. (2015). Description of a new soft-haired mouse, genus Abrothrix (Sigmodontinae), from the temperate Valdivian rainforest. Journal of Mammalogy, 96(4), 839-853.
284	Abrothrichini	Abrothrix	manni	Abrothrix_manni	-39.6167	-73.1833	D‚ÄôElv?a, G., Teta, P., Upham, N. S., Pardiv±as, U. F., & Patterson, B. D. (2015). Description of a new soft-haired mouse, genus Abrothrix (Sigmodontinae), from the temperate Valdivian rainforest. Journal of Mammalogy, 96(4), 839-853.
285	Abrothrichini	Abrothrix	manni	Abrothrix_manni	-39.3655	-71.3085	D‚ÄôElv?a, G., Teta, P., Upham, N. S., Pardiv±as, U. F., & Patterson, B. D. (2015). Description of a new soft-haired mouse, genus Abrothrix (Sigmodontinae), from the temperate Valdivian rainforest. Journal of Mammalogy, 96(4), 839-853.
286	Abrothrichini	Abrothrix	olivacea	Abrothrix_olivacea	-53.164	-70.938	Patton, J.L., Pardiñas, U.F.J., D’Elia, G. (eds.) 2015. Mammals of South America, Volume 2: Rodents. University of Chicago Press. 1336 pp.
287	Abrothrichini	Abrothrix	olivacea	Abrothrix_olivacea	-51.7257	-72.424	Patton, J.L., Pardiñas, U.F.J., D’Elia, G. (eds.) 2015. Mammals of South America, Volume 2: Rodents. University of Chicago Press. 1336 pp.
288	Abrothrichini	Abrothrix	olivacea	Abrothrix_olivacea	-51.55	-68.95	Patton, J.L., Pardiñas, U.F.J., D’Elia, G. (eds.) 2015. Mammals of South America, Volume 2: Rodents. University of Chicago Press. 1336 pp.
289	Abrothrichini	Abrothrix	olivacea	Abrothrix_olivacea	-50.37	-72.85	Patton, J.L., Pardiñas, U.F.J., D’Elia, G. (eds.) 2015. Mammals of South America, Volume 2: Rodents. University of Chicago Press. 1336 pp.
290	Abrothrichini	Abrothrix	olivacea	Abrothrix_olivacea	-49.1435	-74.0711	Patton, J.L., Pardiñas, U.F.J., D’Elia, G. (eds.) 2015. Mammals of South America, Volume 2: Rodents. University of Chicago Press. 1336 pp.
291	Abrothrichini	Abrothrix	olivacea	Abrothrix_olivacea	-47.7458	-65.8896	Patton, J.L., Pardiñas, U.F.J., D’Elia, G. (eds.) 2015. Mammals of South America, Volume 2: Rodents. University of Chicago Press. 1336 pp.
292	Abrothrichini	Abrothrix	olivacea	Abrothrix_olivacea	-46.5705	-71.5511	Patton, J.L., Pardiñas, U.F.J., D’Elia, G. (eds.) 2015. Mammals of South America, Volume 2: Rodents. University of Chicago Press. 1336 pp.
293	Abrothrichini	Abrothrix	olivacea	Abrothrix_olivacea	-45.4	-72.7	Patton, J.L., Pardiñas, U.F.J., D’Elia, G. (eds.) 2015. Mammals of South America, Volume 2: Rodents. University of Chicago Press. 1336 pp.
294	Abrothrichini	Abrothrix	olivacea	Abrothrix_olivacea	-44.9818	-73.9972	Patton, J.L., Pardiñas, U.F.J., D’Elia, G. (eds.) 2015. Mammals of South America, Volume 2: Rodents. University of Chicago Press. 1336 pp.
295	Abrothrichini	Abrothrix	olivacea	Abrothrix_olivacea	-43.3002	-65.1023	Patton, J.L., Pardiñas, U.F.J., D’Elia, G. (eds.) 2015. Mammals of South America, Volume 2: Rodents. University of Chicago Press. 1336 pp.
296	Abrothrichini	Abrothrix	olivacea	Abrothrix_olivacea	-43.2269	-73.9994	Patton, J.L., Pardiñas, U.F.J., D’Elia, G. (eds.) 2015. Mammals of South America, Volume 2: Rodents. University of Chicago Press. 1336 pp.
297	Abrothrichini	Abrothrix	olivacea	Abrothrix_olivacea	-42.38	-71.11	Patton, J.L., Pardiñas, U.F.J., D’Elia, G. (eds.) 2015. Mammals of South America, Volume 2: Rodents. University of Chicago Press. 1336 pp.
298	Abrothrichini	Abrothrix	olivacea	Abrothrix_olivacea	-41.5333	-66.8833	Patton, J.L., Pardiñas, U.F.J., D’Elia, G. (eds.) 2015. Mammals of South America, Volume 2: Rodents. University of Chicago Press. 1336 pp.
299	Abrothrichini	Abrothrix	olivacea	Abrothrix_olivacea	-41.4667	-72.95	Patton, J.L., Pardiñas, U.F.J., D’Elia, G. (eds.) 2015. Mammals of South America, Volume 2: Rodents. University of Chicago Press. 1336 pp.
300	Abrothrichini	Abrothrix	olivacea	Abrothrix_olivacea	-39.0333	-70.3833	Patton, J.L., Pardiñas, U.F.J., D’Elia, G. (eds.) 2015. Mammals of South America, Volume 2: Rodents. University of Chicago Press. 1336 pp.
301	Abrothrichini	Abrothrix	olivacea	Abrothrix_olivacea	-38.3667	-73.9167	Patton, J.L., Pardiñas, U.F.J., D’Elia, G. (eds.) 2015. Mammals of South America, Volume 2: Rodents. University of Chicago Press. 1336 pp.
302	Abrothrichini	Abrothrix	olivacea	Abrothrix_olivacea	-37.8167	-72.9833	Patton, J.L., Pardiñas, U.F.J., D’Elia, G. (eds.) 2015. Mammals of South America, Volume 2: Rodents. University of Chicago Press. 1336 pp.
303	Abrothrichini	Abrothrix	olivacea	Abrothrix_olivacea	-35.1833	-69.9	Patton, J.L., Pardiñas, U.F.J., D’Elia, G. (eds.) 2015. Mammals of South America, Volume 2: Rodents. University of Chicago Press. 1336 pp.
304	Abrothrichini	Abrothrix	olivacea	Abrothrix_olivacea	-33.4	-70.4833	Patton, J.L., Pardiñas, U.F.J., D’Elia, G. (eds.) 2015. Mammals of South America, Volume 2: Rodents. University of Chicago Press. 1336 pp.
305	Abrothrichini	Abrothrix	olivacea	Abrothrix_olivacea	-33.1138	-71.4537	Patton, J.L., Pardiñas, U.F.J., D’Elia, G. (eds.) 2015. Mammals of South America, Volume 2: Rodents. University of Chicago Press. 1336 pp.
306	Abrothrichini	Abrothrix	olivacea	Abrothrix_olivacea	-29.8412	-71.0174	Patton, J.L., Pardiñas, U.F.J., D’Elia, G. (eds.) 2015. Mammals of South America, Volume 2: Rodents. University of Chicago Press. 1336 pp.
307	Abrothrichini	Abrothrix	olivacea	Abrothrix_olivacea	-27.0667	-70.0833	Patton, J.L., Pardiñas, U.F.J., D’Elia, G. (eds.) 2015. Mammals of South America, Volume 2: Rodents. University of Chicago Press. 1336 pp.
308	Abrothrichini	Abrothrix	olivacea	Abrothrix_olivacea	-25.0167	-70.2237	Patton, J.L., Pardiñas, U.F.J., D’Elia, G. (eds.) 2015. Mammals of South America, Volume 2: Rodents. University of Chicago Press. 1336 pp.
309	Abrothrichini	Abrothrix	olivacea	Abrothrix_olivacea	-21.4293	-70.0583	Patton, J.L., Pardiñas, U.F.J., D’Elia, G. (eds.) 2015. Mammals of South America, Volume 2: Rodents. University of Chicago Press. 1336 pp.
310	Abrothrichini	Abrothrix	olivacea	Abrothrix_olivacea	-18.9696	-69.6814	Patton, J.L., Pardiñas, U.F.J., D’Elia, G. (eds.) 2015. Mammals of South America, Volume 2: Rodents. University of Chicago Press. 1336 pp.
311	Abrothrichini	Abrothrix	olivacea	Abrothrix_olivacea	-32.7649	-69.5974	Rengifo, E. M. et al. Andean non‐volant small mammals: A dataset of community assemblages of non‐volant small mammals from the high Andes. Ecology (2022) doi:10.1002/ecy.3767.
312	Abrothrichini	Abrothrix	olivacea	Abrothrix_olivacea	-32.7817	-69.6125	Rengifo, E. M. et al. Andean non‐volant small mammals: A dataset of community assemblages of non‐volant small mammals from the high Andes. Ecology (2022) doi:10.1002/ecy.3767.
313	Abrothrichini	Abrothrix	olivacea	Abrothrix_olivacea	-33.6088	-69.5538	Rengifo, E. M. et al. Andean non‐volant small mammals: A dataset of community assemblages of non‐volant small mammals from the high Andes. Ecology (2022) doi:10.1002/ecy.3767.
314	Abrothrichini	Abrothrix	olivacea	Abrothrix_olivacea	-33.6118	-69.5433	Rengifo, E. M. et al. Andean non‐volant small mammals: A dataset of community assemblages of non‐volant small mammals from the high Andes. Ecology (2022) doi:10.1002/ecy.3767.
315	Abrothrichini	Abrothrix	olivacea	Abrothrix_olivacea	-33.6118	-69.5433	Rengifo, E. M. et al. Andean non‐volant small mammals: A dataset of community assemblages of non‐volant small mammals from the high Andes. Ecology (2022) doi:10.1002/ecy.3767.
316	Abrothrichini	Abrothrix	olivacea	Abrothrix_olivacea	-34.1901	-69.6764	Rengifo, E. M. et al. Andean non‐volant small mammals: A dataset of community assemblages of non‐volant small mammals from the high Andes. Ecology (2022) doi:10.1002/ecy.3767.
317	Abrothrichini	Abrothrix	olivacea	Abrothrix_olivacea	-34.1993	-69.7053	Rengifo, E. M. et al. Andean non‐volant small mammals: A dataset of community assemblages of non‐volant small mammals from the high Andes. Ecology (2022) doi:10.1002/ecy.3767.
318	Abrothrichini	Abrothrix	olivacea	Abrothrix_olivacea	-34.2241	-69.4355	Rengifo, E. M. et al. Andean non‐volant small mammals: A dataset of community assemblages of non‐volant small mammals from the high Andes. Ecology (2022) doi:10.1002/ecy.3767.
319	Abrothrichini	Abrothrix	olivacea	Abrothrix_olivacea	-34.2244	-69.4296	Rengifo, E. M. et al. Andean non‐volant small mammals: A dataset of community assemblages of non‐volant small mammals from the high Andes. Ecology (2022) doi:10.1002/ecy.3767.
320	Abrothrichini	Abrothrix	olivacea	Abrothrix_olivacea	-34.2251	-69.4385	Rengifo, E. M. et al. Andean non‐volant small mammals: A dataset of community assemblages of non‐volant small mammals from the high Andes. Ecology (2022) doi:10.1002/ecy.3767.
321	Abrothrichini	Abrothrix	olivacea	Abrothrix_olivacea	-34.2385	-69.3809	Rengifo, E. M. et al. Andean non‐volant small mammals: A dataset of community assemblages of non‐volant small mammals from the high Andes. Ecology (2022) doi:10.1002/ecy.3767.
322	Abrothrichini	Abrothrix	olivacea	Abrothrix_olivacea	-34.2442	-69.3736	Rengifo, E. M. et al. Andean non‐volant small mammals: A dataset of community assemblages of non‐volant small mammals from the high Andes. Ecology (2022) doi:10.1002/ecy.3767.
323	Abrothrichini	Abrothrix	olivacea	Abrothrix_olivacea	-34.2452	-69.3779	Rengifo, E. M. et al. Andean non‐volant small mammals: A dataset of community assemblages of non‐volant small mammals from the high Andes. Ecology (2022) doi:10.1002/ecy.3767.
324	Abrothrichini	Abrothrix	olivacea	Abrothrix_olivacea	-35.0915	-70.1256	Rengifo, E. M. et al. Andean non‐volant small mammals: A dataset of community assemblages of non‐volant small mammals from the high Andes. Ecology (2022) doi:10.1002/ecy.3767.
325	Abrothrichini	Abrothrix	olivacea	Abrothrix_olivacea	-35.1137	-70.0841	Rengifo, E. M. et al. Andean non‐volant small mammals: A dataset of community assemblages of non‐volant small mammals from the high Andes. Ecology (2022) doi:10.1002/ecy.3767.
326	Abrothrichini	Abrothrix	olivacea	Abrothrix_olivacea	-35.1139	-70.1296	Rengifo, E. M. et al. Andean non‐volant small mammals: A dataset of community assemblages of non‐volant small mammals from the high Andes. Ecology (2022) doi:10.1002/ecy.3767.
327	Abrothrichini	Abrothrix	olivacea	Abrothrix_olivacea	-35.1218	-70.079	Rengifo, E. M. et al. Andean non‐volant small mammals: A dataset of community assemblages of non‐volant small mammals from the high Andes. Ecology (2022) doi:10.1002/ecy.3767.
328	Abrothrichini	Abrothrix	olivacea	Abrothrix_olivacea	-35.1218	-70.079	Rengifo, E. M. et al. Andean non‐volant small mammals: A dataset of community assemblages of non‐volant small mammals from the high Andes. Ecology (2022) doi:10.1002/ecy.3767.
329	Abrothrichini	Abrothrix	olivacea	Abrothrix_olivacea	-35.1246	-70.0755	Rengifo, E. M. et al. Andean non‐volant small mammals: A dataset of community assemblages of non‐volant small mammals from the high Andes. Ecology (2022) doi:10.1002/ecy.3767.
330	Abrothrichini	Abrothrix	sanborni	Abrothrix_sanborni	-46.2667	-71.9667	Patton, J.L., Pardiñas, U.F.J., D’Elia, G. (eds.) 2015. Mammals of South America, Volume 2: Rodents. University of Chicago Press. 1336 pp.
331	Abrothrichini	Abrothrix	sanborni	Abrothrix_sanborni	-43.2269	-73.9994	Patton, J.L., Pardiñas, U.F.J., D’Elia, G. (eds.) 2015. Mammals of South America, Volume 2: Rodents. University of Chicago Press. 1336 pp.
332	Oryzomyini	Aegialomys	baroni	Aegialomys_baroni	-4.03333	-80.0333	do Prado, J. R. & Percequillo, A. R. Systematic Studies of the Genus Aegialomys Weksler et al., 2006 (Rodentia: Cricetidae: Sigmodontinae): Geographic Variation, Species Delimitation, and Biogeography. J Mammal Evol 25, 71–118 (2018).
333	Oryzomyini	Aegialomys	baroni	Aegialomys_baroni	-4.13333	-79.8167	do Prado, J. R. & Percequillo, A. R. Systematic Studies of the Genus Aegialomys Weksler et al., 2006 (Rodentia: Cricetidae: Sigmodontinae): Geographic Variation, Species Delimitation, and Biogeography. J Mammal Evol 25, 71–118 (2018).
334	Oryzomyini	Aegialomys	baroni	Aegialomys_baroni	-4.06667	-79.6333	do Prado, J. R. & Percequillo, A. R. Systematic Studies of the Genus Aegialomys Weksler et al., 2006 (Rodentia: Cricetidae: Sigmodontinae): Geographic Variation, Species Delimitation, and Biogeography. J Mammal Evol 25, 71–118 (2018).
335	Oryzomyini	Aegialomys	baroni	Aegialomys_baroni	-4.01667	-79.75	do Prado, J. R. & Percequillo, A. R. Systematic Studies of the Genus Aegialomys Weksler et al., 2006 (Rodentia: Cricetidae: Sigmodontinae): Geographic Variation, Species Delimitation, and Biogeography. J Mammal Evol 25, 71–118 (2018).
336	Oryzomyini	Aegialomys	baroni	Aegialomys_baroni	-4.26667	-79.7	do Prado, J. R. & Percequillo, A. R. Systematic Studies of the Genus Aegialomys Weksler et al., 2006 (Rodentia: Cricetidae: Sigmodontinae): Geographic Variation, Species Delimitation, and Biogeography. J Mammal Evol 25, 71–118 (2018).
337	Oryzomyini	Aegialomys	baroni	Aegialomys_baroni	-4	-79.2167	do Prado, J. R. & Percequillo, A. R. Systematic Studies of the Genus Aegialomys Weksler et al., 2006 (Rodentia: Cricetidae: Sigmodontinae): Geographic Variation, Species Delimitation, and Biogeography. J Mammal Evol 25, 71–118 (2018).
338	Oryzomyini	Aegialomys	baroni	Aegialomys_baroni	-4.38333	-79.95	do Prado, J. R. & Percequillo, A. R. Systematic Studies of the Genus Aegialomys Weksler et al., 2006 (Rodentia: Cricetidae: Sigmodontinae): Geographic Variation, Species Delimitation, and Biogeography. J Mammal Evol 25, 71–118 (2018).
339	Oryzomyini	Aegialomys	baroni	Aegialomys_baroni	-4.23333	-79.25	do Prado, J. R. & Percequillo, A. R. Systematic Studies of the Genus Aegialomys Weksler et al., 2006 (Rodentia: Cricetidae: Sigmodontinae): Geographic Variation, Species Delimitation, and Biogeography. J Mammal Evol 25, 71–118 (2018).
340	Oryzomyini	Aegialomys	baroni	Aegialomys_baroni	-5.66667	-78.5167	do Prado, J. R. & Percequillo, A. R. Systematic Studies of the Genus Aegialomys Weksler et al., 2006 (Rodentia: Cricetidae: Sigmodontinae): Geographic Variation, Species Delimitation, and Biogeography. J Mammal Evol 25, 71–118 (2018).
341	Oryzomyini	Aegialomys	baroni	Aegialomys_baroni	-6.83333	-78.0167	do Prado, J. R. & Percequillo, A. R. Systematic Studies of the Genus Aegialomys Weksler et al., 2006 (Rodentia: Cricetidae: Sigmodontinae): Geographic Variation, Species Delimitation, and Biogeography. J Mammal Evol 25, 71–118 (2018).
342	Oryzomyini	Aegialomys	baroni	Aegialomys_baroni	-5.66667	-78.8167	do Prado, J. R. & Percequillo, A. R. Systematic Studies of the Genus Aegialomys Weksler et al., 2006 (Rodentia: Cricetidae: Sigmodontinae): Geographic Variation, Species Delimitation, and Biogeography. J Mammal Evol 25, 71–118 (2018).
343	Oryzomyini	Aegialomys	baroni	Aegialomys_baroni	-7.08333	-79	do Prado, J. R. & Percequillo, A. R. Systematic Studies of the Genus Aegialomys Weksler et al., 2006 (Rodentia: Cricetidae: Sigmodontinae): Geographic Variation, Species Delimitation, and Biogeography. J Mammal Evol 25, 71–118 (2018).
344	Oryzomyini	Aegialomys	baroni	Aegialomys_baroni	-6.83333	-78.0833	do Prado, J. R. & Percequillo, A. R. Systematic Studies of the Genus Aegialomys Weksler et al., 2006 (Rodentia: Cricetidae: Sigmodontinae): Geographic Variation, Species Delimitation, and Biogeography. J Mammal Evol 25, 71–118 (2018).
345	Oryzomyini	Aegialomys	baroni	Aegialomys_baroni	-7.26667	-78.6	do Prado, J. R. & Percequillo, A. R. Systematic Studies of the Genus Aegialomys Weksler et al., 2006 (Rodentia: Cricetidae: Sigmodontinae): Geographic Variation, Species Delimitation, and Biogeography. J Mammal Evol 25, 71–118 (2018).
346	Oryzomyini	Aegialomys	baroni	Aegialomys_baroni	-7.25	-78.6667	do Prado, J. R. & Percequillo, A. R. Systematic Studies of the Genus Aegialomys Weksler et al., 2006 (Rodentia: Cricetidae: Sigmodontinae): Geographic Variation, Species Delimitation, and Biogeography. J Mammal Evol 25, 71–118 (2018).
347	Oryzomyini	Aegialomys	baroni	Aegialomys_baroni	-7.61667	-78.05	do Prado, J. R. & Percequillo, A. R. Systematic Studies of the Genus Aegialomys Weksler et al., 2006 (Rodentia: Cricetidae: Sigmodontinae): Geographic Variation, Species Delimitation, and Biogeography. J Mammal Evol 25, 71–118 (2018).
348	Oryzomyini	Aegialomys	baroni	Aegialomys_baroni	-5.78333	-78.7	do Prado, J. R. & Percequillo, A. R. Systematic Studies of the Genus Aegialomys Weksler et al., 2006 (Rodentia: Cricetidae: Sigmodontinae): Geographic Variation, Species Delimitation, and Biogeography. J Mammal Evol 25, 71–118 (2018).
349	Oryzomyini	Aegialomys	baroni	Aegialomys_baroni	-7.11667	-78.8333	do Prado, J. R. & Percequillo, A. R. Systematic Studies of the Genus Aegialomys Weksler et al., 2006 (Rodentia: Cricetidae: Sigmodontinae): Geographic Variation, Species Delimitation, and Biogeography. J Mammal Evol 25, 71–118 (2018).
350	Oryzomyini	Aegialomys	baroni	Aegialomys_baroni	-7.4	-79.5667	do Prado, J. R. & Percequillo, A. R. Systematic Studies of the Genus Aegialomys Weksler et al., 2006 (Rodentia: Cricetidae: Sigmodontinae): Geographic Variation, Species Delimitation, and Biogeography. J Mammal Evol 25, 71–118 (2018).
351	Oryzomyini	Aegialomys	baroni	Aegialomys_baroni	-8.01667	-78.8333	do Prado, J. R. & Percequillo, A. R. Systematic Studies of the Genus Aegialomys Weksler et al., 2006 (Rodentia: Cricetidae: Sigmodontinae): Geographic Variation, Species Delimitation, and Biogeography. J Mammal Evol 25, 71–118 (2018).
352	Oryzomyini	Aegialomys	baroni	Aegialomys_baroni	-7.83333	-78.5833	do Prado, J. R. & Percequillo, A. R. Systematic Studies of the Genus Aegialomys Weksler et al., 2006 (Rodentia: Cricetidae: Sigmodontinae): Geographic Variation, Species Delimitation, and Biogeography. J Mammal Evol 25, 71–118 (2018).
353	Oryzomyini	Aegialomys	baroni	Aegialomys_baroni	-7.4	-79.5667	do Prado, J. R. & Percequillo, A. R. Systematic Studies of the Genus Aegialomys Weksler et al., 2006 (Rodentia: Cricetidae: Sigmodontinae): Geographic Variation, Species Delimitation, and Biogeography. J Mammal Evol 25, 71–118 (2018).
354	Oryzomyini	Aegialomys	baroni	Aegialomys_baroni	-8.11667	-79.0333	do Prado, J. R. & Percequillo, A. R. Systematic Studies of the Genus Aegialomys Weksler et al., 2006 (Rodentia: Cricetidae: Sigmodontinae): Geographic Variation, Species Delimitation, and Biogeography. J Mammal Evol 25, 71–118 (2018).
355	Oryzomyini	Aegialomys	baroni	Aegialomys_baroni	-5.85	-79.5167	do Prado, J. R. & Percequillo, A. R. Systematic Studies of the Genus Aegialomys Weksler et al., 2006 (Rodentia: Cricetidae: Sigmodontinae): Geographic Variation, Species Delimitation, and Biogeography. J Mammal Evol 25, 71–118 (2018).
356	Oryzomyini	Aegialomys	baroni	Aegialomys_baroni	-5.98333	-79.7667	do Prado, J. R. & Percequillo, A. R. Systematic Studies of the Genus Aegialomys Weksler et al., 2006 (Rodentia: Cricetidae: Sigmodontinae): Geographic Variation, Species Delimitation, and Biogeography. J Mammal Evol 25, 71–118 (2018).
357	Oryzomyini	Aegialomys	baroni	Aegialomys_baroni	-6.55	-80.0167	do Prado, J. R. & Percequillo, A. R. Systematic Studies of the Genus Aegialomys Weksler et al., 2006 (Rodentia: Cricetidae: Sigmodontinae): Geographic Variation, Species Delimitation, and Biogeography. J Mammal Evol 25, 71–118 (2018).
358	Oryzomyini	Aegialomys	baroni	Aegialomys_baroni	-5.98333	-79.7667	do Prado, J. R. & Percequillo, A. R. Systematic Studies of the Genus Aegialomys Weksler et al., 2006 (Rodentia: Cricetidae: Sigmodontinae): Geographic Variation, Species Delimitation, and Biogeography. J Mammal Evol 25, 71–118 (2018).
359	Oryzomyini	Aegialomys	baroni	Aegialomys_baroni	-6	-79.5333	do Prado, J. R. & Percequillo, A. R. Systematic Studies of the Genus Aegialomys Weksler et al., 2006 (Rodentia: Cricetidae: Sigmodontinae): Geographic Variation, Species Delimitation, and Biogeography. J Mammal Evol 25, 71–118 (2018).
360	Oryzomyini	Aegialomys	baroni	Aegialomys_baroni	-6.2	-79.7	do Prado, J. R. & Percequillo, A. R. Systematic Studies of the Genus Aegialomys Weksler et al., 2006 (Rodentia: Cricetidae: Sigmodontinae): Geographic Variation, Species Delimitation, and Biogeography. J Mammal Evol 25, 71–118 (2018).
361	Oryzomyini	Aegialomys	baroni	Aegialomys_baroni	-6.76667	-79.85	do Prado, J. R. & Percequillo, A. R. Systematic Studies of the Genus Aegialomys Weksler et al., 2006 (Rodentia: Cricetidae: Sigmodontinae): Geographic Variation, Species Delimitation, and Biogeography. J Mammal Evol 25, 71–118 (2018).
362	Oryzomyini	Aegialomys	baroni	Aegialomys_baroni	-6.9	-79.85	do Prado, J. R. & Percequillo, A. R. Systematic Studies of the Genus Aegialomys Weksler et al., 2006 (Rodentia: Cricetidae: Sigmodontinae): Geographic Variation, Species Delimitation, and Biogeography. J Mammal Evol 25, 71–118 (2018).
363	Oryzomyini	Aegialomys	baroni	Aegialomys_baroni	-6.15	-79.7333	do Prado, J. R. & Percequillo, A. R. Systematic Studies of the Genus Aegialomys Weksler et al., 2006 (Rodentia: Cricetidae: Sigmodontinae): Geographic Variation, Species Delimitation, and Biogeography. J Mammal Evol 25, 71–118 (2018).
364	Oryzomyini	Aegialomys	baroni	Aegialomys_baroni	-6	-79.5833	do Prado, J. R. & Percequillo, A. R. Systematic Studies of the Genus Aegialomys Weksler et al., 2006 (Rodentia: Cricetidae: Sigmodontinae): Geographic Variation, Species Delimitation, and Biogeography. J Mammal Evol 25, 71–118 (2018).
365	Oryzomyini	Aegialomys	baroni	Aegialomys_baroni	-6.66667	-79.4333	do Prado, J. R. & Percequillo, A. R. Systematic Studies of the Genus Aegialomys Weksler et al., 2006 (Rodentia: Cricetidae: Sigmodontinae): Geographic Variation, Species Delimitation, and Biogeography. J Mammal Evol 25, 71–118 (2018).
366	Oryzomyini	Aegialomys	baroni	Aegialomys_baroni	-5.98333	-79.7667	do Prado, J. R. & Percequillo, A. R. Systematic Studies of the Genus Aegialomys Weksler et al., 2006 (Rodentia: Cricetidae: Sigmodontinae): Geographic Variation, Species Delimitation, and Biogeography. J Mammal Evol 25, 71–118 (2018).
367	Oryzomyini	Aegialomys	baroni	Aegialomys_baroni	-5.26667	-80.6833	do Prado, J. R. & Percequillo, A. R. Systematic Studies of the Genus Aegialomys Weksler et al., 2006 (Rodentia: Cricetidae: Sigmodontinae): Geographic Variation, Species Delimitation, and Biogeography. J Mammal Evol 25, 71–118 (2018).
368	Oryzomyini	Aegialomys	baroni	Aegialomys_baroni	-5.93333	-81.0167	do Prado, J. R. & Percequillo, A. R. Systematic Studies of the Genus Aegialomys Weksler et al., 2006 (Rodentia: Cricetidae: Sigmodontinae): Geographic Variation, Species Delimitation, and Biogeography. J Mammal Evol 25, 71–118 (2018).
369	Oryzomyini	Aegialomys	baroni	Aegialomys_baroni	-5.93333	-81.0167	do Prado, J. R. & Percequillo, A. R. Systematic Studies of the Genus Aegialomys Weksler et al., 2006 (Rodentia: Cricetidae: Sigmodontinae): Geographic Variation, Species Delimitation, and Biogeography. J Mammal Evol 25, 71–118 (2018).
370	Oryzomyini	Aegialomys	baroni	Aegialomys_baroni	-5.93333	-81.0167	do Prado, J. R. & Percequillo, A. R. Systematic Studies of the Genus Aegialomys Weksler et al., 2006 (Rodentia: Cricetidae: Sigmodontinae): Geographic Variation, Species Delimitation, and Biogeography. J Mammal Evol 25, 71–118 (2018).
371	Oryzomyini	Aegialomys	baroni	Aegialomys_baroni	-4.35	-80.7333	do Prado, J. R. & Percequillo, A. R. Systematic Studies of the Genus Aegialomys Weksler et al., 2006 (Rodentia: Cricetidae: Sigmodontinae): Geographic Variation, Species Delimitation, and Biogeography. J Mammal Evol 25, 71–118 (2018).
372	Oryzomyini	Aegialomys	baroni	Aegialomys_baroni	-4.33333	-80.7833	do Prado, J. R. & Percequillo, A. R. Systematic Studies of the Genus Aegialomys Weksler et al., 2006 (Rodentia: Cricetidae: Sigmodontinae): Geographic Variation, Species Delimitation, and Biogeography. J Mammal Evol 25, 71–118 (2018).
373	Oryzomyini	Aegialomys	baroni	Aegialomys_baroni	-5.78333	-80.8667	do Prado, J. R. & Percequillo, A. R. Systematic Studies of the Genus Aegialomys Weksler et al., 2006 (Rodentia: Cricetidae: Sigmodontinae): Geographic Variation, Species Delimitation, and Biogeography. J Mammal Evol 25, 71–118 (2018).
374	Oryzomyini	Aegialomys	baroni	Aegialomys_baroni	-4.55	-80.4	do Prado, J. R. & Percequillo, A. R. Systematic Studies of the Genus Aegialomys Weksler et al., 2006 (Rodentia: Cricetidae: Sigmodontinae): Geographic Variation, Species Delimitation, and Biogeography. J Mammal Evol 25, 71–118 (2018).
375	Oryzomyini	Aegialomys	baroni	Aegialomys_baroni	-5.31667	-79.8	do Prado, J. R. & Percequillo, A. R. Systematic Studies of the Genus Aegialomys Weksler et al., 2006 (Rodentia: Cricetidae: Sigmodontinae): Geographic Variation, Species Delimitation, and Biogeography. J Mammal Evol 25, 71–118 (2018).
376	Oryzomyini	Aegialomys	baroni	Aegialomys_baroni	-4.88333	-80.6833	do Prado, J. R. & Percequillo, A. R. Systematic Studies of the Genus Aegialomys Weksler et al., 2006 (Rodentia: Cricetidae: Sigmodontinae): Geographic Variation, Species Delimitation, and Biogeography. J Mammal Evol 25, 71–118 (2018).
377	Oryzomyini	Aegialomys	baroni	Aegialomys_baroni	-5.33333	-80.7333	do Prado, J. R. & Percequillo, A. R. Systematic Studies of the Genus Aegialomys Weksler et al., 2006 (Rodentia: Cricetidae: Sigmodontinae): Geographic Variation, Species Delimitation, and Biogeography. J Mammal Evol 25, 71–118 (2018).
378	Oryzomyini	Aegialomys	baroni	Aegialomys_baroni	-5.23333	-79.4667	do Prado, J. R. & Percequillo, A. R. Systematic Studies of the Genus Aegialomys Weksler et al., 2006 (Rodentia: Cricetidae: Sigmodontinae): Geographic Variation, Species Delimitation, and Biogeography. J Mammal Evol 25, 71–118 (2018).
379	Oryzomyini	Aegialomys	baroni	Aegialomys_baroni	-4.68333	-79.8333	do Prado, J. R. & Percequillo, A. R. Systematic Studies of the Genus Aegialomys Weksler et al., 2006 (Rodentia: Cricetidae: Sigmodontinae): Geographic Variation, Species Delimitation, and Biogeography. J Mammal Evol 25, 71–118 (2018).
380	Oryzomyini	Aegialomys	baroni	Aegialomys_baroni	-5.51667	-80.6833	do Prado, J. R. & Percequillo, A. R. Systematic Studies of the Genus Aegialomys Weksler et al., 2006 (Rodentia: Cricetidae: Sigmodontinae): Geographic Variation, Species Delimitation, and Biogeography. J Mammal Evol 25, 71–118 (2018).
381	Oryzomyini	Aegialomys	baroni	Aegialomys_baroni	-5.51667	-80.6167	do Prado, J. R. & Percequillo, A. R. Systematic Studies of the Genus Aegialomys Weksler et al., 2006 (Rodentia: Cricetidae: Sigmodontinae): Geographic Variation, Species Delimitation, and Biogeography. J Mammal Evol 25, 71–118 (2018).
382	Oryzomyini	Aegialomys	baroni	Aegialomys_baroni	-4.58333	-80.5	do Prado, J. R. & Percequillo, A. R. Systematic Studies of the Genus Aegialomys Weksler et al., 2006 (Rodentia: Cricetidae: Sigmodontinae): Geographic Variation, Species Delimitation, and Biogeography. J Mammal Evol 25, 71–118 (2018).
383	Oryzomyini	Aegialomys	baroni	Aegialomys_baroni	-4.88333	-80.6833	do Prado, J. R. & Percequillo, A. R. Systematic Studies of the Genus Aegialomys Weksler et al., 2006 (Rodentia: Cricetidae: Sigmodontinae): Geographic Variation, Species Delimitation, and Biogeography. J Mammal Evol 25, 71–118 (2018).
384	Oryzomyini	Aegialomys	baroni	Aegialomys_baroni	-5.5	-80.8667	do Prado, J. R. & Percequillo, A. R. Systematic Studies of the Genus Aegialomys Weksler et al., 2006 (Rodentia: Cricetidae: Sigmodontinae): Geographic Variation, Species Delimitation, and Biogeography. J Mammal Evol 25, 71–118 (2018).
385	Oryzomyini	Aegialomys	baroni	Aegialomys_baroni	-4.46667	-81.05	do Prado, J. R. & Percequillo, A. R. Systematic Studies of the Genus Aegialomys Weksler et al., 2006 (Rodentia: Cricetidae: Sigmodontinae): Geographic Variation, Species Delimitation, and Biogeography. J Mammal Evol 25, 71–118 (2018).
386	Oryzomyini	Aegialomys	baroni	Aegialomys_baroni	-5.08333	-79.8833	do Prado, J. R. & Percequillo, A. R. Systematic Studies of the Genus Aegialomys Weksler et al., 2006 (Rodentia: Cricetidae: Sigmodontinae): Geographic Variation, Species Delimitation, and Biogeography. J Mammal Evol 25, 71–118 (2018).
387	Oryzomyini	Aegialomys	baroni	Aegialomys_baroni	-4.63333	-79.7167	do Prado, J. R. & Percequillo, A. R. Systematic Studies of the Genus Aegialomys Weksler et al., 2006 (Rodentia: Cricetidae: Sigmodontinae): Geographic Variation, Species Delimitation, and Biogeography. J Mammal Evol 25, 71–118 (2018).
388	Oryzomyini	Aegialomys	baroni	Aegialomys_baroni	-5.2	-80.6333	do Prado, J. R. & Percequillo, A. R. Systematic Studies of the Genus Aegialomys Weksler et al., 2006 (Rodentia: Cricetidae: Sigmodontinae): Geographic Variation, Species Delimitation, and Biogeography. J Mammal Evol 25, 71–118 (2018).
389	Oryzomyini	Aegialomys	baroni	Aegialomys_baroni	-4.53333	-80.3667	do Prado, J. R. & Percequillo, A. R. Systematic Studies of the Genus Aegialomys Weksler et al., 2006 (Rodentia: Cricetidae: Sigmodontinae): Geographic Variation, Species Delimitation, and Biogeography. J Mammal Evol 25, 71–118 (2018).
390	Oryzomyini	Aegialomys	baroni	Aegialomys_baroni	-5.41667	-80.7833	do Prado, J. R. & Percequillo, A. R. Systematic Studies of the Genus Aegialomys Weksler et al., 2006 (Rodentia: Cricetidae: Sigmodontinae): Geographic Variation, Species Delimitation, and Biogeography. J Mammal Evol 25, 71–118 (2018).
391	Oryzomyini	Aegialomys	baroni	Aegialomys_baroni	-7.1	-79.3167	do Prado, J. R. & Percequillo, A. R. Systematic Studies of the Genus Aegialomys Weksler et al., 2006 (Rodentia: Cricetidae: Sigmodontinae): Geographic Variation, Species Delimitation, and Biogeography. J Mammal Evol 25, 71–118 (2018).
392	Oryzomyini	Aegialomys	baroni	Aegialomys_baroni	-3.68333	-80.2	do Prado, J. R. & Percequillo, A. R. Systematic Studies of the Genus Aegialomys Weksler et al., 2006 (Rodentia: Cricetidae: Sigmodontinae): Geographic Variation, Species Delimitation, and Biogeography. J Mammal Evol 25, 71–118 (2018).
393	Oryzomyini	Aegialomys	baroni	Aegialomys_baroni	-4.26667	-80.5	do Prado, J. R. & Percequillo, A. R. Systematic Studies of the Genus Aegialomys Weksler et al., 2006 (Rodentia: Cricetidae: Sigmodontinae): Geographic Variation, Species Delimitation, and Biogeography. J Mammal Evol 25, 71–118 (2018).
394	Oryzomyini	Aegialomys	baroni	Aegialomys_baroni	-3.8	-80.5167	do Prado, J. R. & Percequillo, A. R. Systematic Studies of the Genus Aegialomys Weksler et al., 2006 (Rodentia: Cricetidae: Sigmodontinae): Geographic Variation, Species Delimitation, and Biogeography. J Mammal Evol 25, 71–118 (2018).
395	Oryzomyini	Aegialomys	galapagoensis	Aegialomys_galapagoensis	-0.81667	-90.0667	Patton, J.L., Pardiñas, U.F.J., D’Elia, G. (eds.) 2015. Mammals of South America, Volume 2: Rodents. University of Chicago Press. 1336 pp.
396	Oryzomyini	Aegialomys	galapagoensis	Aegialomys_galapagoensis	-0.77766	-89.4606	Patton, J.L., Pardiñas, U.F.J., D’Elia, G. (eds.) 2015. Mammals of South America, Volume 2: Rodents. University of Chicago Press. 1336 pp.
397	Oryzomyini	Aegialomys	ica	Aegialomys_ica	-9.51667	-77.8833	do Prado, J. R. & Percequillo, A. R. Systematic Studies of the Genus Aegialomys Weksler et al., 2006 (Rodentia: Cricetidae: Sigmodontinae): Geographic Variation, Species Delimitation, and Biogeography. J Mammal Evol 25, 71–118 (2018).
398	Oryzomyini	Aegialomys	ica	Aegialomys_ica	-9.03333	-77.8	do Prado, J. R. & Percequillo, A. R. Systematic Studies of the Genus Aegialomys Weksler et al., 2006 (Rodentia: Cricetidae: Sigmodontinae): Geographic Variation, Species Delimitation, and Biogeography. J Mammal Evol 25, 71–118 (2018).
399	Oryzomyini	Aegialomys	ica	Aegialomys_ica	-10.3	-77.6	do Prado, J. R. & Percequillo, A. R. Systematic Studies of the Genus Aegialomys Weksler et al., 2006 (Rodentia: Cricetidae: Sigmodontinae): Geographic Variation, Species Delimitation, and Biogeography. J Mammal Evol 25, 71–118 (2018).
400	Oryzomyini	Aegialomys	ica	Aegialomys_ica	-8.76667	-78.0833	do Prado, J. R. & Percequillo, A. R. Systematic Studies of the Genus Aegialomys Weksler et al., 2006 (Rodentia: Cricetidae: Sigmodontinae): Geographic Variation, Species Delimitation, and Biogeography. J Mammal Evol 25, 71–118 (2018).
401	Oryzomyini	Aegialomys	ica	Aegialomys_ica	-8.95	-77.85	do Prado, J. R. & Percequillo, A. R. Systematic Studies of the Genus Aegialomys Weksler et al., 2006 (Rodentia: Cricetidae: Sigmodontinae): Geographic Variation, Species Delimitation, and Biogeography. J Mammal Evol 25, 71–118 (2018).
402	Oryzomyini	Aegialomys	ica	Aegialomys_ica	-9.53333	-77.5333	do Prado, J. R. & Percequillo, A. R. Systematic Studies of the Genus Aegialomys Weksler et al., 2006 (Rodentia: Cricetidae: Sigmodontinae): Geographic Variation, Species Delimitation, and Biogeography. J Mammal Evol 25, 71–118 (2018).
403	Oryzomyini	Aegialomys	ica	Aegialomys_ica	-15.4333	-74.6167	do Prado, J. R. & Percequillo, A. R. Systematic Studies of the Genus Aegialomys Weksler et al., 2006 (Rodentia: Cricetidae: Sigmodontinae): Geographic Variation, Species Delimitation, and Biogeography. J Mammal Evol 25, 71–118 (2018).
404	Oryzomyini	Aegialomys	ica	Aegialomys_ica	-15.4333	-74.65	do Prado, J. R. & Percequillo, A. R. Systematic Studies of the Genus Aegialomys Weksler et al., 2006 (Rodentia: Cricetidae: Sigmodontinae): Geographic Variation, Species Delimitation, and Biogeography. J Mammal Evol 25, 71–118 (2018).
405	Oryzomyini	Aegialomys	ica	Aegialomys_ica	-15.6167	-74.6333	do Prado, J. R. & Percequillo, A. R. Systematic Studies of the Genus Aegialomys Weksler et al., 2006 (Rodentia: Cricetidae: Sigmodontinae): Geographic Variation, Species Delimitation, and Biogeography. J Mammal Evol 25, 71–118 (2018).
406	Oryzomyini	Aegialomys	ica	Aegialomys_ica	-15.3167	-73.8333	do Prado, J. R. & Percequillo, A. R. Systematic Studies of the Genus Aegialomys Weksler et al., 2006 (Rodentia: Cricetidae: Sigmodontinae): Geographic Variation, Species Delimitation, and Biogeography. J Mammal Evol 25, 71–118 (2018).
407	Oryzomyini	Aegialomys	ica	Aegialomys_ica	-9.63333	-76.0667	do Prado, J. R. & Percequillo, A. R. Systematic Studies of the Genus Aegialomys Weksler et al., 2006 (Rodentia: Cricetidae: Sigmodontinae): Geographic Variation, Species Delimitation, and Biogeography. J Mammal Evol 25, 71–118 (2018).
408	Oryzomyini	Aegialomys	ica	Aegialomys_ica	-13.4833	-76.05	do Prado, J. R. & Percequillo, A. R. Systematic Studies of the Genus Aegialomys Weksler et al., 2006 (Rodentia: Cricetidae: Sigmodontinae): Geographic Variation, Species Delimitation, and Biogeography. J Mammal Evol 25, 71–118 (2018).
409	Oryzomyini	Aegialomys	ica	Aegialomys_ica	-14.15	-75.75	do Prado, J. R. & Percequillo, A. R. Systematic Studies of the Genus Aegialomys Weksler et al., 2006 (Rodentia: Cricetidae: Sigmodontinae): Geographic Variation, Species Delimitation, and Biogeography. J Mammal Evol 25, 71–118 (2018).
410	Oryzomyini	Aegialomys	ica	Aegialomys_ica	-14.65	-75.0833	do Prado, J. R. & Percequillo, A. R. Systematic Studies of the Genus Aegialomys Weksler et al., 2006 (Rodentia: Cricetidae: Sigmodontinae): Geographic Variation, Species Delimitation, and Biogeography. J Mammal Evol 25, 71–118 (2018).
411	Oryzomyini	Aegialomys	ica	Aegialomys_ica	-13.7	-76.2167	do Prado, J. R. & Percequillo, A. R. Systematic Studies of the Genus Aegialomys Weksler et al., 2006 (Rodentia: Cricetidae: Sigmodontinae): Geographic Variation, Species Delimitation, and Biogeography. J Mammal Evol 25, 71–118 (2018).
412	Oryzomyini	Aegialomys	ica	Aegialomys_ica	-14.9333	-75.4	do Prado, J. R. & Percequillo, A. R. Systematic Studies of the Genus Aegialomys Weksler et al., 2006 (Rodentia: Cricetidae: Sigmodontinae): Geographic Variation, Species Delimitation, and Biogeography. J Mammal Evol 25, 71–118 (2018).
413	Oryzomyini	Aegialomys	ica	Aegialomys_ica	-15	-75.0833	do Prado, J. R. & Percequillo, A. R. Systematic Studies of the Genus Aegialomys Weksler et al., 2006 (Rodentia: Cricetidae: Sigmodontinae): Geographic Variation, Species Delimitation, and Biogeography. J Mammal Evol 25, 71–118 (2018).
414	Oryzomyini	Aegialomys	ica	Aegialomys_ica	-13.3167	-76.2333	do Prado, J. R. & Percequillo, A. R. Systematic Studies of the Genus Aegialomys Weksler et al., 2006 (Rodentia: Cricetidae: Sigmodontinae): Geographic Variation, Species Delimitation, and Biogeography. J Mammal Evol 25, 71–118 (2018).
415	Oryzomyini	Aegialomys	ica	Aegialomys_ica	-13.5333	-76.1833	do Prado, J. R. & Percequillo, A. R. Systematic Studies of the Genus Aegialomys Weksler et al., 2006 (Rodentia: Cricetidae: Sigmodontinae): Geographic Variation, Species Delimitation, and Biogeography. J Mammal Evol 25, 71–118 (2018).
416	Oryzomyini	Aegialomys	ica	Aegialomys_ica	-14.65	-75.1833	do Prado, J. R. & Percequillo, A. R. Systematic Studies of the Genus Aegialomys Weksler et al., 2006 (Rodentia: Cricetidae: Sigmodontinae): Geographic Variation, Species Delimitation, and Biogeography. J Mammal Evol 25, 71–118 (2018).
417	Oryzomyini	Aegialomys	ica	Aegialomys_ica	-7.86667	-78.3	do Prado, J. R. & Percequillo, A. R. Systematic Studies of the Genus Aegialomys Weksler et al., 2006 (Rodentia: Cricetidae: Sigmodontinae): Geographic Variation, Species Delimitation, and Biogeography. J Mammal Evol 25, 71–118 (2018).
418	Oryzomyini	Aegialomys	ica	Aegialomys_ica	-11.85	-76.4	do Prado, J. R. & Percequillo, A. R. Systematic Studies of the Genus Aegialomys Weksler et al., 2006 (Rodentia: Cricetidae: Sigmodontinae): Geographic Variation, Species Delimitation, and Biogeography. J Mammal Evol 25, 71–118 (2018).
419	Oryzomyini	Aegialomys	ica	Aegialomys_ica	-11.8667	-76.4667	do Prado, J. R. & Percequillo, A. R. Systematic Studies of the Genus Aegialomys Weksler et al., 2006 (Rodentia: Cricetidae: Sigmodontinae): Geographic Variation, Species Delimitation, and Biogeography. J Mammal Evol 25, 71–118 (2018).
420	Oryzomyini	Aegialomys	ica	Aegialomys_ica	-12.45	-75.9167	do Prado, J. R. & Percequillo, A. R. Systematic Studies of the Genus Aegialomys Weksler et al., 2006 (Rodentia: Cricetidae: Sigmodontinae): Geographic Variation, Species Delimitation, and Biogeography. J Mammal Evol 25, 71–118 (2018).
421	Oryzomyini	Aegialomys	ica	Aegialomys_ica	-12.5333	-76.7333	do Prado, J. R. & Percequillo, A. R. Systematic Studies of the Genus Aegialomys Weksler et al., 2006 (Rodentia: Cricetidae: Sigmodontinae): Geographic Variation, Species Delimitation, and Biogeography. J Mammal Evol 25, 71–118 (2018).
422	Oryzomyini	Aegialomys	ica	Aegialomys_ica	-12.5333	-76.7333	do Prado, J. R. & Percequillo, A. R. Systematic Studies of the Genus Aegialomys Weksler et al., 2006 (Rodentia: Cricetidae: Sigmodontinae): Geographic Variation, Species Delimitation, and Biogeography. J Mammal Evol 25, 71–118 (2018).
423	Oryzomyini	Aegialomys	ica	Aegialomys_ica	-12.4833	-76.8	do Prado, J. R. & Percequillo, A. R. Systematic Studies of the Genus Aegialomys Weksler et al., 2006 (Rodentia: Cricetidae: Sigmodontinae): Geographic Variation, Species Delimitation, and Biogeography. J Mammal Evol 25, 71–118 (2018).
424	Oryzomyini	Aegialomys	ica	Aegialomys_ica	-11.4167	-76.75	do Prado, J. R. & Percequillo, A. R. Systematic Studies of the Genus Aegialomys Weksler et al., 2006 (Rodentia: Cricetidae: Sigmodontinae): Geographic Variation, Species Delimitation, and Biogeography. J Mammal Evol 25, 71–118 (2018).
425	Oryzomyini	Aegialomys	ica	Aegialomys_ica	-11.9833	-77.0167	do Prado, J. R. & Percequillo, A. R. Systematic Studies of the Genus Aegialomys Weksler et al., 2006 (Rodentia: Cricetidae: Sigmodontinae): Geographic Variation, Species Delimitation, and Biogeography. J Mammal Evol 25, 71–118 (2018).
426	Oryzomyini	Aegialomys	ica	Aegialomys_ica	-11.5667	-77.2667	do Prado, J. R. & Percequillo, A. R. Systematic Studies of the Genus Aegialomys Weksler et al., 2006 (Rodentia: Cricetidae: Sigmodontinae): Geographic Variation, Species Delimitation, and Biogeography. J Mammal Evol 25, 71–118 (2018).
427	Oryzomyini	Aegialomys	ica	Aegialomys_ica	-11.9	-76.7	do Prado, J. R. & Percequillo, A. R. Systematic Studies of the Genus Aegialomys Weksler et al., 2006 (Rodentia: Cricetidae: Sigmodontinae): Geographic Variation, Species Delimitation, and Biogeography. J Mammal Evol 25, 71–118 (2018).
428	Oryzomyini	Aegialomys	ica	Aegialomys_ica	-13.0667	-76.3833	do Prado, J. R. & Percequillo, A. R. Systematic Studies of the Genus Aegialomys Weksler et al., 2006 (Rodentia: Cricetidae: Sigmodontinae): Geographic Variation, Species Delimitation, and Biogeography. J Mammal Evol 25, 71–118 (2018).
429	Oryzomyini	Aegialomys	ica	Aegialomys_ica	-11.0667	-77.5833	do Prado, J. R. & Percequillo, A. R. Systematic Studies of the Genus Aegialomys Weksler et al., 2006 (Rodentia: Cricetidae: Sigmodontinae): Geographic Variation, Species Delimitation, and Biogeography. J Mammal Evol 25, 71–118 (2018).
430	Oryzomyini	Aegialomys	ica	Aegialomys_ica	-11.0667	-77.5833	do Prado, J. R. & Percequillo, A. R. Systematic Studies of the Genus Aegialomys Weksler et al., 2006 (Rodentia: Cricetidae: Sigmodontinae): Geographic Variation, Species Delimitation, and Biogeography. J Mammal Evol 25, 71–118 (2018).
431	Oryzomyini	Aegialomys	ica	Aegialomys_ica	-12.05	-77.05	do Prado, J. R. & Percequillo, A. R. Systematic Studies of the Genus Aegialomys Weksler et al., 2006 (Rodentia: Cricetidae: Sigmodontinae): Geographic Variation, Species Delimitation, and Biogeography. J Mammal Evol 25, 71–118 (2018).
432	Oryzomyini	Aegialomys	ica	Aegialomys_ica	-12.7333	-76.5833	do Prado, J. R. & Percequillo, A. R. Systematic Studies of the Genus Aegialomys Weksler et al., 2006 (Rodentia: Cricetidae: Sigmodontinae): Geographic Variation, Species Delimitation, and Biogeography. J Mammal Evol 25, 71–118 (2018).
433	Oryzomyini	Aegialomys	ica	Aegialomys_ica	-11.35	-77.3833	do Prado, J. R. & Percequillo, A. R. Systematic Studies of the Genus Aegialomys Weksler et al., 2006 (Rodentia: Cricetidae: Sigmodontinae): Geographic Variation, Species Delimitation, and Biogeography. J Mammal Evol 25, 71–118 (2018).
434	Oryzomyini	Aegialomys	ica	Aegialomys_ica	-11.35	-77.3833	do Prado, J. R. & Percequillo, A. R. Systematic Studies of the Genus Aegialomys Weksler et al., 2006 (Rodentia: Cricetidae: Sigmodontinae): Geographic Variation, Species Delimitation, and Biogeography. J Mammal Evol 25, 71–118 (2018).
435	Oryzomyini	Aegialomys	ica	Aegialomys_ica	-11.9	-76.5167	do Prado, J. R. & Percequillo, A. R. Systematic Studies of the Genus Aegialomys Weksler et al., 2006 (Rodentia: Cricetidae: Sigmodontinae): Geographic Variation, Species Delimitation, and Biogeography. J Mammal Evol 25, 71–118 (2018).
436	Oryzomyini	Aegialomys	ica	Aegialomys_ica	-11.85	-76.6833	do Prado, J. R. & Percequillo, A. R. Systematic Studies of the Genus Aegialomys Weksler et al., 2006 (Rodentia: Cricetidae: Sigmodontinae): Geographic Variation, Species Delimitation, and Biogeography. J Mammal Evol 25, 71–118 (2018).
437	Oryzomyini	Aegialomys	ica	Aegialomys_ica	-11.85	-76.6833	do Prado, J. R. & Percequillo, A. R. Systematic Studies of the Genus Aegialomys Weksler et al., 2006 (Rodentia: Cricetidae: Sigmodontinae): Geographic Variation, Species Delimitation, and Biogeography. J Mammal Evol 25, 71–118 (2018).
438	Oryzomyini	Aegialomys	ica	Aegialomys_ica	-11.85	-76.6833	do Prado, J. R. & Percequillo, A. R. Systematic Studies of the Genus Aegialomys Weksler et al., 2006 (Rodentia: Cricetidae: Sigmodontinae): Geographic Variation, Species Delimitation, and Biogeography. J Mammal Evol 25, 71–118 (2018).
439	Oryzomyini	Aegialomys	ica	Aegialomys_ica	-11.8833	-76.4333	do Prado, J. R. & Percequillo, A. R. Systematic Studies of the Genus Aegialomys Weksler et al., 2006 (Rodentia: Cricetidae: Sigmodontinae): Geographic Variation, Species Delimitation, and Biogeography. J Mammal Evol 25, 71–118 (2018).
440	Oryzomyini	Aegialomys	ica	Aegialomys_ica	-11.9	-76.5167	do Prado, J. R. & Percequillo, A. R. Systematic Studies of the Genus Aegialomys Weksler et al., 2006 (Rodentia: Cricetidae: Sigmodontinae): Geographic Variation, Species Delimitation, and Biogeography. J Mammal Evol 25, 71–118 (2018).
441	Oryzomyini	Aegialomys	ica	Aegialomys_ica	-11.85	-76.6833	do Prado, J. R. & Percequillo, A. R. Systematic Studies of the Genus Aegialomys Weksler et al., 2006 (Rodentia: Cricetidae: Sigmodontinae): Geographic Variation, Species Delimitation, and Biogeography. J Mammal Evol 25, 71–118 (2018).
442	Oryzomyini	Aegialomys	ica	Aegialomys_ica	-12.0333	-76.9333	do Prado, J. R. & Percequillo, A. R. Systematic Studies of the Genus Aegialomys Weksler et al., 2006 (Rodentia: Cricetidae: Sigmodontinae): Geographic Variation, Species Delimitation, and Biogeography. J Mammal Evol 25, 71–118 (2018).
443	Oryzomyini	Aegialomys	ica	Aegialomys_ica	-12.5333	-75.9167	do Prado, J. R. & Percequillo, A. R. Systematic Studies of the Genus Aegialomys Weksler et al., 2006 (Rodentia: Cricetidae: Sigmodontinae): Geographic Variation, Species Delimitation, and Biogeography. J Mammal Evol 25, 71–118 (2018).
444	Oryzomyini	Aegialomys	ica	Aegialomys_ica	-12.45	-75.9167	do Prado, J. R. & Percequillo, A. R. Systematic Studies of the Genus Aegialomys Weksler et al., 2006 (Rodentia: Cricetidae: Sigmodontinae): Geographic Variation, Species Delimitation, and Biogeography. J Mammal Evol 25, 71–118 (2018).
445	Oryzomyini	Aegialomys	ica	Aegialomys_ica	-12.8833	-75.8167	do Prado, J. R. & Percequillo, A. R. Systematic Studies of the Genus Aegialomys Weksler et al., 2006 (Rodentia: Cricetidae: Sigmodontinae): Geographic Variation, Species Delimitation, and Biogeography. J Mammal Evol 25, 71–118 (2018).
446	Oryzomyini	Aegialomys	xanthaeolus	Aegialomys_xanthaeolus	-3.68835	-80.3645	Patton, J.L., Pardiñas, U.F.J., D’Elia, G. (eds.) 2015. Mammals of South America, Volume 2: Rodents. University of Chicago Press. 1336 pp.
447	Oryzomyini	Aegialomys	xanthaeolus	Aegialomys_xanthaeolus	-3.0438	-79.6791	Patton, J.L., Pardiñas, U.F.J., D’Elia, G. (eds.) 2015. Mammals of South America, Volume 2: Rodents. University of Chicago Press. 1336 pp.
448	Oryzomyini	Aegialomys	xanthaeolus	Aegialomys_xanthaeolus	-2.34444	-80.0667	Patton, J.L., Pardiñas, U.F.J., D’Elia, G. (eds.) 2015. Mammals of South America, Volume 2: Rodents. University of Chicago Press. 1336 pp.
449	Oryzomyini	Aegialomys	xanthaeolus	Aegialomys_xanthaeolus	-1.53333	-79.75	Patton, J.L., Pardiñas, U.F.J., D’Elia, G. (eds.) 2015. Mammals of South America, Volume 2: Rodents. University of Chicago Press. 1336 pp.
450	Thomasomyini	Aepeomys	lugens	Aepeomys_lugens	7.97111	-72.0744	Patton, J.L., Pardiñas, U.F.J., D’Elia, G. (eds.) 2015. Mammals of South America, Volume 2: Rodents. University of Chicago Press. 1336 pp.
451	Thomasomyini	Aepeomys	lugens	Aepeomys_lugens	8.06868	-71.1411	Patton, J.L., Pardiñas, U.F.J., D’Elia, G. (eds.) 2015. Mammals of South America, Volume 2: Rodents. University of Chicago Press. 1336 pp.
452	Thomasomyini	Aepeomys	lugens	Aepeomys_lugens	8.1725	-71.5956	Patton, J.L., Pardiñas, U.F.J., D’Elia, G. (eds.) 2015. Mammals of South America, Volume 2: Rodents. University of Chicago Press. 1336 pp.
453	Thomasomyini	Aepeomys	lugens	Aepeomys_lugens	8.83333	-71.256	Patton, J.L., Pardiñas, U.F.J., D’Elia, G. (eds.) 2015. Mammals of South America, Volume 2: Rodents. University of Chicago Press. 1336 pp.
454	Thomasomyini	Aepeomys	lugens	Aepeomys_lugens	8.98333	-70.7667	Patton, J.L., Pardiñas, U.F.J., D’Elia, G. (eds.) 2015. Mammals of South America, Volume 2: Rodents. University of Chicago Press. 1336 pp.
455	Thomasomyini	Aepeomys	lugens	Aepeomys_lugens	8.78667	-70.8033	Rengifo, E. M. et al. Andean non‐volant small mammals: A dataset of community assemblages of non‐volant small mammals from the high Andes. Ecology (2022) doi:10.1002/ecy.3767.
456	Thomasomyini	Aepeomys	lugens	Aepeomys_lugens	8.61667	-71.1667	Rengifo, E. M. et al. Andean non‐volant small mammals: A dataset of community assemblages of non‐volant small mammals from the high Andes. Ecology (2022) doi:10.1002/ecy.3767.
457	Thomasomyini	Aepeomys	lugens	Aepeomys_lugens	9.2525	-70.2192	Rengifo, E. M. et al. Andean non‐volant small mammals: A dataset of community assemblages of non‐volant small mammals from the high Andes. Ecology (2022) doi:10.1002/ecy.3767.
458	Thomasomyini	Aepeomys	lugens	Aepeomys_lugens	9.245	-70.2025	Rengifo, E. M. et al. Andean non‐volant small mammals: A dataset of community assemblages of non‐volant small mammals from the high Andes. Ecology (2022) doi:10.1002/ecy.3767.
459	Thomasomyini	Aepeomys	lugens	Aepeomys_lugens	9.23333	-70.1858	Rengifo, E. M. et al. Andean non‐volant small mammals: A dataset of community assemblages of non‐volant small mammals from the high Andes. Ecology (2022) doi:10.1002/ecy.3767.
460	Akodontini	Akodon	aerosus	Akodon_aerosus	-12.6667	-73.7333	Patton, J.L., Pardiñas, U.F.J., D’Elia, G. (eds.) 2015. Mammals of South America, Volume 2: Rodents. University of Chicago Press. 1336 pp.
461	Akodontini	Akodon	aerosus	Akodon_aerosus	-11.7667	-73.3258	Patton, J.L., Pardiñas, U.F.J., D’Elia, G. (eds.) 2015. Mammals of South America, Volume 2: Rodents. University of Chicago Press. 1336 pp.
462	Akodontini	Akodon	aerosus	Akodon_aerosus	-11.1637	-75.4254	Patton, J.L., Pardiñas, U.F.J., D’Elia, G. (eds.) 2015. Mammals of South America, Volume 2: Rodents. University of Chicago Press. 1336 pp.
463	Akodontini	Akodon	aerosus	Akodon_aerosus	-9.09795	-75.8058	Patton, J.L., Pardiñas, U.F.J., D’Elia, G. (eds.) 2015. Mammals of South America, Volume 2: Rodents. University of Chicago Press. 1336 pp.
464	Akodontini	Akodon	aerosus	Akodon_aerosus	-3.9081	-78.4211	Patton, J.L., Pardiñas, U.F.J., D’Elia, G. (eds.) 2015. Mammals of South America, Volume 2: Rodents. University of Chicago Press. 1336 pp.
465	Akodontini	Akodon	aerosus	Akodon_aerosus	-2.9	-79.0667	Patton, J.L., Pardiñas, U.F.J., D’Elia, G. (eds.) 2015. Mammals of South America, Volume 2: Rodents. University of Chicago Press. 1336 pp.
466	Akodontini	Akodon	aerosus	Akodon_aerosus	-1.10694	-78.3678	Rengifo, E. M. et al. Andean non‐volant small mammals: A dataset of community assemblages of non‐volant small mammals from the high Andes. Ecology (2022) doi:10.1002/ecy.3767.
467	Akodontini	Akodon	aerosus	Akodon_aerosus	-10.5278	-75.3694	Rengifo, E. M. et al. Andean non‐volant small mammals: A dataset of community assemblages of non‐volant small mammals from the high Andes. Ecology (2022) doi:10.1002/ecy.3767.
468	Akodontini	Akodon	aerosus	Akodon_aerosus	-10.5278	-75.3694	Rengifo, E. M. et al. Andean non‐volant small mammals: A dataset of community assemblages of non‐volant small mammals from the high Andes. Ecology (2022) doi:10.1002/ecy.3767.
469	Akodontini	Akodon	aerosus	Akodon_aerosus	-10.5453	-75.3833	Rengifo, E. M. et al. Andean non‐volant small mammals: A dataset of community assemblages of non‐volant small mammals from the high Andes. Ecology (2022) doi:10.1002/ecy.3767.
470	Akodontini	Akodon	aerosus	Akodon_aerosus	-10.5453	-75.3833	Rengifo, E. M. et al. Andean non‐volant small mammals: A dataset of community assemblages of non‐volant small mammals from the high Andes. Ecology (2022) doi:10.1002/ecy.3767.
471	Akodontini	Akodon	aerosus	Akodon_aerosus	-10.5528	-75.3881	Rengifo, E. M. et al. Andean non‐volant small mammals: A dataset of community assemblages of non‐volant small mammals from the high Andes. Ecology (2022) doi:10.1002/ecy.3767.
472	Akodontini	Akodon	aerosus	Akodon_aerosus	-10.5528	-75.3881	Rengifo, E. M. et al. Andean non‐volant small mammals: A dataset of community assemblages of non‐volant small mammals from the high Andes. Ecology (2022) doi:10.1002/ecy.3767.
473	Akodontini	Akodon	affinis	Akodon_affinis	1.22268	-77.3585	Patton, J.L., Pardiñas, U.F.J., D’Elia, G. (eds.) 2015. Mammals of South America, Volume 2: Rodents. University of Chicago Press. 1336 pp.
474	Akodontini	Akodon	affinis	Akodon_affinis	1.29851	-77.4061	Patton, J.L., Pardiñas, U.F.J., D’Elia, G. (eds.) 2015. Mammals of South America, Volume 2: Rodents. University of Chicago Press. 1336 pp.
475	Akodontini	Akodon	affinis	Akodon_affinis	3.01667	-76.4667	Patton, J.L., Pardiñas, U.F.J., D’Elia, G. (eds.) 2015. Mammals of South America, Volume 2: Rodents. University of Chicago Press. 1336 pp.
476	Akodontini	Akodon	affinis	Akodon_affinis	3.25	-76.4667	Patton, J.L., Pardiñas, U.F.J., D’Elia, G. (eds.) 2015. Mammals of South America, Volume 2: Rodents. University of Chicago Press. 1336 pp.
477	Akodontini	Akodon	affinis	Akodon_affinis	3.3313	-76.0816	Patton, J.L., Pardiñas, U.F.J., D’Elia, G. (eds.) 2015. Mammals of South America, Volume 2: Rodents. University of Chicago Press. 1336 pp.
478	Akodontini	Akodon	affinis	Akodon_affinis	3.5001	-76.6332	Patton, J.L., Pardiñas, U.F.J., D’Elia, G. (eds.) 2015. Mammals of South America, Volume 2: Rodents. University of Chicago Press. 1336 pp.
479	Akodontini	Akodon	affinis	Akodon_affinis	3.561	-76.0074	Patton, J.L., Pardiñas, U.F.J., D’Elia, G. (eds.) 2015. Mammals of South America, Volume 2: Rodents. University of Chicago Press. 1336 pp.
480	Akodontini	Akodon	affinis	Akodon_affinis	3.8596	-76.3503	Patton, J.L., Pardiñas, U.F.J., D’Elia, G. (eds.) 2015. Mammals of South America, Volume 2: Rodents. University of Chicago Press. 1336 pp.
481	Akodontini	Akodon	affinis	Akodon_affinis	4.0322	-75.8856	Patton, J.L., Pardiñas, U.F.J., D’Elia, G. (eds.) 2015. Mammals of South America, Volume 2: Rodents. University of Chicago Press. 1336 pp.
482	Akodontini	Akodon	affinis	Akodon_affinis	4.4154	-76.1488	Patton, J.L., Pardiñas, U.F.J., D’Elia, G. (eds.) 2015. Mammals of South America, Volume 2: Rodents. University of Chicago Press. 1336 pp.
483	Akodontini	Akodon	affinis	Akodon_affinis	4.71667	-75.4833	Patton, J.L., Pardiñas, U.F.J., D’Elia, G. (eds.) 2015. Mammals of South America, Volume 2: Rodents. University of Chicago Press. 1336 pp.
484	Akodontini	Akodon	affinis	Akodon_affinis	5.23333	-76.0333	Patton, J.L., Pardiñas, U.F.J., D’Elia, G. (eds.) 2015. Mammals of South America, Volume 2: Rodents. University of Chicago Press. 1336 pp.
485	Akodontini	Akodon	affinis	Akodon_affinis	6.01667	-75.5	Patton, J.L., Pardiñas, U.F.J., D’Elia, G. (eds.) 2015. Mammals of South America, Volume 2: Rodents. University of Chicago Press. 1336 pp.
486	Akodontini	Akodon	affinis	Akodon_affinis	6.63182	-75.646	Rengifo, E. M. et al. Andean non‐volant small mammals: A dataset of community assemblages of non‐volant small mammals from the high Andes. Ecology (2022) doi:10.1002/ecy.3767.
487	Akodontini	Akodon	affinis	Akodon_affinis	6.70081	-75.3589	Rengifo, E. M. et al. Andean non‐volant small mammals: A dataset of community assemblages of non‐volant small mammals from the high Andes. Ecology (2022) doi:10.1002/ecy.3767.
488	Akodontini	Akodon	affinis	Akodon_affinis	6.63875	-75.6718	Rengifo, E. M. et al. Andean non‐volant small mammals: A dataset of community assemblages of non‐volant small mammals from the high Andes. Ecology (2022) doi:10.1002/ecy.3767.
489	Akodontini	Akodon	affinis	Akodon_affinis	6.63673	-75.6719	Rengifo, E. M. et al. Andean non‐volant small mammals: A dataset of community assemblages of non‐volant small mammals from the high Andes. Ecology (2022) doi:10.1002/ecy.3767.
490	Akodontini	Akodon	affinis	Akodon_affinis	5.48992	-75.8893	Rengifo, E. M. et al. Andean non‐volant small mammals: A dataset of community assemblages of non‐volant small mammals from the high Andes. Ecology (2022) doi:10.1002/ecy.3767.
491	Akodontini	Akodon	affinis	Akodon_affinis	5.86164	-73.7658	Rengifo, E. M. et al. Andean non‐volant small mammals: A dataset of community assemblages of non‐volant small mammals from the high Andes. Ecology (2022) doi:10.1002/ecy.3767.
492	Akodontini	Akodon	affinis	Akodon_affinis	5.09382	-75.4126	Rengifo, E. M. et al. Andean non‐volant small mammals: A dataset of community assemblages of non‐volant small mammals from the high Andes. Ecology (2022) doi:10.1002/ecy.3767.
493	Akodontini	Akodon	affinis	Akodon_affinis	5.08819	-75.4058	Rengifo, E. M. et al. Andean non‐volant small mammals: A dataset of community assemblages of non‐volant small mammals from the high Andes. Ecology (2022) doi:10.1002/ecy.3767.
494	Akodontini	Akodon	affinis	Akodon_affinis	5.07194	-75.3864	Rengifo, E. M. et al. Andean non‐volant small mammals: A dataset of community assemblages of non‐volant small mammals from the high Andes. Ecology (2022) doi:10.1002/ecy.3767.
495	Akodontini	Akodon	affinis	Akodon_affinis	4.62711	-74.3076	Rengifo, E. M. et al. Andean non‐volant small mammals: A dataset of community assemblages of non‐volant small mammals from the high Andes. Ecology (2022) doi:10.1002/ecy.3767.
496	Akodontini	Akodon	affinis	Akodon_affinis	4.58333	-75.2333	Rengifo, E. M. et al. Andean non‐volant small mammals: A dataset of community assemblages of non‐volant small mammals from the high Andes. Ecology (2022) doi:10.1002/ecy.3767.
497	Akodontini	Akodon	affinis	Akodon_affinis	4.4075	-75.2465	Rengifo, E. M. et al. Andean non‐volant small mammals: A dataset of community assemblages of non‐volant small mammals from the high Andes. Ecology (2022) doi:10.1002/ecy.3767.
498	Akodontini	Akodon	albiventer	Akodon_albiventer	-25.12	-66.1306	Patton, J.L., Pardiñas, U.F.J., D’Elia, G. (eds.) 2015. Mammals of South America, Volume 2: Rodents. University of Chicago Press. 1336 pp.
499	Akodontini	Akodon	albiventer	Akodon_albiventer	-24.0976	-66.77	Patton, J.L., Pardiñas, U.F.J., D’Elia, G. (eds.) 2015. Mammals of South America, Volume 2: Rodents. University of Chicago Press. 1336 pp.
500	Akodontini	Akodon	albiventer	Akodon_albiventer	-23.5667	-65.5667	Patton, J.L., Pardiñas, U.F.J., D’Elia, G. (eds.) 2015. Mammals of South America, Volume 2: Rodents. University of Chicago Press. 1336 pp.
501	Akodontini	Akodon	albiventer	Akodon_albiventer	-23.0726	-66.7146	Patton, J.L., Pardiñas, U.F.J., D’Elia, G. (eds.) 2015. Mammals of South America, Volume 2: Rodents. University of Chicago Press. 1336 pp.
502	Akodontini	Akodon	albiventer	Akodon_albiventer	-22.1833	-67.3333	Patton, J.L., Pardiñas, U.F.J., D’Elia, G. (eds.) 2015. Mammals of South America, Volume 2: Rodents. University of Chicago Press. 1336 pp.
503	Akodontini	Akodon	albiventer	Akodon_albiventer	-22	-65.75	Patton, J.L., Pardiñas, U.F.J., D’Elia, G. (eds.) 2015. Mammals of South America, Volume 2: Rodents. University of Chicago Press. 1336 pp.
504	Akodontini	Akodon	albiventer	Akodon_albiventer	-21.4833	-64.9167	Patton, J.L., Pardiñas, U.F.J., D’Elia, G. (eds.) 2015. Mammals of South America, Volume 2: Rodents. University of Chicago Press. 1336 pp.
505	Akodontini	Akodon	albiventer	Akodon_albiventer	-21.1167	-66.45	Patton, J.L., Pardiñas, U.F.J., D’Elia, G. (eds.) 2015. Mammals of South America, Volume 2: Rodents. University of Chicago Press. 1336 pp.
506	Akodontini	Akodon	albiventer	Akodon_albiventer	-20.4667	-66.75	Patton, J.L., Pardiñas, U.F.J., D’Elia, G. (eds.) 2015. Mammals of South America, Volume 2: Rodents. University of Chicago Press. 1336 pp.
507	Akodontini	Akodon	albiventer	Akodon_albiventer	-19.13	-66.12	Patton, J.L., Pardiñas, U.F.J., D’Elia, G. (eds.) 2015. Mammals of South America, Volume 2: Rodents. University of Chicago Press. 1336 pp.
508	Akodontini	Akodon	albiventer	Akodon_albiventer	-19	-69.4167	Patton, J.L., Pardiñas, U.F.J., D’Elia, G. (eds.) 2015. Mammals of South America, Volume 2: Rodents. University of Chicago Press. 1336 pp.
509	Akodontini	Akodon	albiventer	Akodon_albiventer	-18.55	-67.15	Patton, J.L., Pardiñas, U.F.J., D’Elia, G. (eds.) 2015. Mammals of South America, Volume 2: Rodents. University of Chicago Press. 1336 pp.
510	Akodontini	Akodon	albiventer	Akodon_albiventer	-17.2505	-70.6941	Patton, J.L., Pardiñas, U.F.J., D’Elia, G. (eds.) 2015. Mammals of South America, Volume 2: Rodents. University of Chicago Press. 1336 pp.
511	Akodontini	Akodon	albiventer	Akodon_albiventer	-17.2333	-69.7909	Patton, J.L., Pardiñas, U.F.J., D’Elia, G. (eds.) 2015. Mammals of South America, Volume 2: Rodents. University of Chicago Press. 1336 pp.
512	Akodontini	Akodon	albiventer	Akodon_albiventer	-17.2102	-69.6606	Patton, J.L., Pardiñas, U.F.J., D’Elia, G. (eds.) 2015. Mammals of South America, Volume 2: Rodents. University of Chicago Press. 1336 pp.
513	Akodontini	Akodon	albiventer	Akodon_albiventer	-17.1833	-67.6333	Patton, J.L., Pardiñas, U.F.J., D’Elia, G. (eds.) 2015. Mammals of South America, Volume 2: Rodents. University of Chicago Press. 1336 pp.
514	Akodontini	Akodon	albiventer	Akodon_albiventer	-16.6777	-69.7333	Patton, J.L., Pardiñas, U.F.J., D’Elia, G. (eds.) 2015. Mammals of South America, Volume 2: Rodents. University of Chicago Press. 1336 pp.
515	Akodontini	Akodon	albiventer	Akodon_albiventer	-16.4445	-70.9843	Patton, J.L., Pardiñas, U.F.J., D’Elia, G. (eds.) 2015. Mammals of South America, Volume 2: Rodents. University of Chicago Press. 1336 pp.
516	Akodontini	Akodon	albiventer	Akodon_albiventer	-16.4303	-69.6667	Patton, J.L., Pardiñas, U.F.J., D’Elia, G. (eds.) 2015. Mammals of South America, Volume 2: Rodents. University of Chicago Press. 1336 pp.
517	Akodontini	Akodon	albiventer	Akodon_albiventer	-15.1881	-71.8187	Patton, J.L., Pardiñas, U.F.J., D’Elia, G. (eds.) 2015. Mammals of South America, Volume 2: Rodents. University of Chicago Press. 1336 pp.
518	Akodontini	Akodon	albiventer	Akodon_albiventer	-15.0333	-69.9333	Patton, J.L., Pardiñas, U.F.J., D’Elia, G. (eds.) 2015. Mammals of South America, Volume 2: Rodents. University of Chicago Press. 1336 pp.
519	Akodontini	Akodon	albiventer	Akodon_albiventer	-16.0833	-69.6667	Rengifo, E. M. et al. Andean non‐volant small mammals: A dataset of community assemblages of non‐volant small mammals from the high Andes. Ecology (2022) doi:10.1002/ecy.3767.
520	Akodontini	Akodon	albiventer	Akodon_albiventer	-16.8411	-70.7565	Rengifo, E. M. et al. Andean non‐volant small mammals: A dataset of community assemblages of non‐volant small mammals from the high Andes. Ecology (2022) doi:10.1002/ecy.3767.
521	Akodontini	Akodon	albiventer	Akodon_albiventer	-16.8662	-70.7669	Rengifo, E. M. et al. Andean non‐volant small mammals: A dataset of community assemblages of non‐volant small mammals from the high Andes. Ecology (2022) doi:10.1002/ecy.3767.
522	Akodontini	Akodon	albiventer	Akodon_albiventer	-16.9452	-70.7284	Rengifo, E. M. et al. Andean non‐volant small mammals: A dataset of community assemblages of non‐volant small mammals from the high Andes. Ecology (2022) doi:10.1002/ecy.3767.
523	Akodontini	Akodon	albiventer	Akodon_albiventer	-16.9644	-70.7476	Rengifo, E. M. et al. Andean non‐volant small mammals: A dataset of community assemblages of non‐volant small mammals from the high Andes. Ecology (2022) doi:10.1002/ecy.3767.
524	Akodontini	Akodon	albiventer	Akodon_albiventer	-17.4667	-70.0333	Rengifo, E. M. et al. Andean non‐volant small mammals: A dataset of community assemblages of non‐volant small mammals from the high Andes. Ecology (2022) doi:10.1002/ecy.3767.
525	Akodontini	Akodon	albiventer	Akodon_albiventer	-16.0833	-69.6667	Rengifo, E. M. et al. Andean non‐volant small mammals: A dataset of community assemblages of non‐volant small mammals from the high Andes. Ecology (2022) doi:10.1002/ecy.3767.
526	Akodontini	Akodon	albiventer	Akodon_albiventer	-16.76	-69.85	Rengifo, E. M. et al. Andean non‐volant small mammals: A dataset of community assemblages of non‐volant small mammals from the high Andes. Ecology (2022) doi:10.1002/ecy.3767.
527	Akodontini	Akodon	albiventer	Akodon_albiventer	-16.5	-69.65	Rengifo, E. M. et al. Andean non‐volant small mammals: A dataset of community assemblages of non‐volant small mammals from the high Andes. Ecology (2022) doi:10.1002/ecy.3767.
528	Akodontini	Akodon	albiventer	Akodon_albiventer	-17.2367	-69.8083	Rengifo, E. M. et al. Andean non‐volant small mammals: A dataset of community assemblages of non‐volant small mammals from the high Andes. Ecology (2022) doi:10.1002/ecy.3767.
529	Akodontini	Akodon	albiventer	Akodon_albiventer	-17.4361	-69.9928	Rengifo, E. M. et al. Andean non‐volant small mammals: A dataset of community assemblages of non‐volant small mammals from the high Andes. Ecology (2022) doi:10.1002/ecy.3767.
530	Akodontini	Akodon	albiventer	Akodon_albiventer	-17.4539	-70.0115	Rengifo, E. M. et al. Andean non‐volant small mammals: A dataset of community assemblages of non‐volant small mammals from the high Andes. Ecology (2022) doi:10.1002/ecy.3767.
531	Akodontini	Akodon	albiventer	Akodon_albiventer	-17.1251	-70.6424	Rengifo, E. M. et al. Andean non‐volant small mammals: A dataset of community assemblages of non‐volant small mammals from the high Andes. Ecology (2022) doi:10.1002/ecy.3767.
532	Akodontini	Akodon	albiventer	Akodon_albiventer	-17.1251	-70.6424	Rengifo, E. M. et al. Andean non‐volant small mammals: A dataset of community assemblages of non‐volant small mammals from the high Andes. Ecology (2022) doi:10.1002/ecy.3767.
533	Akodontini	Akodon	albiventer	Akodon_albiventer	-17.1251	-70.6424	Rengifo, E. M. et al. Andean non‐volant small mammals: A dataset of community assemblages of non‐volant small mammals from the high Andes. Ecology (2022) doi:10.1002/ecy.3767.
534	Akodontini	Akodon	albiventer	Akodon_albiventer	-17.1221	-70.0635	Rengifo, E. M. et al. Andean non‐volant small mammals: A dataset of community assemblages of non‐volant small mammals from the high Andes. Ecology (2022) doi:10.1002/ecy.3767.
535	Akodontini	Akodon	albiventer	Akodon_albiventer	-17.1232	-70.0573	Rengifo, E. M. et al. Andean non‐volant small mammals: A dataset of community assemblages of non‐volant small mammals from the high Andes. Ecology (2022) doi:10.1002/ecy.3767.
536	Akodontini	Akodon	albiventer	Akodon_albiventer	-17.1333	-70.165	Rengifo, E. M. et al. Andean non‐volant small mammals: A dataset of community assemblages of non‐volant small mammals from the high Andes. Ecology (2022) doi:10.1002/ecy.3767.
537	Akodontini	Akodon	albiventer	Akodon_albiventer	-17.2267	-70.1542	Rengifo, E. M. et al. Andean non‐volant small mammals: A dataset of community assemblages of non‐volant small mammals from the high Andes. Ecology (2022) doi:10.1002/ecy.3767.
538	Akodontini	Akodon	albiventer	Akodon_albiventer	-17.3077	-69.8006	Rengifo, E. M. et al. Andean non‐volant small mammals: A dataset of community assemblages of non‐volant small mammals from the high Andes. Ecology (2022) doi:10.1002/ecy.3767.
539	Akodontini	Akodon	albiventer	Akodon_albiventer	-17.3258	-69.7193	Rengifo, E. M. et al. Andean non‐volant small mammals: A dataset of community assemblages of non‐volant small mammals from the high Andes. Ecology (2022) doi:10.1002/ecy.3767.
540	Akodontini	Akodon	albiventer	Akodon_albiventer	-17.349	-69.9925	Rengifo, E. M. et al. Andean non‐volant small mammals: A dataset of community assemblages of non‐volant small mammals from the high Andes. Ecology (2022) doi:10.1002/ecy.3767.
541	Akodontini	Akodon	albiventer	Akodon_albiventer	-17.37	-69.9597	Rengifo, E. M. et al. Andean non‐volant small mammals: A dataset of community assemblages of non‐volant small mammals from the high Andes. Ecology (2022) doi:10.1002/ecy.3767.
542	Akodontini	Akodon	albiventer	Akodon_albiventer	-17.4945	-69.7099	Rengifo, E. M. et al. Andean non‐volant small mammals: A dataset of community assemblages of non‐volant small mammals from the high Andes. Ecology (2022) doi:10.1002/ecy.3767.
543	Akodontini	Akodon	albiventer	Akodon_albiventer	-17.76	-69.89	Rengifo, E. M. et al. Andean non‐volant small mammals: A dataset of community assemblages of non‐volant small mammals from the high Andes. Ecology (2022) doi:10.1002/ecy.3767.
544	Akodontini	Akodon	albiventer	Akodon_albiventer	-17.775	-69.85	Rengifo, E. M. et al. Andean non‐volant small mammals: A dataset of community assemblages of non‐volant small mammals from the high Andes. Ecology (2022) doi:10.1002/ecy.3767.
545	Akodontini	Akodon	albiventer	Akodon_albiventer	-17.785	-69.82	Rengifo, E. M. et al. Andean non‐volant small mammals: A dataset of community assemblages of non‐volant small mammals from the high Andes. Ecology (2022) doi:10.1002/ecy.3767.
546	Akodontini	Akodon	albiventer	Akodon_albiventer	-17.825	-69.8125	Rengifo, E. M. et al. Andean non‐volant small mammals: A dataset of community assemblages of non‐volant small mammals from the high Andes. Ecology (2022) doi:10.1002/ecy.3767.
547	Akodontini	Akodon	albiventer	Akodon_albiventer	-18.0333	-68.9333	Rengifo, E. M. et al. Andean non‐volant small mammals: A dataset of community assemblages of non‐volant small mammals from the high Andes. Ecology (2022) doi:10.1002/ecy.3767.
548	Akodontini	Akodon	albiventer	Akodon_albiventer	-19.8167	-65.1333	Rengifo, E. M. et al. Andean non‐volant small mammals: A dataset of community assemblages of non‐volant small mammals from the high Andes. Ecology (2022) doi:10.1002/ecy.3767.
549	Akodontini	Akodon	albiventer	Akodon_albiventer	-21.7	-65.15	Rengifo, E. M. et al. Andean non‐volant small mammals: A dataset of community assemblages of non‐volant small mammals from the high Andes. Ecology (2022) doi:10.1002/ecy.3767.
550	Akodontini	Akodon	albiventer	Akodon_albiventer	-16.9833	-69.0333	Rengifo, E. M. et al. Andean non‐volant small mammals: A dataset of community assemblages of non‐volant small mammals from the high Andes. Ecology (2022) doi:10.1002/ecy.3767.
551	Akodontini	Akodon	albiventer	Akodon_albiventer	-17.6667	-65.5833	Rengifo, E. M. et al. Andean non‐volant small mammals: A dataset of community assemblages of non‐volant small mammals from the high Andes. Ecology (2022) doi:10.1002/ecy.3767.
552	Akodontini	Akodon	albiventer	Akodon_albiventer	-17.6667	-67.45	Rengifo, E. M. et al. Andean non‐volant small mammals: A dataset of community assemblages of non‐volant small mammals from the high Andes. Ecology (2022) doi:10.1002/ecy.3767.
553	Akodontini	Akodon	albiventer	Akodon_albiventer	-17.6667	-67.5	Rengifo, E. M. et al. Andean non‐volant small mammals: A dataset of community assemblages of non‐volant small mammals from the high Andes. Ecology (2022) doi:10.1002/ecy.3767.
554	Akodontini	Akodon	albiventer	Akodon_albiventer	-18.3167	-67.9833	Rengifo, E. M. et al. Andean non‐volant small mammals: A dataset of community assemblages of non‐volant small mammals from the high Andes. Ecology (2022) doi:10.1002/ecy.3767.
555	Akodontini	Akodon	albiventer	Akodon_albiventer	-18.3333	-68.6	Rengifo, E. M. et al. Andean non‐volant small mammals: A dataset of community assemblages of non‐volant small mammals from the high Andes. Ecology (2022) doi:10.1002/ecy.3767.
556	Akodontini	Akodon	albiventer	Akodon_albiventer	-19.1333	-66.1167	Rengifo, E. M. et al. Andean non‐volant small mammals: A dataset of community assemblages of non‐volant small mammals from the high Andes. Ecology (2022) doi:10.1002/ecy.3767.
557	Akodontini	Akodon	albiventer	Akodon_albiventer	-21.1167	-66.0333	Rengifo, E. M. et al. Andean non‐volant small mammals: A dataset of community assemblages of non‐volant small mammals from the high Andes. Ecology (2022) doi:10.1002/ecy.3767.
558	Akodontini	Akodon	albiventer	Akodon_albiventer	-21.4833	-64.9167	Rengifo, E. M. et al. Andean non‐volant small mammals: A dataset of community assemblages of non‐volant small mammals from the high Andes. Ecology (2022) doi:10.1002/ecy.3767.
559	Akodontini	Akodon	albiventer	Akodon_albiventer	-18.1333	-68.95	Rengifo, E. M. et al. Andean non‐volant small mammals: A dataset of community assemblages of non‐volant small mammals from the high Andes. Ecology (2022) doi:10.1002/ecy.3767.
560	Akodontini	Akodon	albiventer	Akodon_albiventer	-21.1375	-67.2125	Rengifo, E. M. et al. Andean non‐volant small mammals: A dataset of community assemblages of non‐volant small mammals from the high Andes. Ecology (2022) doi:10.1002/ecy.3767.
561	Akodontini	Akodon	albiventer	Akodon_albiventer	-19.8437	-68.8876	Rengifo, E. M. et al. Andean non‐volant small mammals: A dataset of community assemblages of non‐volant small mammals from the high Andes. Ecology (2022) doi:10.1002/ecy.3767.
562	Akodontini	Akodon	albiventer	Akodon_albiventer	-19.8437	-68.8876	Rengifo, E. M. et al. Andean non‐volant small mammals: A dataset of community assemblages of non‐volant small mammals from the high Andes. Ecology (2022) doi:10.1002/ecy.3767.
563	Akodontini	Akodon	albiventer	Akodon_albiventer	-19.8489	-68.8328	Rengifo, E. M. et al. Andean non‐volant small mammals: A dataset of community assemblages of non‐volant small mammals from the high Andes. Ecology (2022) doi:10.1002/ecy.3767.
564	Akodontini	Akodon	albiventer	Akodon_albiventer	-19.8489	-68.8328	Rengifo, E. M. et al. Andean non‐volant small mammals: A dataset of community assemblages of non‐volant small mammals from the high Andes. Ecology (2022) doi:10.1002/ecy.3767.
565	Akodontini	Akodon	albiventer	Akodon_albiventer	-19.873	-68.7683	Rengifo, E. M. et al. Andean non‐volant small mammals: A dataset of community assemblages of non‐volant small mammals from the high Andes. Ecology (2022) doi:10.1002/ecy.3767.
566	Akodontini	Akodon	albiventer	Akodon_albiventer	-19.8924	-68.7857	Rengifo, E. M. et al. Andean non‐volant small mammals: A dataset of community assemblages of non‐volant small mammals from the high Andes. Ecology (2022) doi:10.1002/ecy.3767.
567	Akodontini	Akodon	albiventer	Akodon_albiventer	-19.9316	-68.8502	Rengifo, E. M. et al. Andean non‐volant small mammals: A dataset of community assemblages of non‐volant small mammals from the high Andes. Ecology (2022) doi:10.1002/ecy.3767.
568	Akodontini	Akodon	albiventer	Akodon_albiventer	-19.9316	-68.8502	Rengifo, E. M. et al. Andean non‐volant small mammals: A dataset of community assemblages of non‐volant small mammals from the high Andes. Ecology (2022) doi:10.1002/ecy.3767.
569	Akodontini	Akodon	albiventer	Akodon_albiventer	-20.6798	-68.7097	Rengifo, E. M. et al. Andean non‐volant small mammals: A dataset of community assemblages of non‐volant small mammals from the high Andes. Ecology (2022) doi:10.1002/ecy.3767.
570	Akodontini	Akodon	albiventer	Akodon_albiventer	-20.9873	-68.5559	Rengifo, E. M. et al. Andean non‐volant small mammals: A dataset of community assemblages of non‐volant small mammals from the high Andes. Ecology (2022) doi:10.1002/ecy.3767.
571	Akodontini	Akodon	albiventer	Akodon_albiventer	-22.24	-68.1389	Rengifo, E. M. et al. Andean non‐volant small mammals: A dataset of community assemblages of non‐volant small mammals from the high Andes. Ecology (2022) doi:10.1002/ecy.3767.
572	Akodontini	Akodon	albiventer	Akodon_albiventer	-22.2769	-68.2164	Rengifo, E. M. et al. Andean non‐volant small mammals: A dataset of community assemblages of non‐volant small mammals from the high Andes. Ecology (2022) doi:10.1002/ecy.3767.
573	Akodontini	Akodon	albiventer	Akodon_albiventer	-22.4328	-68.1422	Rengifo, E. M. et al. Andean non‐volant small mammals: A dataset of community assemblages of non‐volant small mammals from the high Andes. Ecology (2022) doi:10.1002/ecy.3767.
574	Akodontini	Akodon	albiventer	Akodon_albiventer	-22.5	-68	Rengifo, E. M. et al. Andean non‐volant small mammals: A dataset of community assemblages of non‐volant small mammals from the high Andes. Ecology (2022) doi:10.1002/ecy.3767.
575	Akodontini	Akodon	albiventer	Akodon_albiventer	-24.0178	-65.782	Rengifo, E. M. et al. Andean non‐volant small mammals: A dataset of community assemblages of non‐volant small mammals from the high Andes. Ecology (2022) doi:10.1002/ecy.3767.
576	Akodontini	Akodon	albiventer	Akodon_albiventer	-23.6854	-65.628	Rengifo, E. M. et al. Andean non‐volant small mammals: A dataset of community assemblages of non‐volant small mammals from the high Andes. Ecology (2022) doi:10.1002/ecy.3767.
577	Akodontini	Akodon	albiventer	Akodon_albiventer	-23.6987	-65.6571	Rengifo, E. M. et al. Andean non‐volant small mammals: A dataset of community assemblages of non‐volant small mammals from the high Andes. Ecology (2022) doi:10.1002/ecy.3767.
578	Akodontini	Akodon	albiventer	Akodon_albiventer	-24.039	-66.5259	Rengifo, E. M. et al. Andean non‐volant small mammals: A dataset of community assemblages of non‐volant small mammals from the high Andes. Ecology (2022) doi:10.1002/ecy.3767.
579	Akodontini	Akodon	albiventer	Akodon_albiventer	-24.3329	-66.111	Rengifo, E. M. et al. Andean non‐volant small mammals: A dataset of community assemblages of non‐volant small mammals from the high Andes. Ecology (2022) doi:10.1002/ecy.3767.
580	Akodontini	Akodon	albiventer	Akodon_albiventer	-24.3819	-66.0037	Rengifo, E. M. et al. Andean non‐volant small mammals: A dataset of community assemblages of non‐volant small mammals from the high Andes. Ecology (2022) doi:10.1002/ecy.3767.
581	Akodontini	Akodon	albiventer	Akodon_albiventer	-22.2022	-65.2111	Rengifo, E. M. et al. Andean non‐volant small mammals: A dataset of community assemblages of non‐volant small mammals from the high Andes. Ecology (2022) doi:10.1002/ecy.3767.
582	Akodontini	Akodon	albiventer	Akodon_albiventer	-22.233	-65.2061	Rengifo, E. M. et al. Andean non‐volant small mammals: A dataset of community assemblages of non‐volant small mammals from the high Andes. Ecology (2022) doi:10.1002/ecy.3767.
583	Akodontini	Akodon	albiventer	Akodon_albiventer	-22.3572	-66.0017	Rengifo, E. M. et al. Andean non‐volant small mammals: A dataset of community assemblages of non‐volant small mammals from the high Andes. Ecology (2022) doi:10.1002/ecy.3767.
584	Akodontini	Akodon	albiventer	Akodon_albiventer	-22.8023	-65.8225	Rengifo, E. M. et al. Andean non‐volant small mammals: A dataset of community assemblages of non‐volant small mammals from the high Andes. Ecology (2022) doi:10.1002/ecy.3767.
585	Akodontini	Akodon	albiventer	Akodon_albiventer	-22.9466	-66.269	Rengifo, E. M. et al. Andean non‐volant small mammals: A dataset of community assemblages of non‐volant small mammals from the high Andes. Ecology (2022) doi:10.1002/ecy.3767.
586	Akodontini	Akodon	albiventer	Akodon_albiventer	-23.1619	-65.0814	Rengifo, E. M. et al. Andean non‐volant small mammals: A dataset of community assemblages of non‐volant small mammals from the high Andes. Ecology (2022) doi:10.1002/ecy.3767.
587	Akodontini	Akodon	albiventer	Akodon_albiventer	-23.6461	-65.3353	Rengifo, E. M. et al. Andean non‐volant small mammals: A dataset of community assemblages of non‐volant small mammals from the high Andes. Ecology (2022) doi:10.1002/ecy.3767.
588	Akodontini	Akodon	azarae	Akodon_azarae	-40.9642	-62.7994	Patton, J.L., Pardiñas, U.F.J., D’Elia, G. (eds.) 2015. Mammals of South America, Volume 2: Rodents. University of Chicago Press. 1336 pp.
589	Akodontini	Akodon	azarae	Akodon_azarae	-40.5	-63.3725	Patton, J.L., Pardiñas, U.F.J., D’Elia, G. (eds.) 2015. Mammals of South America, Volume 2: Rodents. University of Chicago Press. 1336 pp.
590	Akodontini	Akodon	azarae	Akodon_azarae	-39.6517	-62.1192	Patton, J.L., Pardiñas, U.F.J., D’Elia, G. (eds.) 2015. Mammals of South America, Volume 2: Rodents. University of Chicago Press. 1336 pp.
591	Akodontini	Akodon	azarae	Akodon_azarae	-38.9874	-61.316	Patton, J.L., Pardiñas, U.F.J., D’Elia, G. (eds.) 2015. Mammals of South America, Volume 2: Rodents. University of Chicago Press. 1336 pp.
592	Akodontini	Akodon	azarae	Akodon_azarae	-38.7274	-62.2691	Patton, J.L., Pardiñas, U.F.J., D’Elia, G. (eds.) 2015. Mammals of South America, Volume 2: Rodents. University of Chicago Press. 1336 pp.
593	Akodontini	Akodon	azarae	Akodon_azarae	-38.6	-64.4333	Patton, J.L., Pardiñas, U.F.J., D’Elia, G. (eds.) 2015. Mammals of South America, Volume 2: Rodents. University of Chicago Press. 1336 pp.
594	Akodontini	Akodon	azarae	Akodon_azarae	-37.8333	-57.5	Patton, J.L., Pardiñas, U.F.J., D’Elia, G. (eds.) 2015. Mammals of South America, Volume 2: Rodents. University of Chicago Press. 1336 pp.
595	Akodontini	Akodon	azarae	Akodon_azarae	-36.95	-65.8167	Patton, J.L., Pardiñas, U.F.J., D’Elia, G. (eds.) 2015. Mammals of South America, Volume 2: Rodents. University of Chicago Press. 1336 pp.
596	Akodontini	Akodon	azarae	Akodon_azarae	-34.8715	-54.9474	Patton, J.L., Pardiñas, U.F.J., D’Elia, G. (eds.) 2015. Mammals of South America, Volume 2: Rodents. University of Chicago Press. 1336 pp.
597	Akodontini	Akodon	azarae	Akodon_azarae	-34.75	-64.9	Patton, J.L., Pardiñas, U.F.J., D’Elia, G. (eds.) 2015. Mammals of South America, Volume 2: Rodents. University of Chicago Press. 1336 pp.
598	Akodontini	Akodon	azarae	Akodon_azarae	-34.6333	-58.4667	Patton, J.L., Pardiñas, U.F.J., D’Elia, G. (eds.) 2015. Mammals of South America, Volume 2: Rodents. University of Chicago Press. 1336 pp.
599	Akodontini	Akodon	azarae	Akodon_azarae	-34.601	-56.6779	Patton, J.L., Pardiñas, U.F.J., D’Elia, G. (eds.) 2015. Mammals of South America, Volume 2: Rodents. University of Chicago Press. 1336 pp.
600	Akodontini	Akodon	azarae	Akodon_azarae	-34.6	-58.45	Patton, J.L., Pardiñas, U.F.J., D’Elia, G. (eds.) 2015. Mammals of South America, Volume 2: Rodents. University of Chicago Press. 1336 pp.
601	Akodontini	Akodon	azarae	Akodon_azarae	-33.1167	-64.35	Patton, J.L., Pardiñas, U.F.J., D’Elia, G. (eds.) 2015. Mammals of South America, Volume 2: Rodents. University of Chicago Press. 1336 pp.
602	Akodontini	Akodon	azarae	Akodon_azarae	-32.6667	-52.5833	Patton, J.L., Pardiñas, U.F.J., D’Elia, G. (eds.) 2015. Mammals of South America, Volume 2: Rodents. University of Chicago Press. 1336 pp.
603	Akodontini	Akodon	azarae	Akodon_azarae	-30.7336	-60.9753	Patton, J.L., Pardiñas, U.F.J., D’Elia, G. (eds.) 2015. Mammals of South America, Volume 2: Rodents. University of Chicago Press. 1336 pp.
604	Akodontini	Akodon	azarae	Akodon_azarae	-30.1	-51.3167	Patton, J.L., Pardiñas, U.F.J., D’Elia, G. (eds.) 2015. Mammals of South America, Volume 2: Rodents. University of Chicago Press. 1336 pp.
605	Akodontini	Akodon	azarae	Akodon_azarae	-29.7833	-55.7667	Patton, J.L., Pardiñas, U.F.J., D’Elia, G. (eds.) 2015. Mammals of South America, Volume 2: Rodents. University of Chicago Press. 1336 pp.
606	Akodontini	Akodon	azarae	Akodon_azarae	-28.5494	-56.0408	Patton, J.L., Pardiñas, U.F.J., D’Elia, G. (eds.) 2015. Mammals of South America, Volume 2: Rodents. University of Chicago Press. 1336 pp.
607	Akodontini	Akodon	azarae	Akodon_azarae	-28.3	-61.5333	Patton, J.L., Pardiñas, U.F.J., D’Elia, G. (eds.) 2015. Mammals of South America, Volume 2: Rodents. University of Chicago Press. 1336 pp.
608	Akodontini	Akodon	azarae	Akodon_azarae	-28.0536	-51.1903	Patton, J.L., Pardiñas, U.F.J., D’Elia, G. (eds.) 2015. Mammals of South America, Volume 2: Rodents. University of Chicago Press. 1336 pp.
609	Akodontini	Akodon	azarae	Akodon_azarae	-26.8	-59.55	Patton, J.L., Pardiñas, U.F.J., D’Elia, G. (eds.) 2015. Mammals of South America, Volume 2: Rodents. University of Chicago Press. 1336 pp.
610	Akodontini	Akodon	azarae	Akodon_azarae	-26.1833	-59.3667	Patton, J.L., Pardiñas, U.F.J., D’Elia, G. (eds.) 2015. Mammals of South America, Volume 2: Rodents. University of Chicago Press. 1336 pp.
611	Akodontini	Akodon	azarae	Akodon_azarae	-25.1667	-57.7333	Patton, J.L., Pardiñas, U.F.J., D’Elia, G. (eds.) 2015. Mammals of South America, Volume 2: Rodents. University of Chicago Press. 1336 pp.
612	Akodontini	Akodon	azarae	Akodon_azarae	-24.8	-58.35	Patton, J.L., Pardiñas, U.F.J., D’Elia, G. (eds.) 2015. Mammals of South America, Volume 2: Rodents. University of Chicago Press. 1336 pp.
613	Akodontini	Akodon	azarae	Akodon_azarae	-24.67	-55.38	Patton, J.L., Pardiñas, U.F.J., D’Elia, G. (eds.) 2015. Mammals of South America, Volume 2: Rodents. University of Chicago Press. 1336 pp.
614	Akodontini	Akodon	baliolus	Akodon_baliolus	-13.4	-70.717	Inche Arroyo, B. D. (2019). Estado taxonómico de Akodon aerosus baliolus (Cricetidae: sigmodontinae). [Tesis de pregrado, Universidad Nacional Mayor de San Marcos, Facultad de Ciencias Biológicas, Escuela Profesional de Ciencias Biológicas]. Repositorio institucional Cybertesis UNMSM. https://hdl.handle.net/20.500.12672/10370
615	Akodontini	Akodon	baliolus	Akodon_baliolus	-14.2097	-69.1489	Inche Arroyo, B. D. (2019). Estado taxonómico de Akodon aerosus baliolus (Cricetidae: sigmodontinae). [Tesis de pregrado, Universidad Nacional Mayor de San Marcos, Facultad de Ciencias Biológicas, Escuela Profesional de Ciencias Biológicas]. Repositorio institucional Cybertesis UNMSM. https://hdl.handle.net/20.500.12672/10370
616	Akodontini	Akodon	baliolus	Akodon_baliolus	-14.1925	-69.2542	Inche Arroyo, B. D. (2019). Estado taxonómico de Akodon aerosus baliolus (Cricetidae: sigmodontinae). [Tesis de pregrado, Universidad Nacional Mayor de San Marcos, Facultad de Ciencias Biológicas, Escuela Profesional de Ciencias Biológicas]. Repositorio institucional Cybertesis UNMSM. https://hdl.handle.net/20.500.12672/10370
617	Akodontini	Akodon	baliolus	Akodon_baliolus	-14.2408	-69.1719	Inche Arroyo, B. D. (2019). Estado taxonómico de Akodon aerosus baliolus (Cricetidae: sigmodontinae). [Tesis de pregrado, Universidad Nacional Mayor de San Marcos, Facultad de Ciencias Biológicas, Escuela Profesional de Ciencias Biológicas]. Repositorio institucional Cybertesis UNMSM. https://hdl.handle.net/20.500.12672/10370
618	Akodontini	Akodon	baliolus	Akodon_baliolus	-14.241	-69.172	Inche Arroyo, B. D. (2019). Estado taxonómico de Akodon aerosus baliolus (Cricetidae: sigmodontinae). [Tesis de pregrado, Universidad Nacional Mayor de San Marcos, Facultad de Ciencias Biológicas, Escuela Profesional de Ciencias Biológicas]. Repositorio institucional Cybertesis UNMSM. https://hdl.handle.net/20.500.12672/10370
619	Akodontini	Akodon	baliolus	Akodon_baliolus	-14.2333	-69.1833	Inche Arroyo, B. D. (2019). Estado taxonómico de Akodon aerosus baliolus (Cricetidae: sigmodontinae). [Tesis de pregrado, Universidad Nacional Mayor de San Marcos, Facultad de Ciencias Biológicas, Escuela Profesional de Ciencias Biológicas]. Repositorio institucional Cybertesis UNMSM. https://hdl.handle.net/20.500.12672/10370
620	Akodontini	Akodon	baliolus	Akodon_baliolus	-14.193	-69.172	Inche Arroyo, B. D. (2019). Estado taxonómico de Akodon aerosus baliolus (Cricetidae: sigmodontinae). [Tesis de pregrado, Universidad Nacional Mayor de San Marcos, Facultad de Ciencias Biológicas, Escuela Profesional de Ciencias Biológicas]. Repositorio institucional Cybertesis UNMSM. https://hdl.handle.net/20.500.12672/10370
621	Akodontini	Akodon	baliolus	Akodon_baliolus	-13.85	-69.683	Inche Arroyo, B. D. (2019). Estado taxonómico de Akodon aerosus baliolus (Cricetidae: sigmodontinae). [Tesis de pregrado, Universidad Nacional Mayor de San Marcos, Facultad de Ciencias Biológicas, Escuela Profesional de Ciencias Biológicas]. Repositorio institucional Cybertesis UNMSM. https://hdl.handle.net/20.500.12672/10370
622	Akodontini	Akodon	baliolus	Akodon_baliolus	-13.7833	-70.4692	Inche Arroyo, B. D. (2019). Estado taxonómico de Akodon aerosus baliolus (Cricetidae: sigmodontinae). [Tesis de pregrado, Universidad Nacional Mayor de San Marcos, Facultad de Ciencias Biológicas, Escuela Profesional de Ciencias Biológicas]. Repositorio institucional Cybertesis UNMSM. https://hdl.handle.net/20.500.12672/10370
623	Akodontini	Akodon	baliolus	Akodon_baliolus	-15.6833	-67.5	Inche Arroyo, B. D. (2019). Estado taxonómico de Akodon aerosus baliolus (Cricetidae: sigmodontinae). [Tesis de pregrado, Universidad Nacional Mayor de San Marcos, Facultad de Ciencias Biológicas, Escuela Profesional de Ciencias Biológicas]. Repositorio institucional Cybertesis UNMSM. https://hdl.handle.net/20.500.12672/10370
624	Akodontini	Akodon	baliolus	Akodon_baliolus	-17.0642	-65.4758	Inche Arroyo, B. D. (2019). Estado taxonómico de Akodon aerosus baliolus (Cricetidae: sigmodontinae). [Tesis de pregrado, Universidad Nacional Mayor de San Marcos, Facultad de Ciencias Biológicas, Escuela Profesional de Ciencias Biológicas]. Repositorio institucional Cybertesis UNMSM. https://hdl.handle.net/20.500.12672/10370
625	Akodontini	Akodon	boliviensis	Akodon_boliviensis	-23.3199	-64.9091	Patton, J.L., Pardiñas, U.F.J., D’Elia, G. (eds.) 2015. Mammals of South America, Volume 2: Rodents. University of Chicago Press. 1336 pp.
626	Akodontini	Akodon	boliviensis	Akodon_boliviensis	-22.5328	-65.1183	Patton, J.L., Pardiñas, U.F.J., D’Elia, G. (eds.) 2015. Mammals of South America, Volume 2: Rodents. University of Chicago Press. 1336 pp.
627	Akodontini	Akodon	boliviensis	Akodon_boliviensis	-21.4833	-65.0333	Patton, J.L., Pardiñas, U.F.J., D’Elia, G. (eds.) 2015. Mammals of South America, Volume 2: Rodents. University of Chicago Press. 1336 pp.
628	Akodontini	Akodon	boliviensis	Akodon_boliviensis	-19.8667	-65.7667	Patton, J.L., Pardiñas, U.F.J., D’Elia, G. (eds.) 2015. Mammals of South America, Volume 2: Rodents. University of Chicago Press. 1336 pp.
629	Akodontini	Akodon	boliviensis	Akodon_boliviensis	-19.5632	-64.1151	Patton, J.L., Pardiñas, U.F.J., D’Elia, G. (eds.) 2015. Mammals of South America, Volume 2: Rodents. University of Chicago Press. 1336 pp.
630	Akodontini	Akodon	boliviensis	Akodon_boliviensis	-18.1333	-68.9667	Patton, J.L., Pardiñas, U.F.J., D’Elia, G. (eds.) 2015. Mammals of South America, Volume 2: Rodents. University of Chicago Press. 1336 pp.
631	Akodontini	Akodon	boliviensis	Akodon_boliviensis	-17.8167	-64.6833	Patton, J.L., Pardiñas, U.F.J., D’Elia, G. (eds.) 2015. Mammals of South America, Volume 2: Rodents. University of Chicago Press. 1336 pp.
632	Akodontini	Akodon	boliviensis	Akodon_boliviensis	-17.4744	-70.0328	Patton, J.L., Pardiñas, U.F.J., D’Elia, G. (eds.) 2015. Mammals of South America, Volume 2: Rodents. University of Chicago Press. 1336 pp.
633	Akodontini	Akodon	boliviensis	Akodon_boliviensis	-17.0667	-65.9833	Patton, J.L., Pardiñas, U.F.J., D’Elia, G. (eds.) 2015. Mammals of South America, Volume 2: Rodents. University of Chicago Press. 1336 pp.
634	Akodontini	Akodon	boliviensis	Akodon_boliviensis	-16.9452	-70.7284	Patton, J.L., Pardiñas, U.F.J., D’Elia, G. (eds.) 2015. Mammals of South America, Volume 2: Rodents. University of Chicago Press. 1336 pp.
635	Akodontini	Akodon	boliviensis	Akodon_boliviensis	-16.75	-69.7333	Patton, J.L., Pardiñas, U.F.J., D’Elia, G. (eds.) 2015. Mammals of South America, Volume 2: Rodents. University of Chicago Press. 1336 pp.
636	Akodontini	Akodon	boliviensis	Akodon_boliviensis	-16.3	-67.8833	Patton, J.L., Pardiñas, U.F.J., D’Elia, G. (eds.) 2015. Mammals of South America, Volume 2: Rodents. University of Chicago Press. 1336 pp.
637	Akodontini	Akodon	boliviensis	Akodon_boliviensis	-16.3	-66.9167	Patton, J.L., Pardiñas, U.F.J., D’Elia, G. (eds.) 2015. Mammals of South America, Volume 2: Rodents. University of Chicago Press. 1336 pp.
638	Akodontini	Akodon	boliviensis	Akodon_boliviensis	-16.2027	-69.4226	Patton, J.L., Pardiñas, U.F.J., D’Elia, G. (eds.) 2015. Mammals of South America, Volume 2: Rodents. University of Chicago Press. 1336 pp.
639	Akodontini	Akodon	boliviensis	Akodon_boliviensis	-16.2	-69.7333	Patton, J.L., Pardiñas, U.F.J., D’Elia, G. (eds.) 2015. Mammals of South America, Volume 2: Rodents. University of Chicago Press. 1336 pp.
640	Akodontini	Akodon	boliviensis	Akodon_boliviensis	-15.8333	-70.08	Patton, J.L., Pardiñas, U.F.J., D’Elia, G. (eds.) 2015. Mammals of South America, Volume 2: Rodents. University of Chicago Press. 1336 pp.
641	Akodontini	Akodon	boliviensis	Akodon_boliviensis	-15.0333	-69.9333	Patton, J.L., Pardiñas, U.F.J., D’Elia, G. (eds.) 2015. Mammals of South America, Volume 2: Rodents. University of Chicago Press. 1336 pp.
642	Akodontini	Akodon	boliviensis	Akodon_boliviensis	-14.8	-69.0667	Patton, J.L., Pardiñas, U.F.J., D’Elia, G. (eds.) 2015. Mammals of South America, Volume 2: Rodents. University of Chicago Press. 1336 pp.
643	Akodontini	Akodon	boliviensis	Akodon_boliviensis	-14.7193	-70.7858	Patton, J.L., Pardiñas, U.F.J., D’Elia, G. (eds.) 2015. Mammals of South America, Volume 2: Rodents. University of Chicago Press. 1336 pp.
644	Akodontini	Akodon	boliviensis	Akodon_boliviensis	-14.5912	-69.6521	Patton, J.L., Pardiñas, U.F.J., D’Elia, G. (eds.) 2015. Mammals of South America, Volume 2: Rodents. University of Chicago Press. 1336 pp.
645	Akodontini	Akodon	boliviensis	Akodon_boliviensis	-14.3211	-70.1928	Patton, J.L., Pardiñas, U.F.J., D’Elia, G. (eds.) 2015. Mammals of South America, Volume 2: Rodents. University of Chicago Press. 1336 pp.
646	Akodontini	Akodon	boliviensis	Akodon_boliviensis	-14.0032	-69.6889	Patton, J.L., Pardiñas, U.F.J., D’Elia, G. (eds.) 2015. Mammals of South America, Volume 2: Rodents. University of Chicago Press. 1336 pp.
647	Akodontini	Akodon	boliviensis	Akodon_boliviensis	-16.0833	-69.6667	Rengifo, E. M. et al. Andean non‐volant small mammals: A dataset of community assemblages of non‐volant small mammals from the high Andes. Ecology (2022) doi:10.1002/ecy.3767.
648	Akodontini	Akodon	boliviensis	Akodon_boliviensis	-16.76	-69.85	Rengifo, E. M. et al. Andean non‐volant small mammals: A dataset of community assemblages of non‐volant small mammals from the high Andes. Ecology (2022) doi:10.1002/ecy.3767.
649	Akodontini	Akodon	boliviensis	Akodon_boliviensis	-16.8077	-70.7426	Rengifo, E. M. et al. Andean non‐volant small mammals: A dataset of community assemblages of non‐volant small mammals from the high Andes. Ecology (2022) doi:10.1002/ecy.3767.
650	Akodontini	Akodon	boliviensis	Akodon_boliviensis	-16.8077	-70.7426	Rengifo, E. M. et al. Andean non‐volant small mammals: A dataset of community assemblages of non‐volant small mammals from the high Andes. Ecology (2022) doi:10.1002/ecy.3767.
651	Akodontini	Akodon	boliviensis	Akodon_boliviensis	-16.9452	-70.7284	Rengifo, E. M. et al. Andean non‐volant small mammals: A dataset of community assemblages of non‐volant small mammals from the high Andes. Ecology (2022) doi:10.1002/ecy.3767.
652	Akodontini	Akodon	boliviensis	Akodon_boliviensis	-17.4667	-70.0333	Rengifo, E. M. et al. Andean non‐volant small mammals: A dataset of community assemblages of non‐volant small mammals from the high Andes. Ecology (2022) doi:10.1002/ecy.3767.
653	Akodontini	Akodon	boliviensis	Akodon_boliviensis	-13.2528	-71.8387	Rengifo, E. M. et al. Andean non‐volant small mammals: A dataset of community assemblages of non‐volant small mammals from the high Andes. Ecology (2022) doi:10.1002/ecy.3767.
654	Akodontini	Akodon	boliviensis	Akodon_boliviensis	-14.8167	-70.0167	Rengifo, E. M. et al. Andean non‐volant small mammals: A dataset of community assemblages of non‐volant small mammals from the high Andes. Ecology (2022) doi:10.1002/ecy.3767.
655	Akodontini	Akodon	boliviensis	Akodon_boliviensis	-15.2	-71.7667	Rengifo, E. M. et al. Andean non‐volant small mammals: A dataset of community assemblages of non‐volant small mammals from the high Andes. Ecology (2022) doi:10.1002/ecy.3767.
656	Akodontini	Akodon	boliviensis	Akodon_boliviensis	-15.4937	-71.4645	Rengifo, E. M. et al. Andean non‐volant small mammals: A dataset of community assemblages of non‐volant small mammals from the high Andes. Ecology (2022) doi:10.1002/ecy.3767.
657	Akodontini	Akodon	boliviensis	Akodon_boliviensis	-16.0833	-69.6667	Rengifo, E. M. et al. Andean non‐volant small mammals: A dataset of community assemblages of non‐volant small mammals from the high Andes. Ecology (2022) doi:10.1002/ecy.3767.
658	Akodontini	Akodon	boliviensis	Akodon_boliviensis	-16.2167	-69.45	Rengifo, E. M. et al. Andean non‐volant small mammals: A dataset of community assemblages of non‐volant small mammals from the high Andes. Ecology (2022) doi:10.1002/ecy.3767.
659	Akodontini	Akodon	boliviensis	Akodon_boliviensis	-16.76	-69.85	Rengifo, E. M. et al. Andean non‐volant small mammals: A dataset of community assemblages of non‐volant small mammals from the high Andes. Ecology (2022) doi:10.1002/ecy.3767.
660	Akodontini	Akodon	boliviensis	Akodon_boliviensis	-15.4842	-71.965	Rengifo, E. M. et al. Andean non‐volant small mammals: A dataset of community assemblages of non‐volant small mammals from the high Andes. Ecology (2022) doi:10.1002/ecy.3767.
661	Akodontini	Akodon	boliviensis	Akodon_boliviensis	-17.4539	-70.0115	Rengifo, E. M. et al. Andean non‐volant small mammals: A dataset of community assemblages of non‐volant small mammals from the high Andes. Ecology (2022) doi:10.1002/ecy.3767.
662	Akodontini	Akodon	boliviensis	Akodon_boliviensis	-16.549	-70.6772	Rengifo, E. M. et al. Andean non‐volant small mammals: A dataset of community assemblages of non‐volant small mammals from the high Andes. Ecology (2022) doi:10.1002/ecy.3767.
663	Akodontini	Akodon	boliviensis	Akodon_boliviensis	-16.5523	-70.2142	Rengifo, E. M. et al. Andean non‐volant small mammals: A dataset of community assemblages of non‐volant small mammals from the high Andes. Ecology (2022) doi:10.1002/ecy.3767.
664	Akodontini	Akodon	boliviensis	Akodon_boliviensis	-16.5808	-70.1942	Rengifo, E. M. et al. Andean non‐volant small mammals: A dataset of community assemblages of non‐volant small mammals from the high Andes. Ecology (2022) doi:10.1002/ecy.3767.
665	Akodontini	Akodon	boliviensis	Akodon_boliviensis	-16.587	-70.3244	Rengifo, E. M. et al. Andean non‐volant small mammals: A dataset of community assemblages of non‐volant small mammals from the high Andes. Ecology (2022) doi:10.1002/ecy.3767.
666	Akodontini	Akodon	boliviensis	Akodon_boliviensis	-17.2267	-70.1542	Rengifo, E. M. et al. Andean non‐volant small mammals: A dataset of community assemblages of non‐volant small mammals from the high Andes. Ecology (2022) doi:10.1002/ecy.3767.
667	Akodontini	Akodon	boliviensis	Akodon_boliviensis	-17.349	-69.9925	Rengifo, E. M. et al. Andean non‐volant small mammals: A dataset of community assemblages of non‐volant small mammals from the high Andes. Ecology (2022) doi:10.1002/ecy.3767.
668	Akodontini	Akodon	boliviensis	Akodon_boliviensis	-14.7387	-69.0092	Rengifo, E. M. et al. Andean non‐volant small mammals: A dataset of community assemblages of non‐volant small mammals from the high Andes. Ecology (2022) doi:10.1002/ecy.3767.
669	Akodontini	Akodon	boliviensis	Akodon_boliviensis	-14.7387	-69.0092	Rengifo, E. M. et al. Andean non‐volant small mammals: A dataset of community assemblages of non‐volant small mammals from the high Andes. Ecology (2022) doi:10.1002/ecy.3767.
670	Akodontini	Akodon	boliviensis	Akodon_boliviensis	-16.2536	-68.0281	Rengifo, E. M. et al. Andean non‐volant small mammals: A dataset of community assemblages of non‐volant small mammals from the high Andes. Ecology (2022) doi:10.1002/ecy.3767.
671	Akodontini	Akodon	boliviensis	Akodon_boliviensis	-14.8167	-69.0667	Rengifo, E. M. et al. Andean non‐volant small mammals: A dataset of community assemblages of non‐volant small mammals from the high Andes. Ecology (2022) doi:10.1002/ecy.3767.
672	Akodontini	Akodon	boliviensis	Akodon_boliviensis	-19.5667	-64.65	Rengifo, E. M. et al. Andean non‐volant small mammals: A dataset of community assemblages of non‐volant small mammals from the high Andes. Ecology (2022) doi:10.1002/ecy.3767.
673	Akodontini	Akodon	boliviensis	Akodon_boliviensis	-15.05	-69.2667	Rengifo, E. M. et al. Andean non‐volant small mammals: A dataset of community assemblages of non‐volant small mammals from the high Andes. Ecology (2022) doi:10.1002/ecy.3767.
674	Akodontini	Akodon	boliviensis	Akodon_boliviensis	-16.2	-68.1167	Rengifo, E. M. et al. Andean non‐volant small mammals: A dataset of community assemblages of non‐volant small mammals from the high Andes. Ecology (2022) doi:10.1002/ecy.3767.
675	Akodontini	Akodon	boliviensis	Akodon_boliviensis	-16.2	-68.1167	Rengifo, E. M. et al. Andean non‐volant small mammals: A dataset of community assemblages of non‐volant small mammals from the high Andes. Ecology (2022) doi:10.1002/ecy.3767.
676	Akodontini	Akodon	boliviensis	Akodon_boliviensis	-16.2833	-67.85	Rengifo, E. M. et al. Andean non‐volant small mammals: A dataset of community assemblages of non‐volant small mammals from the high Andes. Ecology (2022) doi:10.1002/ecy.3767.
677	Akodontini	Akodon	boliviensis	Akodon_boliviensis	-16.3167	-67.8833	Rengifo, E. M. et al. Andean non‐volant small mammals: A dataset of community assemblages of non‐volant small mammals from the high Andes. Ecology (2022) doi:10.1002/ecy.3767.
678	Akodontini	Akodon	boliviensis	Akodon_boliviensis	-16.3167	-67.9667	Rengifo, E. M. et al. Andean non‐volant small mammals: A dataset of community assemblages of non‐volant small mammals from the high Andes. Ecology (2022) doi:10.1002/ecy.3767.
679	Akodontini	Akodon	boliviensis	Akodon_boliviensis	-16.8	-68.8667	Rengifo, E. M. et al. Andean non‐volant small mammals: A dataset of community assemblages of non‐volant small mammals from the high Andes. Ecology (2022) doi:10.1002/ecy.3767.
680	Akodontini	Akodon	boliviensis	Akodon_boliviensis	-17.2167	-65.8833	Rengifo, E. M. et al. Andean non‐volant small mammals: A dataset of community assemblages of non‐volant small mammals from the high Andes. Ecology (2022) doi:10.1002/ecy.3767.
681	Akodontini	Akodon	boliviensis	Akodon_boliviensis	-17.2333	-65.8833	Rengifo, E. M. et al. Andean non‐volant small mammals: A dataset of community assemblages of non‐volant small mammals from the high Andes. Ecology (2022) doi:10.1002/ecy.3767.
682	Akodontini	Akodon	boliviensis	Akodon_boliviensis	-17.6667	-67.45	Rengifo, E. M. et al. Andean non‐volant small mammals: A dataset of community assemblages of non‐volant small mammals from the high Andes. Ecology (2022) doi:10.1002/ecy.3767.
683	Akodontini	Akodon	boliviensis	Akodon_boliviensis	-17.6667	-67.45	Rengifo, E. M. et al. Andean non‐volant small mammals: A dataset of community assemblages of non‐volant small mammals from the high Andes. Ecology (2022) doi:10.1002/ecy.3767.
684	Akodontini	Akodon	boliviensis	Akodon_boliviensis	-17.6667	-67.4667	Rengifo, E. M. et al. Andean non‐volant small mammals: A dataset of community assemblages of non‐volant small mammals from the high Andes. Ecology (2022) doi:10.1002/ecy.3767.
685	Akodontini	Akodon	boliviensis	Akodon_boliviensis	-17.6667	-67.5	Rengifo, E. M. et al. Andean non‐volant small mammals: A dataset of community assemblages of non‐volant small mammals from the high Andes. Ecology (2022) doi:10.1002/ecy.3767.
686	Akodontini	Akodon	boliviensis	Akodon_boliviensis	-17.6833	-65.6	Rengifo, E. M. et al. Andean non‐volant small mammals: A dataset of community assemblages of non‐volant small mammals from the high Andes. Ecology (2022) doi:10.1002/ecy.3767.
687	Akodontini	Akodon	boliviensis	Akodon_boliviensis	-17.75	-65.0333	Rengifo, E. M. et al. Andean non‐volant small mammals: A dataset of community assemblages of non‐volant small mammals from the high Andes. Ecology (2022) doi:10.1002/ecy.3767.
688	Akodontini	Akodon	boliviensis	Akodon_boliviensis	-17.85	-64.6167	Rengifo, E. M. et al. Andean non‐volant small mammals: A dataset of community assemblages of non‐volant small mammals from the high Andes. Ecology (2022) doi:10.1002/ecy.3767.
689	Akodontini	Akodon	boliviensis	Akodon_boliviensis	-18.15	-67.4	Rengifo, E. M. et al. Andean non‐volant small mammals: A dataset of community assemblages of non‐volant small mammals from the high Andes. Ecology (2022) doi:10.1002/ecy.3767.
690	Akodontini	Akodon	boliviensis	Akodon_boliviensis	-21.4833	-64.9167	Rengifo, E. M. et al. Andean non‐volant small mammals: A dataset of community assemblages of non‐volant small mammals from the high Andes. Ecology (2022) doi:10.1002/ecy.3767.
691	Akodontini	Akodon	boliviensis	Akodon_boliviensis	-21.4833	-64.95	Rengifo, E. M. et al. Andean non‐volant small mammals: A dataset of community assemblages of non‐volant small mammals from the high Andes. Ecology (2022) doi:10.1002/ecy.3767.
692	Akodontini	Akodon	boliviensis	Akodon_boliviensis	-16.6167	-68.05	Rengifo, E. M. et al. Andean non‐volant small mammals: A dataset of community assemblages of non‐volant small mammals from the high Andes. Ecology (2022) doi:10.1002/ecy.3767.
693	Akodontini	Akodon	boliviensis	Akodon_boliviensis	-17.3167	-66.15	Rengifo, E. M. et al. Andean non‐volant small mammals: A dataset of community assemblages of non‐volant small mammals from the high Andes. Ecology (2022) doi:10.1002/ecy.3767.
694	Akodontini	Akodon	boliviensis	Akodon_boliviensis	-18.1333	-68.95	Rengifo, E. M. et al. Andean non‐volant small mammals: A dataset of community assemblages of non‐volant small mammals from the high Andes. Ecology (2022) doi:10.1002/ecy.3767.
695	Akodontini	Akodon	boliviensis	Akodon_boliviensis	-22.2022	-65.2111	Rengifo, E. M. et al. Andean non‐volant small mammals: A dataset of community assemblages of non‐volant small mammals from the high Andes. Ecology (2022) doi:10.1002/ecy.3767.
696	Akodontini	Akodon	boliviensis	Akodon_boliviensis	-22.233	-65.2061	Rengifo, E. M. et al. Andean non‐volant small mammals: A dataset of community assemblages of non‐volant small mammals from the high Andes. Ecology (2022) doi:10.1002/ecy.3767.
697	Akodontini	Akodon	boliviensis	Akodon_boliviensis	-22.2466	-65.0512	Rengifo, E. M. et al. Andean non‐volant small mammals: A dataset of community assemblages of non‐volant small mammals from the high Andes. Ecology (2022) doi:10.1002/ecy.3767.
698	Akodontini	Akodon	boliviensis	Akodon_boliviensis	-22.2833	-64.8	Rengifo, E. M. et al. Andean non‐volant small mammals: A dataset of community assemblages of non‐volant small mammals from the high Andes. Ecology (2022) doi:10.1002/ecy.3767.
699	Akodontini	Akodon	boliviensis	Akodon_boliviensis	-22.533	-65.1164	Rengifo, E. M. et al. Andean non‐volant small mammals: A dataset of community assemblages of non‐volant small mammals from the high Andes. Ecology (2022) doi:10.1002/ecy.3767.
700	Akodontini	Akodon	boliviensis	Akodon_boliviensis	-23.3211	-64.9177	Rengifo, E. M. et al. Andean non‐volant small mammals: A dataset of community assemblages of non‐volant small mammals from the high Andes. Ecology (2022) doi:10.1002/ecy.3767.
701	Akodontini	Akodon	boliviensis	Akodon_boliviensis	-23.3303	-64.8922	Rengifo, E. M. et al. Andean non‐volant small mammals: A dataset of community assemblages of non‐volant small mammals from the high Andes. Ecology (2022) doi:10.1002/ecy.3767.
702	Akodontini	Akodon	boliviensis	Akodon_boliviensis	-22.8023	-65.8225	Rengifo, E. M. et al. Andean non‐volant small mammals: A dataset of community assemblages of non‐volant small mammals from the high Andes. Ecology (2022) doi:10.1002/ecy.3767.
703	Akodontini	Akodon	boliviensis	Akodon_boliviensis	-23.1189	-64.8978	Rengifo, E. M. et al. Andean non‐volant small mammals: A dataset of community assemblages of non‐volant small mammals from the high Andes. Ecology (2022) doi:10.1002/ecy.3767.
704	Akodontini	Akodon	boliviensis	Akodon_boliviensis	-23.1456	-64.9753	Rengifo, E. M. et al. Andean non‐volant small mammals: A dataset of community assemblages of non‐volant small mammals from the high Andes. Ecology (2022) doi:10.1002/ecy.3767.
705	Akodontini	Akodon	boliviensis	Akodon_boliviensis	-23.1619	-65.0814	Rengifo, E. M. et al. Andean non‐volant small mammals: A dataset of community assemblages of non‐volant small mammals from the high Andes. Ecology (2022) doi:10.1002/ecy.3767.
706	Akodontini	Akodon	boliviensis	Akodon_boliviensis	-23.7075	-65.2456	Rengifo, E. M. et al. Andean non‐volant small mammals: A dataset of community assemblages of non‐volant small mammals from the high Andes. Ecology (2022) doi:10.1002/ecy.3767.
707	Akodontini	Akodon	budini	Akodon_budini	-24.32	-65.4	Patton, J.L., Pardiñas, U.F.J., D’Elia, G. (eds.) 2015. Mammals of South America, Volume 2: Rodents. University of Chicago Press. 1336 pp.
708	Akodontini	Akodon	budini	Akodon_budini	-23.7068	-64.8562	Patton, J.L., Pardiñas, U.F.J., D’Elia, G. (eds.) 2015. Mammals of South America, Volume 2: Rodents. University of Chicago Press. 1336 pp.
709	Akodontini	Akodon	budini	Akodon_budini	-22.6621	-64.5329	Patton, J.L., Pardiñas, U.F.J., D’Elia, G. (eds.) 2015. Mammals of South America, Volume 2: Rodents. University of Chicago Press. 1336 pp.
710	Akodontini	Akodon	budini	Akodon_budini	-22.2833	-64.8	Patton, J.L., Pardiñas, U.F.J., D’Elia, G. (eds.) 2015. Mammals of South America, Volume 2: Rodents. University of Chicago Press. 1336 pp.
711	Akodontini	Akodon	budini	Akodon_budini	-20.83	-64.375	Patton, J.L., Pardiñas, U.F.J., D’Elia, G. (eds.) 2015. Mammals of South America, Volume 2: Rodents. University of Chicago Press. 1336 pp.
712	Akodontini	Akodon	budini	Akodon_budini	-22.2833	-64.8	Rengifo, E. M. et al. Andean non‐volant small mammals: A dataset of community assemblages of non‐volant small mammals from the high Andes. Ecology (2022) doi:10.1002/ecy.3767.
713	Akodontini	Akodon	budini	Akodon_budini	-23.1189	-64.8978	Rengifo, E. M. et al. Andean non‐volant small mammals: A dataset of community assemblages of non‐volant small mammals from the high Andes. Ecology (2022) doi:10.1002/ecy.3767.
714	Akodontini	Akodon	budini	Akodon_budini	-23.7467	-65.2133	Rengifo, E. M. et al. Andean non‐volant small mammals: A dataset of community assemblages of non‐volant small mammals from the high Andes. Ecology (2022) doi:10.1002/ecy.3767.
715	Akodontini	Akodon	budini	Akodon_budini	-19.4833	-64.55	Patton, J.L., Pardiñas, U.F.J., D’Elia, G. (eds.) 2015. Mammals of South America, Volume 2: Rodents. University of Chicago Press. 1336 pp.
716	Akodontini	Akodon	caenosus	Akodon_caenosus	-28.4197	-65.5446	Patton, J.L., Pardiñas, U.F.J., D’Elia, G. (eds.) 2015. Mammals of South America, Volume 2: Rodents. University of Chicago Press. 1336 pp.
717	Akodontini	Akodon	caenosus	Akodon_caenosus	-27.7067	-65.9113	Patton, J.L., Pardiñas, U.F.J., D’Elia, G. (eds.) 2015. Mammals of South America, Volume 2: Rodents. University of Chicago Press. 1336 pp.
718	Akodontini	Akodon	caenosus	Akodon_caenosus	-23.5667	-64.8833	Patton, J.L., Pardiñas, U.F.J., D’Elia, G. (eds.) 2015. Mammals of South America, Volume 2: Rodents. University of Chicago Press. 1336 pp.
719	Akodontini	Akodon	caenosus	Akodon_caenosus	-24.3016	-64.4941	Patton, J.L., Pardiñas, U.F.J., D’Elia, G. (eds.) 2015. Mammals of South America, Volume 2: Rodents. University of Chicago Press. 1336 pp.
720	Akodontini	Akodon	caenosus	Akodon_caenosus	-24.1629	-65.4996	Patton, J.L., Pardiñas, U.F.J., D’Elia, G. (eds.) 2015. Mammals of South America, Volume 2: Rodents. University of Chicago Press. 1336 pp.
721	Akodontini	Akodon	caenosus	Akodon_caenosus	-24.8833	-65.6667	Patton, J.L., Pardiñas, U.F.J., D’Elia, G. (eds.) 2015. Mammals of South America, Volume 2: Rodents. University of Chicago Press. 1336 pp.
722	Akodontini	Akodon	caenosus	Akodon_caenosus	-25.8999	-64.9619	Patton, J.L., Pardiñas, U.F.J., D’Elia, G. (eds.) 2015. Mammals of South America, Volume 2: Rodents. University of Chicago Press. 1336 pp.
723	Akodontini	Akodon	caenosus	Akodon_caenosus	-22.2833	-64.8	Patton, J.L., Pardiñas, U.F.J., D’Elia, G. (eds.) 2015. Mammals of South America, Volume 2: Rodents. University of Chicago Press. 1336 pp.
724	Akodontini	Akodon	caenosus	Akodon_caenosus	-22.2466	-65.0512	Patton, J.L., Pardiñas, U.F.J., D’Elia, G. (eds.) 2015. Mammals of South America, Volume 2: Rodents. University of Chicago Press. 1336 pp.
725	Akodontini	Akodon	caenosus	Akodon_caenosus	-26.3059	-65.6102	Patton, J.L., Pardiñas, U.F.J., D’Elia, G. (eds.) 2015. Mammals of South America, Volume 2: Rodents. University of Chicago Press. 1336 pp.
726	Akodontini	Akodon	caenosus	Akodon_caenosus	-19.7167	-63.85	Patton, J.L., Pardiñas, U.F.J., D’Elia, G. (eds.) 2015. Mammals of South America, Volume 2: Rodents. University of Chicago Press. 1336 pp.
727	Akodontini	Akodon	caenosus	Akodon_caenosus	-19.2	-64.45	Patton, J.L., Pardiñas, U.F.J., D’Elia, G. (eds.) 2015. Mammals of South America, Volume 2: Rodents. University of Chicago Press. 1336 pp.
728	Akodontini	Akodon	caenosus	Akodon_caenosus	-21.4833	-64.95	Patton, J.L., Pardiñas, U.F.J., D’Elia, G. (eds.) 2015. Mammals of South America, Volume 2: Rodents. University of Chicago Press. 1336 pp.
729	Akodontini	Akodon	caenosus	Akodon_caenosus	-21.2667	-63.9167	Patton, J.L., Pardiñas, U.F.J., D’Elia, G. (eds.) 2015. Mammals of South America, Volume 2: Rodents. University of Chicago Press. 1336 pp.
730	Akodontini	Akodon	caenosus	Akodon_caenosus	-19.2	-64.45	Rengifo, E. M. et al. Andean non‐volant small mammals: A dataset of community assemblages of non‐volant small mammals from the high Andes. Ecology (2022) doi:10.1002/ecy.3767.
731	Akodontini	Akodon	caenosus	Akodon_caenosus	-19.3	-64.3667	Rengifo, E. M. et al. Andean non‐volant small mammals: A dataset of community assemblages of non‐volant small mammals from the high Andes. Ecology (2022) doi:10.1002/ecy.3767.
732	Akodontini	Akodon	caenosus	Akodon_caenosus	-21.45	-64.3167	Rengifo, E. M. et al. Andean non‐volant small mammals: A dataset of community assemblages of non‐volant small mammals from the high Andes. Ecology (2022) doi:10.1002/ecy.3767.
733	Akodontini	Akodon	caenosus	Akodon_caenosus	-21.45	-64.8167	Rengifo, E. M. et al. Andean non‐volant small mammals: A dataset of community assemblages of non‐volant small mammals from the high Andes. Ecology (2022) doi:10.1002/ecy.3767.
734	Akodontini	Akodon	caenosus	Akodon_caenosus	-21.45	-64.8667	Rengifo, E. M. et al. Andean non‐volant small mammals: A dataset of community assemblages of non‐volant small mammals from the high Andes. Ecology (2022) doi:10.1002/ecy.3767.
735	Akodontini	Akodon	caenosus	Akodon_caenosus	-21.4667	-64.8	Rengifo, E. M. et al. Andean non‐volant small mammals: A dataset of community assemblages of non‐volant small mammals from the high Andes. Ecology (2022) doi:10.1002/ecy.3767.
736	Akodontini	Akodon	caenosus	Akodon_caenosus	-21.4833	-64.9167	Rengifo, E. M. et al. Andean non‐volant small mammals: A dataset of community assemblages of non‐volant small mammals from the high Andes. Ecology (2022) doi:10.1002/ecy.3767.
737	Akodontini	Akodon	caenosus	Akodon_caenosus	-21.4833	-64.95	Rengifo, E. M. et al. Andean non‐volant small mammals: A dataset of community assemblages of non‐volant small mammals from the high Andes. Ecology (2022) doi:10.1002/ecy.3767.
738	Akodontini	Akodon	caenosus	Akodon_caenosus	-22.2466	-65.0512	Rengifo, E. M. et al. Andean non‐volant small mammals: A dataset of community assemblages of non‐volant small mammals from the high Andes. Ecology (2022) doi:10.1002/ecy.3767.
739	Akodontini	Akodon	caenosus	Akodon_caenosus	-22.2833	-64.8	Rengifo, E. M. et al. Andean non‐volant small mammals: A dataset of community assemblages of non‐volant small mammals from the high Andes. Ecology (2022) doi:10.1002/ecy.3767.
740	Akodontini	Akodon	caenosus	Akodon_caenosus	-26.3223	-65.6126	Rengifo, E. M. et al. Andean non‐volant small mammals: A dataset of community assemblages of non‐volant small mammals from the high Andes. Ecology (2022) doi:10.1002/ecy.3767.
741	Akodontini	Akodon	caenosus	Akodon_caenosus	-23.1189	-64.8978	Rengifo, E. M. et al. Andean non‐volant small mammals: A dataset of community assemblages of non‐volant small mammals from the high Andes. Ecology (2022) doi:10.1002/ecy.3767.
742	Akodontini	Akodon	caenosus	Akodon_caenosus	-23.7467	-65.2133	Rengifo, E. M. et al. Andean non‐volant small mammals: A dataset of community assemblages of non‐volant small mammals from the high Andes. Ecology (2022) doi:10.1002/ecy.3767.
743	Akodontini	Akodon	caenosus	Akodon_caenosus	-23.9689	-65.4626	Rengifo, E. M. et al. Andean non‐volant small mammals: A dataset of community assemblages of non‐volant small mammals from the high Andes. Ecology (2022) doi:10.1002/ecy.3767.
744	Akodontini	Akodon	cursor	Akodon_cursor	-25.3404	-48.4098	Patton, J.L., Pardiñas, U.F.J., D’Elia, G. (eds.) 2015. Mammals of South America, Volume 2: Rodents. University of Chicago Press. 1336 pp.
745	Akodontini	Akodon	cursor	Akodon_cursor	-24.25	-48.1667	Patton, J.L., Pardiñas, U.F.J., D’Elia, G. (eds.) 2015. Mammals of South America, Volume 2: Rodents. University of Chicago Press. 1336 pp.
746	Akodontini	Akodon	cursor	Akodon_cursor	-23.4167	-45.1167	Patton, J.L., Pardiñas, U.F.J., D’Elia, G. (eds.) 2015. Mammals of South America, Volume 2: Rodents. University of Chicago Press. 1336 pp.
747	Akodontini	Akodon	cursor	Akodon_cursor	-22.4806	-42.2042	Patton, J.L., Pardiñas, U.F.J., D’Elia, G. (eds.) 2015. Mammals of South America, Volume 2: Rodents. University of Chicago Press. 1336 pp.
748	Akodontini	Akodon	cursor	Akodon_cursor	-20.2854	-40.4977	Patton, J.L., Pardiñas, U.F.J., D’Elia, G. (eds.) 2015. Mammals of South America, Volume 2: Rodents. University of Chicago Press. 1336 pp.
749	Akodontini	Akodon	cursor	Akodon_cursor	-17.8919	-39.3797	Patton, J.L., Pardiñas, U.F.J., D’Elia, G. (eds.) 2015. Mammals of South America, Volume 2: Rodents. University of Chicago Press. 1336 pp.
750	Akodontini	Akodon	cursor	Akodon_cursor	-17.2167	-44.8167	Patton, J.L., Pardiñas, U.F.J., D’Elia, G. (eds.) 2015. Mammals of South America, Volume 2: Rodents. University of Chicago Press. 1336 pp.
751	Akodontini	Akodon	cursor	Akodon_cursor	-17.1333	-42.7667	Patton, J.L., Pardiñas, U.F.J., D’Elia, G. (eds.) 2015. Mammals of South America, Volume 2: Rodents. University of Chicago Press. 1336 pp.
752	Akodontini	Akodon	cursor	Akodon_cursor	-15.2933	-39.0753	Patton, J.L., Pardiñas, U.F.J., D’Elia, G. (eds.) 2015. Mammals of South America, Volume 2: Rodents. University of Chicago Press. 1336 pp.
753	Akodontini	Akodon	cursor	Akodon_cursor	-14.7889	-39.0494	Patton, J.L., Pardiñas, U.F.J., D’Elia, G. (eds.) 2015. Mammals of South America, Volume 2: Rodents. University of Chicago Press. 1336 pp.
754	Akodontini	Akodon	cursor	Akodon_cursor	-12.56	-41.4	Patton, J.L., Pardiñas, U.F.J., D’Elia, G. (eds.) 2015. Mammals of South America, Volume 2: Rodents. University of Chicago Press. 1336 pp.
755	Akodontini	Akodon	cursor	Akodon_cursor	-9.16972	-36.6797	Patton, J.L., Pardiñas, U.F.J., D’Elia, G. (eds.) 2015. Mammals of South America, Volume 2: Rodents. University of Chicago Press. 1336 pp.
756	Akodontini	Akodon	cursor	Akodon_cursor	-8.14583	-36.3711	Patton, J.L., Pardiñas, U.F.J., D’Elia, G. (eds.) 2015. Mammals of South America, Volume 2: Rodents. University of Chicago Press. 1336 pp.
757	Akodontini	Akodon	cursor	Akodon_cursor	-8.00352	-35.0214	Patton, J.L., Pardiñas, U.F.J., D’Elia, G. (eds.) 2015. Mammals of South America, Volume 2: Rodents. University of Chicago Press. 1336 pp.
758	Akodontini	Akodon	cursor	Akodon_cursor	-7.11667	-34.8667	Patton, J.L., Pardiñas, U.F.J., D’Elia, G. (eds.) 2015. Mammals of South America, Volume 2: Rodents. University of Chicago Press. 1336 pp.
759	Akodontini	Akodon	cursor	Akodon_cursor	-6.83	-35.12	Patton, J.L., Pardiñas, U.F.J., D’Elia, G. (eds.) 2015. Mammals of South America, Volume 2: Rodents. University of Chicago Press. 1336 pp.
760	Akodontini	Akodon	dayi	Akodon_dayi	-17.8833	-63.1167	Patton, J.L., Pardiñas, U.F.J., D’Elia, G. (eds.) 2015. Mammals of South America, Volume 2: Rodents. University of Chicago Press. 1336 pp.
761	Akodontini	Akodon	dayi	Akodon_dayi	-17.85	-63.333	Patton, J.L., Pardiñas, U.F.J., D’Elia, G. (eds.) 2015. Mammals of South America, Volume 2: Rodents. University of Chicago Press. 1336 pp.
762	Akodontini	Akodon	dayi	Akodon_dayi	-17.8218	-64.6611	Patton, J.L., Pardiñas, U.F.J., D’Elia, G. (eds.) 2015. Mammals of South America, Volume 2: Rodents. University of Chicago Press. 1336 pp.
763	Akodontini	Akodon	dayi	Akodon_dayi	-16.8	-65.1333	Patton, J.L., Pardiñas, U.F.J., D’Elia, G. (eds.) 2015. Mammals of South America, Volume 2: Rodents. University of Chicago Press. 1336 pp.
764	Akodontini	Akodon	dayi	Akodon_dayi	-16.04	-67.5167	Patton, J.L., Pardiñas, U.F.J., D’Elia, G. (eds.) 2015. Mammals of South America, Volume 2: Rodents. University of Chicago Press. 1336 pp.
765	Akodontini	Akodon	dayi	Akodon_dayi	-15.7167	-63.15	Patton, J.L., Pardiñas, U.F.J., D’Elia, G. (eds.) 2015. Mammals of South America, Volume 2: Rodents. University of Chicago Press. 1336 pp.
766	Akodontini	Akodon	dayi	Akodon_dayi	-14.7672	-61.0347	Patton, J.L., Pardiñas, U.F.J., D’Elia, G. (eds.) 2015. Mammals of South America, Volume 2: Rodents. University of Chicago Press. 1336 pp.
767	Akodontini	Akodon	dayi	Akodon_dayi	-14.3333	-67.25	Patton, J.L., Pardiñas, U.F.J., D’Elia, G. (eds.) 2015. Mammals of South America, Volume 2: Rodents. University of Chicago Press. 1336 pp.
768	Akodontini	Akodon	dayi	Akodon_dayi	-13.75	-68.15	Patton, J.L., Pardiñas, U.F.J., D’Elia, G. (eds.) 2015. Mammals of South America, Volume 2: Rodents. University of Chicago Press. 1336 pp.
769	Akodontini	Akodon	dayi	Akodon_dayi	-11.3833	-67.2	Patton, J.L., Pardiñas, U.F.J., D’Elia, G. (eds.) 2015. Mammals of South America, Volume 2: Rodents. University of Chicago Press. 1336 pp.
770	Akodontini	Akodon	dayi	Akodon_dayi	-10.7135	-67.4732	Patton, J.L., Pardiñas, U.F.J., D’Elia, G. (eds.) 2015. Mammals of South America, Volume 2: Rodents. University of Chicago Press. 1336 pp.
771	Akodontini	Akodon	dayi	Akodon_dayi	-16.1957	-67.8873	Rengifo, E. M. et al. Andean non‐volant small mammals: A dataset of community assemblages of non‐volant small mammals from the high Andes. Ecology (2022) doi:10.1002/ecy.3767.
772	Akodontini	Akodon	dolores	Akodon_dolores	-42.8	-65.1333	Patton, J.L., Pardiñas, U.F.J., D’Elia, G. (eds.) 2015. Mammals of South America, Volume 2: Rodents. University of Chicago Press. 1336 pp.
773	Akodontini	Akodon	dolores	Akodon_dolores	-42.6517	-67.0578	Patton, J.L., Pardiñas, U.F.J., D’Elia, G. (eds.) 2015. Mammals of South America, Volume 2: Rodents. University of Chicago Press. 1336 pp.
774	Akodontini	Akodon	dolores	Akodon_dolores	-42.2667	-63.6833	Patton, J.L., Pardiñas, U.F.J., D’Elia, G. (eds.) 2015. Mammals of South America, Volume 2: Rodents. University of Chicago Press. 1336 pp.
775	Akodontini	Akodon	dolores	Akodon_dolores	-41.65	-66.6833	Patton, J.L., Pardiñas, U.F.J., D’Elia, G. (eds.) 2015. Mammals of South America, Volume 2: Rodents. University of Chicago Press. 1336 pp.
776	Akodontini	Akodon	dolores	Akodon_dolores	-40.9833	-66.6833	Patton, J.L., Pardiñas, U.F.J., D’Elia, G. (eds.) 2015. Mammals of South America, Volume 2: Rodents. University of Chicago Press. 1336 pp.
777	Akodontini	Akodon	dolores	Akodon_dolores	-40.9642	-62.7994	Patton, J.L., Pardiñas, U.F.J., D’Elia, G. (eds.) 2015. Mammals of South America, Volume 2: Rodents. University of Chicago Press. 1336 pp.
778	Akodontini	Akodon	dolores	Akodon_dolores	-40.55	-70.6333	Patton, J.L., Pardiñas, U.F.J., D’Elia, G. (eds.) 2015. Mammals of South America, Volume 2: Rodents. University of Chicago Press. 1336 pp.
779	Akodontini	Akodon	dolores	Akodon_dolores	-40.0333	-67.9333	Patton, J.L., Pardiñas, U.F.J., D’Elia, G. (eds.) 2015. Mammals of South America, Volume 2: Rodents. University of Chicago Press. 1336 pp.
780	Akodontini	Akodon	dolores	Akodon_dolores	-39.45	-62.05	Patton, J.L., Pardiñas, U.F.J., D’Elia, G. (eds.) 2015. Mammals of South America, Volume 2: Rodents. University of Chicago Press. 1336 pp.
781	Akodontini	Akodon	dolores	Akodon_dolores	-39.0333	-70.3833	Patton, J.L., Pardiñas, U.F.J., D’Elia, G. (eds.) 2015. Mammals of South America, Volume 2: Rodents. University of Chicago Press. 1336 pp.
782	Akodontini	Akodon	dolores	Akodon_dolores	-38.7274	-62.2691	Patton, J.L., Pardiñas, U.F.J., D’Elia, G. (eds.) 2015. Mammals of South America, Volume 2: Rodents. University of Chicago Press. 1336 pp.
783	Akodontini	Akodon	dolores	Akodon_dolores	-38.05	-61.9167	Patton, J.L., Pardiñas, U.F.J., D’Elia, G. (eds.) 2015. Mammals of South America, Volume 2: Rodents. University of Chicago Press. 1336 pp.
784	Akodontini	Akodon	dolores	Akodon_dolores	-37.5833	-68.0667	Patton, J.L., Pardiñas, U.F.J., D’Elia, G. (eds.) 2015. Mammals of South America, Volume 2: Rodents. University of Chicago Press. 1336 pp.
785	Akodontini	Akodon	dolores	Akodon_dolores	-37.3442	-70.2814	Patton, J.L., Pardiñas, U.F.J., D’Elia, G. (eds.) 2015. Mammals of South America, Volume 2: Rodents. University of Chicago Press. 1336 pp.
786	Akodontini	Akodon	dolores	Akodon_dolores	-36.6667	-64.3667	Patton, J.L., Pardiñas, U.F.J., D’Elia, G. (eds.) 2015. Mammals of South America, Volume 2: Rodents. University of Chicago Press. 1336 pp.
787	Akodontini	Akodon	dolores	Akodon_dolores	-36.0008	-67.248	Patton, J.L., Pardiñas, U.F.J., D’Elia, G. (eds.) 2015. Mammals of South America, Volume 2: Rodents. University of Chicago Press. 1336 pp.
788	Akodontini	Akodon	dolores	Akodon_dolores	-35.15	-65.0833	Patton, J.L., Pardiñas, U.F.J., D’Elia, G. (eds.) 2015. Mammals of South America, Volume 2: Rodents. University of Chicago Press. 1336 pp.
789	Akodontini	Akodon	dolores	Akodon_dolores	-34.75	-68.6167	Patton, J.L., Pardiñas, U.F.J., D’Elia, G. (eds.) 2015. Mammals of South America, Volume 2: Rodents. University of Chicago Press. 1336 pp.
790	Akodontini	Akodon	dolores	Akodon_dolores	-33	-64.1667	Patton, J.L., Pardiñas, U.F.J., D’Elia, G. (eds.) 2015. Mammals of South America, Volume 2: Rodents. University of Chicago Press. 1336 pp.
791	Akodontini	Akodon	dolores	Akodon_dolores	-32.8	-68.8	Patton, J.L., Pardiñas, U.F.J., D’Elia, G. (eds.) 2015. Mammals of South America, Volume 2: Rodents. University of Chicago Press. 1336 pp.
792	Akodontini	Akodon	dolores	Akodon_dolores	-31.1167	-66.35	Patton, J.L., Pardiñas, U.F.J., D’Elia, G. (eds.) 2015. Mammals of South America, Volume 2: Rodents. University of Chicago Press. 1336 pp.
793	Akodontini	Akodon	dolores	Akodon_dolores	-29.9	-63.7167	Patton, J.L., Pardiñas, U.F.J., D’Elia, G. (eds.) 2015. Mammals of South America, Volume 2: Rodents. University of Chicago Press. 1336 pp.
794	Akodontini	Akodon	dolores	Akodon_dolores	-28.8167	-66.3	Patton, J.L., Pardiñas, U.F.J., D’Elia, G. (eds.) 2015. Mammals of South America, Volume 2: Rodents. University of Chicago Press. 1336 pp.
795	Akodontini	Akodon	dolores	Akodon_dolores	-28.0282	-64.2611	Patton, J.L., Pardiñas, U.F.J., D’Elia, G. (eds.) 2015. Mammals of South America, Volume 2: Rodents. University of Chicago Press. 1336 pp.
796	Akodontini	Akodon	dolores	Akodon_dolores	-26.9014	-64.4586	Patton, J.L., Pardiñas, U.F.J., D’Elia, G. (eds.) 2015. Mammals of South America, Volume 2: Rodents. University of Chicago Press. 1336 pp.
797	Akodontini	Akodon	dolores	Akodon_dolores	-26.8606	-64.7647	Patton, J.L., Pardiñas, U.F.J., D’Elia, G. (eds.) 2015. Mammals of South America, Volume 2: Rodents. University of Chicago Press. 1336 pp.
798	Akodontini	Akodon	fumeus	Akodon_fumeus	-24.0333	-64.9833	Patton, J.L., Pardiñas, U.F.J., D’Elia, G. (eds.) 2015. Mammals of South America, Volume 2: Rodents. University of Chicago Press. 1336 pp.
799	Akodontini	Akodon	fumeus	Akodon_fumeus	-23.2	-64.45	Patton, J.L., Pardiñas, U.F.J., D’Elia, G. (eds.) 2015. Mammals of South America, Volume 2: Rodents. University of Chicago Press. 1336 pp.
800	Akodontini	Akodon	fumeus	Akodon_fumeus	-22.5071	-64.7596	Patton, J.L., Pardiñas, U.F.J., D’Elia, G. (eds.) 2015. Mammals of South America, Volume 2: Rodents. University of Chicago Press. 1336 pp.
801	Akodontini	Akodon	fumeus	Akodon_fumeus	-21.8167	-63.5667	Patton, J.L., Pardiñas, U.F.J., D’Elia, G. (eds.) 2015. Mammals of South America, Volume 2: Rodents. University of Chicago Press. 1336 pp.
802	Akodontini	Akodon	fumeus	Akodon_fumeus	-21.4667	-64.85	Patton, J.L., Pardiñas, U.F.J., D’Elia, G. (eds.) 2015. Mammals of South America, Volume 2: Rodents. University of Chicago Press. 1336 pp.
803	Akodontini	Akodon	fumeus	Akodon_fumeus	-18.55	-64.0833	Patton, J.L., Pardiñas, U.F.J., D’Elia, G. (eds.) 2015. Mammals of South America, Volume 2: Rodents. University of Chicago Press. 1336 pp.
804	Akodontini	Akodon	fumeus	Akodon_fumeus	-17.8	-64.75	Patton, J.L., Pardiñas, U.F.J., D’Elia, G. (eds.) 2015. Mammals of South America, Volume 2: Rodents. University of Chicago Press. 1336 pp.
805	Akodontini	Akodon	fumeus	Akodon_fumeus	-17.1667	-67.9167	Patton, J.L., Pardiñas, U.F.J., D’Elia, G. (eds.) 2015. Mammals of South America, Volume 2: Rodents. University of Chicago Press. 1336 pp.
806	Akodontini	Akodon	fumeus	Akodon_fumeus	-16.5	-68.2333	Patton, J.L., Pardiñas, U.F.J., D’Elia, G. (eds.) 2015. Mammals of South America, Volume 2: Rodents. University of Chicago Press. 1336 pp.
807	Akodontini	Akodon	fumeus	Akodon_fumeus	-16.3333	-66.75	Patton, J.L., Pardiñas, U.F.J., D’Elia, G. (eds.) 2015. Mammals of South America, Volume 2: Rodents. University of Chicago Press. 1336 pp.
808	Akodontini	Akodon	fumeus	Akodon_fumeus	-15.7167	-68.6667	Patton, J.L., Pardiñas, U.F.J., D’Elia, G. (eds.) 2015. Mammals of South America, Volume 2: Rodents. University of Chicago Press. 1336 pp.
809	Akodontini	Akodon	fumeus	Akodon_fumeus	-15.6667	-67.5833	Patton, J.L., Pardiñas, U.F.J., D’Elia, G. (eds.) 2015. Mammals of South America, Volume 2: Rodents. University of Chicago Press. 1336 pp.
810	Akodontini	Akodon	fumeus	Akodon_fumeus	-15.3333	-68.7167	Patton, J.L., Pardiñas, U.F.J., D’Elia, G. (eds.) 2015. Mammals of South America, Volume 2: Rodents. University of Chicago Press. 1336 pp.
811	Akodontini	Akodon	fumeus	Akodon_fumeus	-14.2833	-69.4333	Patton, J.L., Pardiñas, U.F.J., D’Elia, G. (eds.) 2015. Mammals of South America, Volume 2: Rodents. University of Chicago Press. 1336 pp.
812	Akodontini	Akodon	fumeus	Akodon_fumeus	-16.1957	-67.8873	Rengifo, E. M. et al. Andean non‐volant small mammals: A dataset of community assemblages of non‐volant small mammals from the high Andes. Ecology (2022) doi:10.1002/ecy.3767.
813	Akodontini	Akodon	fumeus	Akodon_fumeus	-15.6167	-68.6833	Rengifo, E. M. et al. Andean non‐volant small mammals: A dataset of community assemblages of non‐volant small mammals from the high Andes. Ecology (2022) doi:10.1002/ecy.3767.
814	Akodontini	Akodon	fumeus	Akodon_fumeus	-17.5583	-65.3	Rengifo, E. M. et al. Andean non‐volant small mammals: A dataset of community assemblages of non‐volant small mammals from the high Andes. Ecology (2022) doi:10.1002/ecy.3767.
815	Akodontini	Akodon	fumeus	Akodon_fumeus	-16.2833	-67.85	Rengifo, E. M. et al. Andean non‐volant small mammals: A dataset of community assemblages of non‐volant small mammals from the high Andes. Ecology (2022) doi:10.1002/ecy.3767.
816	Akodontini	Akodon	fumeus	Akodon_fumeus	-16.3167	-67.8833	Rengifo, E. M. et al. Andean non‐volant small mammals: A dataset of community assemblages of non‐volant small mammals from the high Andes. Ecology (2022) doi:10.1002/ecy.3767.
817	Akodontini	Akodon	fumeus	Akodon_fumeus	-17.2167	-65.8667	Rengifo, E. M. et al. Andean non‐volant small mammals: A dataset of community assemblages of non‐volant small mammals from the high Andes. Ecology (2022) doi:10.1002/ecy.3767.
818	Akodontini	Akodon	fumeus	Akodon_fumeus	-17.2167	-65.8833	Rengifo, E. M. et al. Andean non‐volant small mammals: A dataset of community assemblages of non‐volant small mammals from the high Andes. Ecology (2022) doi:10.1002/ecy.3767.
819	Akodontini	Akodon	fumeus	Akodon_fumeus	-17.2333	-65.95	Rengifo, E. M. et al. Andean non‐volant small mammals: A dataset of community assemblages of non‐volant small mammals from the high Andes. Ecology (2022) doi:10.1002/ecy.3767.
820	Akodontini	Akodon	fumeus	Akodon_fumeus	-17.75	-65.0333	Rengifo, E. M. et al. Andean non‐volant small mammals: A dataset of community assemblages of non‐volant small mammals from the high Andes. Ecology (2022) doi:10.1002/ecy.3767.
821	Akodontini	Akodon	fumeus	Akodon_fumeus	-17.85	-64.6167	Rengifo, E. M. et al. Andean non‐volant small mammals: A dataset of community assemblages of non‐volant small mammals from the high Andes. Ecology (2022) doi:10.1002/ecy.3767.
822	Akodontini	Akodon	fumeus	Akodon_fumeus	-17.85	-64.6667	Rengifo, E. M. et al. Andean non‐volant small mammals: A dataset of community assemblages of non‐volant small mammals from the high Andes. Ecology (2022) doi:10.1002/ecy.3767.
823	Akodontini	Akodon	fumeus	Akodon_fumeus	-21.45	-64.3167	Rengifo, E. M. et al. Andean non‐volant small mammals: A dataset of community assemblages of non‐volant small mammals from the high Andes. Ecology (2022) doi:10.1002/ecy.3767.
824	Akodontini	Akodon	fumeus	Akodon_fumeus	-21.45	-64.3167	Rengifo, E. M. et al. Andean non‐volant small mammals: A dataset of community assemblages of non‐volant small mammals from the high Andes. Ecology (2022) doi:10.1002/ecy.3767.
825	Akodontini	Akodon	iniscatus	Akodon_iniscatus	-47.7458	-65.8896	Patton, J.L., Pardiñas, U.F.J., D’Elia, G. (eds.) 2015. Mammals of South America, Volume 2: Rodents. University of Chicago Press. 1336 pp.
826	Akodontini	Akodon	iniscatus	Akodon_iniscatus	-46.7498	-67.6071	Patton, J.L., Pardiñas, U.F.J., D’Elia, G. (eds.) 2015. Mammals of South America, Volume 2: Rodents. University of Chicago Press. 1336 pp.
827	Akodontini	Akodon	iniscatus	Akodon_iniscatus	-45.948	-71.507	Patton, J.L., Pardiñas, U.F.J., D’Elia, G. (eds.) 2015. Mammals of South America, Volume 2: Rodents. University of Chicago Press. 1336 pp.
828	Akodontini	Akodon	iniscatus	Akodon_iniscatus	-45.7333	-67.4833	Patton, J.L., Pardiñas, U.F.J., D’Elia, G. (eds.) 2015. Mammals of South America, Volume 2: Rodents. University of Chicago Press. 1336 pp.
829	Akodontini	Akodon	iniscatus	Akodon_iniscatus	-45.4667	-71.5833	Patton, J.L., Pardiñas, U.F.J., D’Elia, G. (eds.) 2015. Mammals of South America, Volume 2: Rodents. University of Chicago Press. 1336 pp.
830	Akodontini	Akodon	iniscatus	Akodon_iniscatus	-43.8667	-68.4	Patton, J.L., Pardiñas, U.F.J., D’Elia, G. (eds.) 2015. Mammals of South America, Volume 2: Rodents. University of Chicago Press. 1336 pp.
831	Akodontini	Akodon	iniscatus	Akodon_iniscatus	-43.85	-68.8167	Patton, J.L., Pardiñas, U.F.J., D’Elia, G. (eds.) 2015. Mammals of South America, Volume 2: Rodents. University of Chicago Press. 1336 pp.
832	Akodontini	Akodon	iniscatus	Akodon_iniscatus	-43.6667	-65.3333	Patton, J.L., Pardiñas, U.F.J., D’Elia, G. (eds.) 2015. Mammals of South America, Volume 2: Rodents. University of Chicago Press. 1336 pp.
833	Akodontini	Akodon	iniscatus	Akodon_iniscatus	-42.7667	-63.6333	Patton, J.L., Pardiñas, U.F.J., D’Elia, G. (eds.) 2015. Mammals of South America, Volume 2: Rodents. University of Chicago Press. 1336 pp.
834	Akodontini	Akodon	iniscatus	Akodon_iniscatus	-42.6833	-69.7167	Patton, J.L., Pardiñas, U.F.J., D’Elia, G. (eds.) 2015. Mammals of South America, Volume 2: Rodents. University of Chicago Press. 1336 pp.
835	Akodontini	Akodon	iniscatus	Akodon_iniscatus	-42.5833	-71.0333	Patton, J.L., Pardiñas, U.F.J., D’Elia, G. (eds.) 2015. Mammals of South America, Volume 2: Rodents. University of Chicago Press. 1336 pp.
836	Akodontini	Akodon	iniscatus	Akodon_iniscatus	-42.0667	-71.2	Patton, J.L., Pardiñas, U.F.J., D’Elia, G. (eds.) 2015. Mammals of South America, Volume 2: Rodents. University of Chicago Press. 1336 pp.
837	Akodontini	Akodon	iniscatus	Akodon_iniscatus	-42.0333	-65.0764	Patton, J.L., Pardiñas, U.F.J., D’Elia, G. (eds.) 2015. Mammals of South America, Volume 2: Rodents. University of Chicago Press. 1336 pp.
838	Akodontini	Akodon	iniscatus	Akodon_iniscatus	-40.7833	-62.9667	Patton, J.L., Pardiñas, U.F.J., D’Elia, G. (eds.) 2015. Mammals of South America, Volume 2: Rodents. University of Chicago Press. 1336 pp.
839	Akodontini	Akodon	iniscatus	Akodon_iniscatus	-40.6088	-70.5311	Patton, J.L., Pardiñas, U.F.J., D’Elia, G. (eds.) 2015. Mammals of South America, Volume 2: Rodents. University of Chicago Press. 1336 pp.
840	Akodontini	Akodon	iniscatus	Akodon_iniscatus	-40.5028	-62.2085	Patton, J.L., Pardiñas, U.F.J., D’Elia, G. (eds.) 2015. Mammals of South America, Volume 2: Rodents. University of Chicago Press. 1336 pp.
841	Akodontini	Akodon	iniscatus	Akodon_iniscatus	-39.2667	-65.65	Patton, J.L., Pardiñas, U.F.J., D’Elia, G. (eds.) 2015. Mammals of South America, Volume 2: Rodents. University of Chicago Press. 1336 pp.
842	Akodontini	Akodon	iniscatus	Akodon_iniscatus	-39.1667	-70.9333	Patton, J.L., Pardiñas, U.F.J., D’Elia, G. (eds.) 2015. Mammals of South America, Volume 2: Rodents. University of Chicago Press. 1336 pp.
843	Akodontini	Akodon	iniscatus	Akodon_iniscatus	-37.95	-70.7833	Patton, J.L., Pardiñas, U.F.J., D’Elia, G. (eds.) 2015. Mammals of South America, Volume 2: Rodents. University of Chicago Press. 1336 pp.
844	Akodontini	Akodon	iniscatus	Akodon_iniscatus	-37.65	-64.1333	Patton, J.L., Pardiñas, U.F.J., D’Elia, G. (eds.) 2015. Mammals of South America, Volume 2: Rodents. University of Chicago Press. 1336 pp.
845	Akodontini	Akodon	iniscatus	Akodon_iniscatus	-36.8579	-69.925	Patton, J.L., Pardiñas, U.F.J., D’Elia, G. (eds.) 2015. Mammals of South America, Volume 2: Rodents. University of Chicago Press. 1336 pp.
846	Akodontini	Akodon	iniscatus	Akodon_iniscatus	-36.3333	-68	Patton, J.L., Pardiñas, U.F.J., D’Elia, G. (eds.) 2015. Mammals of South America, Volume 2: Rodents. University of Chicago Press. 1336 pp.
847	Akodontini	Akodon	iniscatus	Akodon_iniscatus	-34.9769	-67.6911	Patton, J.L., Pardiñas, U.F.J., D’Elia, G. (eds.) 2015. Mammals of South America, Volume 2: Rodents. University of Chicago Press. 1336 pp.
848	Akodontini	Akodon	josemariarguedasi	Akodon_josemariarguedasi	-10.1589	-76.1361	Patton, J.L., Pardiñas, U.F.J., D’Elia, G. (eds.) 2015. Mammals of South America, Volume 2: Rodents. University of Chicago Press. 1336 pp.
849	Akodontini	Akodon	josemariarguedasi	Akodon_josemariarguedasi	-9.43333	-76	Patton, J.L., Pardiñas, U.F.J., D’Elia, G. (eds.) 2015. Mammals of South America, Volume 2: Rodents. University of Chicago Press. 1336 pp.
850	Akodontini	Akodon	josemariarguedasi	Akodon_josemariarguedasi	-10.1544	-76.1292	Patton, J.L., Pardiñas, U.F.J., D’Elia, G. (eds.) 2015. Mammals of South America, Volume 2: Rodents. University of Chicago Press. 1336 pp.
851	Akodontini	Akodon	josemariarguedasi	Akodon_josemariarguedasi	-10.1708	-76.12	Patton, J.L., Pardiñas, U.F.J., D’Elia, G. (eds.) 2015. Mammals of South America, Volume 2: Rodents. University of Chicago Press. 1336 pp.
852	Akodontini	Akodon	josemariarguedasi	Akodon_josemariarguedasi	-9.88333	-76.1167	Patton, J.L., Pardiñas, U.F.J., D’Elia, G. (eds.) 2015. Mammals of South America, Volume 2: Rodents. University of Chicago Press. 1336 pp.
853	Akodontini	Akodon	josemariarguedasi	Akodon_josemariarguedasi	-9.88667	-75.8894	Patton, J.L., Pardiñas, U.F.J., D’Elia, G. (eds.) 2015. Mammals of South America, Volume 2: Rodents. University of Chicago Press. 1336 pp.
854	Akodontini	Akodon	josemariarguedasi	Akodon_josemariarguedasi	-9.68333	-76.1167	Patton, J.L., Pardiñas, U.F.J., D’Elia, G. (eds.) 2015. Mammals of South America, Volume 2: Rodents. University of Chicago Press. 1336 pp.
855	Akodontini	Akodon	josemariarguedasi	Akodon_josemariarguedasi	-11.2164	-75.4606	Patton, J.L., Pardiñas, U.F.J., D’Elia, G. (eds.) 2015. Mammals of South America, Volume 2: Rodents. University of Chicago Press. 1336 pp.
856	Akodontini	Akodon	juninensis	Akodon_juninensis	-14.585	-74.0152	Patton, J.L., Pardiñas, U.F.J., D’Elia, G. (eds.) 2015. Mammals of South America, Volume 2: Rodents. University of Chicago Press. 1336 pp.
857	Akodontini	Akodon	juninensis	Akodon_juninensis	-12.7333	-74.45	Patton, J.L., Pardiñas, U.F.J., D’Elia, G. (eds.) 2015. Mammals of South America, Volume 2: Rodents. University of Chicago Press. 1336 pp.
858	Akodontini	Akodon	juninensis	Akodon_juninensis	-11.8833	-76.45	Patton, J.L., Pardiñas, U.F.J., D’Elia, G. (eds.) 2015. Mammals of South America, Volume 2: Rodents. University of Chicago Press. 1336 pp.
859	Akodontini	Akodon	juninensis	Akodon_juninensis	-11.7356	-76.1325	Patton, J.L., Pardiñas, U.F.J., D’Elia, G. (eds.) 2015. Mammals of South America, Volume 2: Rodents. University of Chicago Press. 1336 pp.
860	Akodontini	Akodon	juninensis	Akodon_juninensis	-11.3827	-75.8797	Patton, J.L., Pardiñas, U.F.J., D’Elia, G. (eds.) 2015. Mammals of South America, Volume 2: Rodents. University of Chicago Press. 1336 pp.
861	Akodontini	Akodon	juninensis	Akodon_juninensis	-11.016	-76.1901	Patton, J.L., Pardiñas, U.F.J., D’Elia, G. (eds.) 2015. Mammals of South America, Volume 2: Rodents. University of Chicago Press. 1336 pp.
862	Akodontini	Akodon	juninensis	Akodon_juninensis	-10.581	-76.1633	Patton, J.L., Pardiñas, U.F.J., D’Elia, G. (eds.) 2015. Mammals of South America, Volume 2: Rodents. University of Chicago Press. 1336 pp.
863	Akodontini	Akodon	juninensis	Akodon_juninensis	-9.8695	-77.3977	Patton, J.L., Pardiñas, U.F.J., D’Elia, G. (eds.) 2015. Mammals of South America, Volume 2: Rodents. University of Chicago Press. 1336 pp.
864	Akodontini	Akodon	juninensis	Akodon_juninensis	-9.11361	-77.8697	Rengifo, E. M. et al. Andean non‐volant small mammals: A dataset of community assemblages of non‐volant small mammals from the high Andes. Ecology (2022) doi:10.1002/ecy.3767.
865	Akodontini	Akodon	juninensis	Akodon_juninensis	-9.55048	-77.6354	Rengifo, E. M. et al. Andean non‐volant small mammals: A dataset of community assemblages of non‐volant small mammals from the high Andes. Ecology (2022) doi:10.1002/ecy.3767.
866	Akodontini	Akodon	juninensis	Akodon_juninensis	-9.56943	-77.5841	Rengifo, E. M. et al. Andean non‐volant small mammals: A dataset of community assemblages of non‐volant small mammals from the high Andes. Ecology (2022) doi:10.1002/ecy.3767.
867	Akodontini	Akodon	juninensis	Akodon_juninensis	-9.915	-76.9725	Rengifo, E. M. et al. Andean non‐volant small mammals: A dataset of community assemblages of non‐volant small mammals from the high Andes. Ecology (2022) doi:10.1002/ecy.3767.
868	Akodontini	Akodon	juninensis	Akodon_juninensis	-9.92	-76.9558	Rengifo, E. M. et al. Andean non‐volant small mammals: A dataset of community assemblages of non‐volant small mammals from the high Andes. Ecology (2022) doi:10.1002/ecy.3767.
869	Akodontini	Akodon	juninensis	Akodon_juninensis	-10.1	-77.3451	Rengifo, E. M. et al. Andean non‐volant small mammals: A dataset of community assemblages of non‐volant small mammals from the high Andes. Ecology (2022) doi:10.1002/ecy.3767.
870	Akodontini	Akodon	juninensis	Akodon_juninensis	-10.1156	-77.2736	Rengifo, E. M. et al. Andean non‐volant small mammals: A dataset of community assemblages of non‐volant small mammals from the high Andes. Ecology (2022) doi:10.1002/ecy.3767.
871	Akodontini	Akodon	juninensis	Akodon_juninensis	-9.44626	-77.5929	Rengifo, E. M. et al. Andean non‐volant small mammals: A dataset of community assemblages of non‐volant small mammals from the high Andes. Ecology (2022) doi:10.1002/ecy.3767.
872	Akodontini	Akodon	juninensis	Akodon_juninensis	-9.45033	-77.5731	Rengifo, E. M. et al. Andean non‐volant small mammals: A dataset of community assemblages of non‐volant small mammals from the high Andes. Ecology (2022) doi:10.1002/ecy.3767.
873	Akodontini	Akodon	juninensis	Akodon_juninensis	-9.45349	-77.5973	Rengifo, E. M. et al. Andean non‐volant small mammals: A dataset of community assemblages of non‐volant small mammals from the high Andes. Ecology (2022) doi:10.1002/ecy.3767.
874	Akodontini	Akodon	juninensis	Akodon_juninensis	-9.4574	-77.5568	Rengifo, E. M. et al. Andean non‐volant small mammals: A dataset of community assemblages of non‐volant small mammals from the high Andes. Ecology (2022) doi:10.1002/ecy.3767.
875	Akodontini	Akodon	juninensis	Akodon_juninensis	-9.45908	-77.5741	Rengifo, E. M. et al. Andean non‐volant small mammals: A dataset of community assemblages of non‐volant small mammals from the high Andes. Ecology (2022) doi:10.1002/ecy.3767.
876	Akodontini	Akodon	juninensis	Akodon_juninensis	-9.46322	-77.5823	Rengifo, E. M. et al. Andean non‐volant small mammals: A dataset of community assemblages of non‐volant small mammals from the high Andes. Ecology (2022) doi:10.1002/ecy.3767.
877	Akodontini	Akodon	juninensis	Akodon_juninensis	-9.47104	-77.6076	Rengifo, E. M. et al. Andean non‐volant small mammals: A dataset of community assemblages of non‐volant small mammals from the high Andes. Ecology (2022) doi:10.1002/ecy.3767.
878	Akodontini	Akodon	juninensis	Akodon_juninensis	-9.47104	-77.6076	Rengifo, E. M. et al. Andean non‐volant small mammals: A dataset of community assemblages of non‐volant small mammals from the high Andes. Ecology (2022) doi:10.1002/ecy.3767.
879	Akodontini	Akodon	juninensis	Akodon_juninensis	-9.47309	-77.5892	Rengifo, E. M. et al. Andean non‐volant small mammals: A dataset of community assemblages of non‐volant small mammals from the high Andes. Ecology (2022) doi:10.1002/ecy.3767.
880	Akodontini	Akodon	juninensis	Akodon_juninensis	-9.47383	-77.5837	Rengifo, E. M. et al. Andean non‐volant small mammals: A dataset of community assemblages of non‐volant small mammals from the high Andes. Ecology (2022) doi:10.1002/ecy.3767.
881	Akodontini	Akodon	juninensis	Akodon_juninensis	-9.47639	-77.6073	Rengifo, E. M. et al. Andean non‐volant small mammals: A dataset of community assemblages of non‐volant small mammals from the high Andes. Ecology (2022) doi:10.1002/ecy.3767.
882	Akodontini	Akodon	juninensis	Akodon_juninensis	-9.47821	-77.6035	Rengifo, E. M. et al. Andean non‐volant small mammals: A dataset of community assemblages of non‐volant small mammals from the high Andes. Ecology (2022) doi:10.1002/ecy.3767.
883	Akodontini	Akodon	juninensis	Akodon_juninensis	-9.96611	-77.0375	Rengifo, E. M. et al. Andean non‐volant small mammals: A dataset of community assemblages of non‐volant small mammals from the high Andes. Ecology (2022) doi:10.1002/ecy.3767.
884	Akodontini	Akodon	juninensis	Akodon_juninensis	-9.96611	-77.0375	Rengifo, E. M. et al. Andean non‐volant small mammals: A dataset of community assemblages of non‐volant small mammals from the high Andes. Ecology (2022) doi:10.1002/ecy.3767.
885	Akodontini	Akodon	juninensis	Akodon_juninensis	-9.96611	-77.0375	Rengifo, E. M. et al. Andean non‐volant small mammals: A dataset of community assemblages of non‐volant small mammals from the high Andes. Ecology (2022) doi:10.1002/ecy.3767.
886	Akodontini	Akodon	juninensis	Akodon_juninensis	-10.5	-76.75	Rengifo, E. M. et al. Andean non‐volant small mammals: A dataset of community assemblages of non‐volant small mammals from the high Andes. Ecology (2022) doi:10.1002/ecy.3767.
887	Akodontini	Akodon	juninensis	Akodon_juninensis	-10.5	-76.75	Rengifo, E. M. et al. Andean non‐volant small mammals: A dataset of community assemblages of non‐volant small mammals from the high Andes. Ecology (2022) doi:10.1002/ecy.3767.
888	Akodontini	Akodon	juninensis	Akodon_juninensis	-10.5792	-76.2083	Rengifo, E. M. et al. Andean non‐volant small mammals: A dataset of community assemblages of non‐volant small mammals from the high Andes. Ecology (2022) doi:10.1002/ecy.3767.
889	Akodontini	Akodon	juninensis	Akodon_juninensis	-10.6118	-76.6832	Rengifo, E. M. et al. Andean non‐volant small mammals: A dataset of community assemblages of non‐volant small mammals from the high Andes. Ecology (2022) doi:10.1002/ecy.3767.
890	Akodontini	Akodon	juninensis	Akodon_juninensis	-11.5433	-76.13	Rengifo, E. M. et al. Andean non‐volant small mammals: A dataset of community assemblages of non‐volant small mammals from the high Andes. Ecology (2022) doi:10.1002/ecy.3767.
891	Akodontini	Akodon	juninensis	Akodon_juninensis	-11.59	-76.18	Rengifo, E. M. et al. Andean non‐volant small mammals: A dataset of community assemblages of non‐volant small mammals from the high Andes. Ecology (2022) doi:10.1002/ecy.3767.
892	Akodontini	Akodon	juninensis	Akodon_juninensis	-11.615	-76.005	Rengifo, E. M. et al. Andean non‐volant small mammals: A dataset of community assemblages of non‐volant small mammals from the high Andes. Ecology (2022) doi:10.1002/ecy.3767.
893	Akodontini	Akodon	juninensis	Akodon_juninensis	-11.64	-76.11	Rengifo, E. M. et al. Andean non‐volant small mammals: A dataset of community assemblages of non‐volant small mammals from the high Andes. Ecology (2022) doi:10.1002/ecy.3767.
894	Akodontini	Akodon	juninensis	Akodon_juninensis	-11.6532	-76.4499	Rengifo, E. M. et al. Andean non‐volant small mammals: A dataset of community assemblages of non‐volant small mammals from the high Andes. Ecology (2022) doi:10.1002/ecy.3767.
895	Akodontini	Akodon	juninensis	Akodon_juninensis	-11.778	-76.5906	Rengifo, E. M. et al. Andean non‐volant small mammals: A dataset of community assemblages of non‐volant small mammals from the high Andes. Ecology (2022) doi:10.1002/ecy.3767.
896	Akodontini	Akodon	juninensis	Akodon_juninensis	-12.1375	-76.2319	Rengifo, E. M. et al. Andean non‐volant small mammals: A dataset of community assemblages of non‐volant small mammals from the high Andes. Ecology (2022) doi:10.1002/ecy.3767.
897	Akodontini	Akodon	juninensis	Akodon_juninensis	-12.1897	-76.3036	Rengifo, E. M. et al. Andean non‐volant small mammals: A dataset of community assemblages of non‐volant small mammals from the high Andes. Ecology (2022) doi:10.1002/ecy.3767.
898	Akodontini	Akodon	juninensis	Akodon_juninensis	-12.0833	-75.9667	Rengifo, E. M. et al. Andean non‐volant small mammals: A dataset of community assemblages of non‐volant small mammals from the high Andes. Ecology (2022) doi:10.1002/ecy.3767.
899	Akodontini	Akodon	juninensis	Akodon_juninensis	-12.1091	-75.8282	Rengifo, E. M. et al. Andean non‐volant small mammals: A dataset of community assemblages of non‐volant small mammals from the high Andes. Ecology (2022) doi:10.1002/ecy.3767.
900	Akodontini	Akodon	juninensis	Akodon_juninensis	-12.2508	-75.8083	Rengifo, E. M. et al. Andean non‐volant small mammals: A dataset of community assemblages of non‐volant small mammals from the high Andes. Ecology (2022) doi:10.1002/ecy.3767.
901	Akodontini	Akodon	kadiweu	Akodon_kadiweu	-20.7	-56.85	Brandão, M. V., Percequillo, A. R., D’Elía, G., Paresque, R. & Carmignotto, A. P. A new species of Akodon Meyen, 1833 (Rodentia: Cricetidae: Sigmodontinae) endemic from the Brazilian Cerrado. Journal of Mammalogy 102, 101–122 (2021).
902	Akodontini	Akodon	kofordi	Akodon_kofordi	-17.5167	-65.2833	Patton, J.L., Pardiñas, U.F.J., D’Elia, G. (eds.) 2015. Mammals of South America, Volume 2: Rodents. University of Chicago Press. 1336 pp.
903	Akodontini	Akodon	kofordi	Akodon_kofordi	-17.0667	-65.9833	Patton, J.L., Pardiñas, U.F.J., D’Elia, G. (eds.) 2015. Mammals of South America, Volume 2: Rodents. University of Chicago Press. 1336 pp.
904	Akodontini	Akodon	kofordi	Akodon_kofordi	-14.1113	-69.6915	Patton, J.L., Pardiñas, U.F.J., D’Elia, G. (eds.) 2015. Mammals of South America, Volume 2: Rodents. University of Chicago Press. 1336 pp.
905	Akodontini	Akodon	kofordi	Akodon_kofordi	-13.5	-70.9167	Patton, J.L., Pardiñas, U.F.J., D’Elia, G. (eds.) 2015. Mammals of South America, Volume 2: Rodents. University of Chicago Press. 1336 pp.
906	Akodontini	Akodon	kofordi	Akodon_kofordi	-16.1957	-67.8873	Rengifo, E. M. et al. Andean non‐volant small mammals: A dataset of community assemblages of non‐volant small mammals from the high Andes. Ecology (2022) doi:10.1002/ecy.3767.
907	Akodontini	Akodon	kofordi	Akodon_kofordi	-17.5583	-65.3	Rengifo, E. M. et al. Andean non‐volant small mammals: A dataset of community assemblages of non‐volant small mammals from the high Andes. Ecology (2022) doi:10.1002/ecy.3767.
908	Akodontini	Akodon	kotosh	Akodon_kotosh	-9.695	-76.088	Jimenez Aguado, C. F. & Pacheco Torres, V. R. A new species of grass mouse, genus Akodon Meyen, 1833 (Rodentia, Sigmodontinae) from central Peruvian Yungas. Therya 7, 449–464 (2016).
909	Akodontini	Akodon	kotosh	Akodon_kotosh	-9.72417	-76.1006	Jimenez Aguado, C. F. & Pacheco Torres, V. R. A new species of grass mouse, genus Akodon Meyen, 1833 (Rodentia, Sigmodontinae) from central Peruvian Yungas. Therya 7, 449–464 (2016).
910	Akodontini	Akodon	kotosh	Akodon_kotosh	-9.75722	-76.8814	Jimenez Aguado, C. F. & Pacheco Torres, V. R. A new species of grass mouse, genus Akodon Meyen, 1833 (Rodentia, Sigmodontinae) from central Peruvian Yungas. Therya 7, 449–464 (2016).
911	Akodontini	Akodon	kotosh	Akodon_kotosh	-9.695	-76.0881	Rengifo, E. M. et al. Andean non‐volant small mammals: A dataset of community assemblages of non‐volant small mammals from the high Andes. Ecology (2022) doi:10.1002/ecy.3767.
912	Akodontini	Akodon	kotosh	Akodon_kotosh	-9.71917	-76.0947	Rengifo, E. M. et al. Andean non‐volant small mammals: A dataset of community assemblages of non‐volant small mammals from the high Andes. Ecology (2022) doi:10.1002/ecy.3767.
913	Akodontini	Akodon	kotosh	Akodon_kotosh	-9.71972	-76.0958	Rengifo, E. M. et al. Andean non‐volant small mammals: A dataset of community assemblages of non‐volant small mammals from the high Andes. Ecology (2022) doi:10.1002/ecy.3767.
914	Akodontini	Akodon	kotosh	Akodon_kotosh	-9.72417	-76.1006	Rengifo, E. M. et al. Andean non‐volant small mammals: A dataset of community assemblages of non‐volant small mammals from the high Andes. Ecology (2022) doi:10.1002/ecy.3767.
915	Akodontini	Akodon	kotosh	Akodon_kotosh	-9.73278	-76.1117	Rengifo, E. M. et al. Andean non‐volant small mammals: A dataset of community assemblages of non‐volant small mammals from the high Andes. Ecology (2022) doi:10.1002/ecy.3767.
916	Akodontini	Akodon	lindberghi	Akodon_lindberghi	-21.9636	-43.3119	Patton, J.L., Pardiñas, U.F.J., D’Elia, G. (eds.) 2015. Mammals of South America, Volume 2: Rodents. University of Chicago Press. 1336 pp.
917	Akodontini	Akodon	lindberghi	Akodon_lindberghi	-21.6833	-43.45	Patton, J.L., Pardiñas, U.F.J., D’Elia, G. (eds.) 2015. Mammals of South America, Volume 2: Rodents. University of Chicago Press. 1336 pp.
918	Akodontini	Akodon	lindberghi	Akodon_lindberghi	-20.155	-46.6538	Patton, J.L., Pardiñas, U.F.J., D’Elia, G. (eds.) 2015. Mammals of South America, Volume 2: Rodents. University of Chicago Press. 1336 pp.
919	Akodontini	Akodon	lindberghi	Akodon_lindberghi	-15.7833	-47.9167	Patton, J.L., Pardiñas, U.F.J., D’Elia, G. (eds.) 2015. Mammals of South America, Volume 2: Rodents. University of Chicago Press. 1336 pp.
920	Akodontini	Akodon	lutescens	Akodon_lutescens	-17.9167	-64.5667	Patton, J.L., Pardiñas, U.F.J., D’Elia, G. (eds.) 2015. Mammals of South America, Volume 2: Rodents. University of Chicago Press. 1336 pp.
921	Akodontini	Akodon	lutescens	Akodon_lutescens	-17.8333	-65.6167	Patton, J.L., Pardiñas, U.F.J., D’Elia, G. (eds.) 2015. Mammals of South America, Volume 2: Rodents. University of Chicago Press. 1336 pp.
922	Akodontini	Akodon	lutescens	Akodon_lutescens	-17.6667	-67.5	Patton, J.L., Pardiñas, U.F.J., D’Elia, G. (eds.) 2015. Mammals of South America, Volume 2: Rodents. University of Chicago Press. 1336 pp.
923	Akodontini	Akodon	lutescens	Akodon_lutescens	-17.5167	-65.2833	Patton, J.L., Pardiñas, U.F.J., D’Elia, G. (eds.) 2015. Mammals of South America, Volume 2: Rodents. University of Chicago Press. 1336 pp.
924	Akodontini	Akodon	lutescens	Akodon_lutescens	-16.8	-68.8667	Patton, J.L., Pardiñas, U.F.J., D’Elia, G. (eds.) 2015. Mammals of South America, Volume 2: Rodents. University of Chicago Press. 1336 pp.
925	Akodontini	Akodon	lutescens	Akodon_lutescens	-16.6802	-66.6329	Patton, J.L., Pardiñas, U.F.J., D’Elia, G. (eds.) 2015. Mammals of South America, Volume 2: Rodents. University of Chicago Press. 1336 pp.
926	Akodontini	Akodon	lutescens	Akodon_lutescens	-16.3	-67.8833	Patton, J.L., Pardiñas, U.F.J., D’Elia, G. (eds.) 2015. Mammals of South America, Volume 2: Rodents. University of Chicago Press. 1336 pp.
927	Akodontini	Akodon	lutescens	Akodon_lutescens	-15.8333	-70.08	Patton, J.L., Pardiñas, U.F.J., D’Elia, G. (eds.) 2015. Mammals of South America, Volume 2: Rodents. University of Chicago Press. 1336 pp.
928	Akodontini	Akodon	lutescens	Akodon_lutescens	-15.103	-70.3647	Patton, J.L., Pardiñas, U.F.J., D’Elia, G. (eds.) 2015. Mammals of South America, Volume 2: Rodents. University of Chicago Press. 1336 pp.
929	Akodontini	Akodon	lutescens	Akodon_lutescens	-14.8	-69.0667	Patton, J.L., Pardiñas, U.F.J., D’Elia, G. (eds.) 2015. Mammals of South America, Volume 2: Rodents. University of Chicago Press. 1336 pp.
930	Akodontini	Akodon	lutescens	Akodon_lutescens	-14.7193	-70.7858	Patton, J.L., Pardiñas, U.F.J., D’Elia, G. (eds.) 2015. Mammals of South America, Volume 2: Rodents. University of Chicago Press. 1336 pp.
931	Akodontini	Akodon	lutescens	Akodon_lutescens	-14.5912	-69.6521	Patton, J.L., Pardiñas, U.F.J., D’Elia, G. (eds.) 2015. Mammals of South America, Volume 2: Rodents. University of Chicago Press. 1336 pp.
932	Akodontini	Akodon	lutescens	Akodon_lutescens	-14.2667	-70.2875	Patton, J.L., Pardiñas, U.F.J., D’Elia, G. (eds.) 2015. Mammals of South America, Volume 2: Rodents. University of Chicago Press. 1336 pp.
933	Akodontini	Akodon	lutescens	Akodon_lutescens	-13.2027	-70.6667	Patton, J.L., Pardiñas, U.F.J., D’Elia, G. (eds.) 2015. Mammals of South America, Volume 2: Rodents. University of Chicago Press. 1336 pp.
934	Akodontini	Akodon	lutescens	Akodon_lutescens	-14.8167	-69.0667	Rengifo, E. M. et al. Andean non‐volant small mammals: A dataset of community assemblages of non‐volant small mammals from the high Andes. Ecology (2022) doi:10.1002/ecy.3767.
935	Akodontini	Akodon	lutescens	Akodon_lutescens	-17.5583	-65.3	Rengifo, E. M. et al. Andean non‐volant small mammals: A dataset of community assemblages of non‐volant small mammals from the high Andes. Ecology (2022) doi:10.1002/ecy.3767.
936	Akodontini	Akodon	lutescens	Akodon_lutescens	-17.75	-66.45	Rengifo, E. M. et al. Andean non‐volant small mammals: A dataset of community assemblages of non‐volant small mammals from the high Andes. Ecology (2022) doi:10.1002/ecy.3767.
937	Akodontini	Akodon	lutescens	Akodon_lutescens	-18.1	-66.2167	Rengifo, E. M. et al. Andean non‐volant small mammals: A dataset of community assemblages of non‐volant small mammals from the high Andes. Ecology (2022) doi:10.1002/ecy.3767.
938	Akodontini	Akodon	lutescens	Akodon_lutescens	-16.1333	-68.1	Rengifo, E. M. et al. Andean non‐volant small mammals: A dataset of community assemblages of non‐volant small mammals from the high Andes. Ecology (2022) doi:10.1002/ecy.3767.
939	Akodontini	Akodon	lutescens	Akodon_lutescens	-16.2	-68.1167	Rengifo, E. M. et al. Andean non‐volant small mammals: A dataset of community assemblages of non‐volant small mammals from the high Andes. Ecology (2022) doi:10.1002/ecy.3767.
940	Akodontini	Akodon	lutescens	Akodon_lutescens	-16.2	-68.1167	Rengifo, E. M. et al. Andean non‐volant small mammals: A dataset of community assemblages of non‐volant small mammals from the high Andes. Ecology (2022) doi:10.1002/ecy.3767.
941	Akodontini	Akodon	lutescens	Akodon_lutescens	-16.2833	-67.85	Rengifo, E. M. et al. Andean non‐volant small mammals: A dataset of community assemblages of non‐volant small mammals from the high Andes. Ecology (2022) doi:10.1002/ecy.3767.
942	Akodontini	Akodon	lutescens	Akodon_lutescens	-16.3167	-67.8833	Rengifo, E. M. et al. Andean non‐volant small mammals: A dataset of community assemblages of non‐volant small mammals from the high Andes. Ecology (2022) doi:10.1002/ecy.3767.
943	Akodontini	Akodon	lutescens	Akodon_lutescens	-16.3167	-67.9667	Rengifo, E. M. et al. Andean non‐volant small mammals: A dataset of community assemblages of non‐volant small mammals from the high Andes. Ecology (2022) doi:10.1002/ecy.3767.
944	Akodontini	Akodon	lutescens	Akodon_lutescens	-16.8	-68.8667	Rengifo, E. M. et al. Andean non‐volant small mammals: A dataset of community assemblages of non‐volant small mammals from the high Andes. Ecology (2022) doi:10.1002/ecy.3767.
945	Akodontini	Akodon	lutescens	Akodon_lutescens	-17.2167	-65.8667	Rengifo, E. M. et al. Andean non‐volant small mammals: A dataset of community assemblages of non‐volant small mammals from the high Andes. Ecology (2022) doi:10.1002/ecy.3767.
946	Akodontini	Akodon	lutescens	Akodon_lutescens	-17.2167	-65.8833	Rengifo, E. M. et al. Andean non‐volant small mammals: A dataset of community assemblages of non‐volant small mammals from the high Andes. Ecology (2022) doi:10.1002/ecy.3767.
947	Akodontini	Akodon	lutescens	Akodon_lutescens	-17.2333	-65.8833	Rengifo, E. M. et al. Andean non‐volant small mammals: A dataset of community assemblages of non‐volant small mammals from the high Andes. Ecology (2022) doi:10.1002/ecy.3767.
948	Akodontini	Akodon	lutescens	Akodon_lutescens	-17.2333	-65.95	Rengifo, E. M. et al. Andean non‐volant small mammals: A dataset of community assemblages of non‐volant small mammals from the high Andes. Ecology (2022) doi:10.1002/ecy.3767.
949	Akodontini	Akodon	lutescens	Akodon_lutescens	-17.6667	-65.5833	Rengifo, E. M. et al. Andean non‐volant small mammals: A dataset of community assemblages of non‐volant small mammals from the high Andes. Ecology (2022) doi:10.1002/ecy.3767.
950	Akodontini	Akodon	lutescens	Akodon_lutescens	-17.6667	-67.45	Rengifo, E. M. et al. Andean non‐volant small mammals: A dataset of community assemblages of non‐volant small mammals from the high Andes. Ecology (2022) doi:10.1002/ecy.3767.
951	Akodontini	Akodon	lutescens	Akodon_lutescens	-17.6667	-67.45	Rengifo, E. M. et al. Andean non‐volant small mammals: A dataset of community assemblages of non‐volant small mammals from the high Andes. Ecology (2022) doi:10.1002/ecy.3767.
952	Akodontini	Akodon	lutescens	Akodon_lutescens	-17.6667	-67.4667	Rengifo, E. M. et al. Andean non‐volant small mammals: A dataset of community assemblages of non‐volant small mammals from the high Andes. Ecology (2022) doi:10.1002/ecy.3767.
953	Akodontini	Akodon	lutescens	Akodon_lutescens	-17.6667	-67.5	Rengifo, E. M. et al. Andean non‐volant small mammals: A dataset of community assemblages of non‐volant small mammals from the high Andes. Ecology (2022) doi:10.1002/ecy.3767.
954	Akodontini	Akodon	lutescens	Akodon_lutescens	-17.6833	-65.6	Rengifo, E. M. et al. Andean non‐volant small mammals: A dataset of community assemblages of non‐volant small mammals from the high Andes. Ecology (2022) doi:10.1002/ecy.3767.
955	Akodontini	Akodon	lutescens	Akodon_lutescens	-17.6833	-65.6	Rengifo, E. M. et al. Andean non‐volant small mammals: A dataset of community assemblages of non‐volant small mammals from the high Andes. Ecology (2022) doi:10.1002/ecy.3767.
956	Akodontini	Akodon	lutescens	Akodon_lutescens	-17.75	-65.0333	Rengifo, E. M. et al. Andean non‐volant small mammals: A dataset of community assemblages of non‐volant small mammals from the high Andes. Ecology (2022) doi:10.1002/ecy.3767.
957	Akodontini	Akodon	lutescens	Akodon_lutescens	-17.8167	-64.6833	Rengifo, E. M. et al. Andean non‐volant small mammals: A dataset of community assemblages of non‐volant small mammals from the high Andes. Ecology (2022) doi:10.1002/ecy.3767.
958	Akodontini	Akodon	lutescens	Akodon_lutescens	-17.85	-64.6167	Rengifo, E. M. et al. Andean non‐volant small mammals: A dataset of community assemblages of non‐volant small mammals from the high Andes. Ecology (2022) doi:10.1002/ecy.3767.
959	Akodontini	Akodon	lutescens	Akodon_lutescens	-17.85	-64.65	Rengifo, E. M. et al. Andean non‐volant small mammals: A dataset of community assemblages of non‐volant small mammals from the high Andes. Ecology (2022) doi:10.1002/ecy.3767.
960	Akodontini	Akodon	lutescens	Akodon_lutescens	-17.85	-64.6667	Rengifo, E. M. et al. Andean non‐volant small mammals: A dataset of community assemblages of non‐volant small mammals from the high Andes. Ecology (2022) doi:10.1002/ecy.3767.
961	Akodontini	Akodon	lutescens	Akodon_lutescens	-17.85	-64.7	Rengifo, E. M. et al. Andean non‐volant small mammals: A dataset of community assemblages of non‐volant small mammals from the high Andes. Ecology (2022) doi:10.1002/ecy.3767.
962	Akodontini	Akodon	lutescens	Akodon_lutescens	-19.1333	-64.9333	Rengifo, E. M. et al. Andean non‐volant small mammals: A dataset of community assemblages of non‐volant small mammals from the high Andes. Ecology (2022) doi:10.1002/ecy.3767.
963	Akodontini	Akodon	lutescens	Akodon_lutescens	-19.15	-64.9333	Rengifo, E. M. et al. Andean non‐volant small mammals: A dataset of community assemblages of non‐volant small mammals from the high Andes. Ecology (2022) doi:10.1002/ecy.3767.
964	Akodontini	Akodon	lutescens	Akodon_lutescens	-19.1667	-64.8833	Rengifo, E. M. et al. Andean non‐volant small mammals: A dataset of community assemblages of non‐volant small mammals from the high Andes. Ecology (2022) doi:10.1002/ecy.3767.
965	Akodontini	Akodon	lutescens	Akodon_lutescens	-19.1667	-64.9333	Rengifo, E. M. et al. Andean non‐volant small mammals: A dataset of community assemblages of non‐volant small mammals from the high Andes. Ecology (2022) doi:10.1002/ecy.3767.
966	Akodontini	Akodon	mimus	Akodon_mimus	-17.85	-64.7	Patton, J.L., Pardiñas, U.F.J., D’Elia, G. (eds.) 2015. Mammals of South America, Volume 2: Rodents. University of Chicago Press. 1336 pp.
967	Akodontini	Akodon	mimus	Akodon_mimus	-17.75	-65.0333	Patton, J.L., Pardiñas, U.F.J., D’Elia, G. (eds.) 2015. Mammals of South America, Volume 2: Rodents. University of Chicago Press. 1336 pp.
968	Akodontini	Akodon	mimus	Akodon_mimus	-17.2119	-65.8692	Patton, J.L., Pardiñas, U.F.J., D’Elia, G. (eds.) 2015. Mammals of South America, Volume 2: Rodents. University of Chicago Press. 1336 pp.
969	Akodontini	Akodon	mimus	Akodon_mimus	-17.1333	-65.5	Patton, J.L., Pardiñas, U.F.J., D’Elia, G. (eds.) 2015. Mammals of South America, Volume 2: Rodents. University of Chicago Press. 1336 pp.
970	Akodontini	Akodon	mimus	Akodon_mimus	-16.1333	-68.1	Patton, J.L., Pardiñas, U.F.J., D’Elia, G. (eds.) 2015. Mammals of South America, Volume 2: Rodents. University of Chicago Press. 1336 pp.
971	Akodontini	Akodon	mimus	Akodon_mimus	-15.9	-67.983	Patton, J.L., Pardiñas, U.F.J., D’Elia, G. (eds.) 2015. Mammals of South America, Volume 2: Rodents. University of Chicago Press. 1336 pp.
972	Akodontini	Akodon	mimus	Akodon_mimus	-15.7167	-68.6667	Patton, J.L., Pardiñas, U.F.J., D’Elia, G. (eds.) 2015. Mammals of South America, Volume 2: Rodents. University of Chicago Press. 1336 pp.
973	Akodontini	Akodon	mimus	Akodon_mimus	-15.5	-68.5833	Patton, J.L., Pardiñas, U.F.J., D’Elia, G. (eds.) 2015. Mammals of South America, Volume 2: Rodents. University of Chicago Press. 1336 pp.
974	Akodontini	Akodon	mimus	Akodon_mimus	-14.2667	-69.3297	Patton, J.L., Pardiñas, U.F.J., D’Elia, G. (eds.) 2015. Mammals of South America, Volume 2: Rodents. University of Chicago Press. 1336 pp.
975	Akodontini	Akodon	mimus	Akodon_mimus	-14.09	-69.6889	Patton, J.L., Pardiñas, U.F.J., D’Elia, G. (eds.) 2015. Mammals of South America, Volume 2: Rodents. University of Chicago Press. 1336 pp.
976	Akodontini	Akodon	mimus	Akodon_mimus	-14.7387	-69.0092	Rengifo, E. M. et al. Andean non‐volant small mammals: A dataset of community assemblages of non‐volant small mammals from the high Andes. Ecology (2022) doi:10.1002/ecy.3767.
977	Akodontini	Akodon	mimus	Akodon_mimus	-14.7894	-69.0275	Rengifo, E. M. et al. Andean non‐volant small mammals: A dataset of community assemblages of non‐volant small mammals from the high Andes. Ecology (2022) doi:10.1002/ecy.3767.
978	Akodontini	Akodon	mimus	Akodon_mimus	-16.1957	-67.8873	Rengifo, E. M. et al. Andean non‐volant small mammals: A dataset of community assemblages of non‐volant small mammals from the high Andes. Ecology (2022) doi:10.1002/ecy.3767.
979	Akodontini	Akodon	mimus	Akodon_mimus	-16.1957	-67.8873	Rengifo, E. M. et al. Andean non‐volant small mammals: A dataset of community assemblages of non‐volant small mammals from the high Andes. Ecology (2022) doi:10.1002/ecy.3767.
980	Akodontini	Akodon	mimus	Akodon_mimus	-16.2536	-68.0281	Rengifo, E. M. et al. Andean non‐volant small mammals: A dataset of community assemblages of non‐volant small mammals from the high Andes. Ecology (2022) doi:10.1002/ecy.3767.
981	Akodontini	Akodon	mimus	Akodon_mimus	-16.1167	-68.0833	Rengifo, E. M. et al. Andean non‐volant small mammals: A dataset of community assemblages of non‐volant small mammals from the high Andes. Ecology (2022) doi:10.1002/ecy.3767.
982	Akodontini	Akodon	mimus	Akodon_mimus	-16.1167	-68.0833	Rengifo, E. M. et al. Andean non‐volant small mammals: A dataset of community assemblages of non‐volant small mammals from the high Andes. Ecology (2022) doi:10.1002/ecy.3767.
983	Akodontini	Akodon	mimus	Akodon_mimus	-16.2833	-67.85	Rengifo, E. M. et al. Andean non‐volant small mammals: A dataset of community assemblages of non‐volant small mammals from the high Andes. Ecology (2022) doi:10.1002/ecy.3767.
984	Akodontini	Akodon	mimus	Akodon_mimus	-16.3167	-67.8833	Rengifo, E. M. et al. Andean non‐volant small mammals: A dataset of community assemblages of non‐volant small mammals from the high Andes. Ecology (2022) doi:10.1002/ecy.3767.
985	Akodontini	Akodon	mimus	Akodon_mimus	-17.2167	-65.8667	Rengifo, E. M. et al. Andean non‐volant small mammals: A dataset of community assemblages of non‐volant small mammals from the high Andes. Ecology (2022) doi:10.1002/ecy.3767.
986	Akodontini	Akodon	mimus	Akodon_mimus	-16.3	-67.8833	Rengifo, E. M. et al. Andean non‐volant small mammals: A dataset of community assemblages of non‐volant small mammals from the high Andes. Ecology (2022) doi:10.1002/ecy.3767.
987	Akodontini	Akodon	mollis	Akodon_mollis	-17.9555	-70.5767	Patton, J.L., Pardiñas, U.F.J., D’Elia, G. (eds.) 2015. Mammals of South America, Volume 2: Rodents. University of Chicago Press. 1336 pp.
988	Akodontini	Akodon	mollis	Akodon_mollis	-9.77487	-77.3493	Patton, J.L., Pardiñas, U.F.J., D’Elia, G. (eds.) 2015. Mammals of South America, Volume 2: Rodents. University of Chicago Press. 1336 pp.
989	Akodontini	Akodon	mollis	Akodon_mollis	-9.65556	-77.1339	Patton, J.L., Pardiñas, U.F.J., D’Elia, G. (eds.) 2015. Mammals of South America, Volume 2: Rodents. University of Chicago Press. 1336 pp.
990	Akodontini	Akodon	mollis	Akodon_mollis	-9.50763	-77.774	Patton, J.L., Pardiñas, U.F.J., D’Elia, G. (eds.) 2015. Mammals of South America, Volume 2: Rodents. University of Chicago Press. 1336 pp.
991	Akodontini	Akodon	mollis	Akodon_mollis	-9.46556	-76.8328	Patton, J.L., Pardiñas, U.F.J., D’Elia, G. (eds.) 2015. Mammals of South America, Volume 2: Rodents. University of Chicago Press. 1336 pp.
992	Akodontini	Akodon	mollis	Akodon_mollis	-8.09464	-78.3175	Patton, J.L., Pardiñas, U.F.J., D’Elia, G. (eds.) 2015. Mammals of South America, Volume 2: Rodents. University of Chicago Press. 1336 pp.
993	Akodontini	Akodon	mollis	Akodon_mollis	-7.95145	-78.6349	Patton, J.L., Pardiñas, U.F.J., D’Elia, G. (eds.) 2015. Mammals of South America, Volume 2: Rodents. University of Chicago Press. 1336 pp.
994	Akodontini	Akodon	mollis	Akodon_mollis	-7.36667	-78.8167	Patton, J.L., Pardiñas, U.F.J., D’Elia, G. (eds.) 2015. Mammals of South America, Volume 2: Rodents. University of Chicago Press. 1336 pp.
995	Akodontini	Akodon	mollis	Akodon_mollis	-7.26108	-79.4407	Patton, J.L., Pardiñas, U.F.J., D’Elia, G. (eds.) 2015. Mammals of South America, Volume 2: Rodents. University of Chicago Press. 1336 pp.
996	Akodontini	Akodon	mollis	Akodon_mollis	-6.21667	-78.6667	Patton, J.L., Pardiñas, U.F.J., D’Elia, G. (eds.) 2015. Mammals of South America, Volume 2: Rodents. University of Chicago Press. 1336 pp.
997	Akodontini	Akodon	mollis	Akodon_mollis	-5.85	-79.5347	Patton, J.L., Pardiñas, U.F.J., D’Elia, G. (eds.) 2015. Mammals of South America, Volume 2: Rodents. University of Chicago Press. 1336 pp.
998	Akodontini	Akodon	mollis	Akodon_mollis	-5.18222	-79.9689	Patton, J.L., Pardiñas, U.F.J., D’Elia, G. (eds.) 2015. Mammals of South America, Volume 2: Rodents. University of Chicago Press. 1336 pp.
999	Akodontini	Akodon	mollis	Akodon_mollis	-5.12667	-79.3901	Patton, J.L., Pardiñas, U.F.J., D’Elia, G. (eds.) 2015. Mammals of South America, Volume 2: Rodents. University of Chicago Press. 1336 pp.
1000	Akodontini	Akodon	mollis	Akodon_mollis	-5.11667	-79.3833	Patton, J.L., Pardiñas, U.F.J., D’Elia, G. (eds.) 2015. Mammals of South America, Volume 2: Rodents. University of Chicago Press. 1336 pp.
1001	Akodontini	Akodon	mollis	Akodon_mollis	-4.71083	-79.4383	Patton, J.L., Pardiñas, U.F.J., D’Elia, G. (eds.) 2015. Mammals of South America, Volume 2: Rodents. University of Chicago Press. 1336 pp.
1002	Akodontini	Akodon	mollis	Akodon_mollis	-4.01667	-80.0167	Patton, J.L., Pardiñas, U.F.J., D’Elia, G. (eds.) 2015. Mammals of South America, Volume 2: Rodents. University of Chicago Press. 1336 pp.
1003	Akodontini	Akodon	mollis	Akodon_mollis	-3.00611	-78.5008	Patton, J.L., Pardiñas, U.F.J., D’Elia, G. (eds.) 2015. Mammals of South America, Volume 2: Rodents. University of Chicago Press. 1336 pp.
1004	Akodontini	Akodon	mollis	Akodon_mollis	-2.8	-79.4333	Patton, J.L., Pardiñas, U.F.J., D’Elia, G. (eds.) 2015. Mammals of South America, Volume 2: Rodents. University of Chicago Press. 1336 pp.
1005	Akodontini	Akodon	mollis	Akodon_mollis	-0.78194	-78.9444	Patton, J.L., Pardiñas, U.F.J., D’Elia, G. (eds.) 2015. Mammals of South America, Volume 2: Rodents. University of Chicago Press. 1336 pp.
1006	Akodontini	Akodon	mollis	Akodon_mollis	-0.21667	-78.0667	Patton, J.L., Pardiñas, U.F.J., D’Elia, G. (eds.) 2015. Mammals of South America, Volume 2: Rodents. University of Chicago Press. 1336 pp.
1007	Akodontini	Akodon	mollis	Akodon_mollis	0.28333	-78.7667	Patton, J.L., Pardiñas, U.F.J., D’Elia, G. (eds.) 2015. Mammals of South America, Volume 2: Rodents. University of Chicago Press. 1336 pp.
1008	Akodontini	Akodon	mollis	Akodon_mollis	0.77917	-77.9061	Patton, J.L., Pardiñas, U.F.J., D’Elia, G. (eds.) 2015. Mammals of South America, Volume 2: Rodents. University of Chicago Press. 1336 pp.
1009	Akodontini	Akodon	mollis	Akodon_mollis	0.71436	-77.9828	Rengifo, E. M. et al. Andean non‐volant small mammals: A dataset of community assemblages of non‐volant small mammals from the high Andes. Ecology (2022) doi:10.1002/ecy.3767.
1010	Akodontini	Akodon	mollis	Akodon_mollis	0.6	-77.6667	Rengifo, E. M. et al. Andean non‐volant small mammals: A dataset of community assemblages of non‐volant small mammals from the high Andes. Ecology (2022) doi:10.1002/ecy.3767.
1011	Akodontini	Akodon	mollis	Akodon_mollis	0.515991	-77.7562	Rengifo, E. M. et al. Andean non‐volant small mammals: A dataset of community assemblages of non‐volant small mammals from the high Andes. Ecology (2022) doi:10.1002/ecy.3767.
1012	Akodontini	Akodon	mollis	Akodon_mollis	0.08576	-78.508	Rengifo, E. M. et al. Andean non‐volant small mammals: A dataset of community assemblages of non‐volant small mammals from the high Andes. Ecology (2022) doi:10.1002/ecy.3767.
1013	Akodontini	Akodon	mollis	Akodon_mollis	0.021865	-78.5003	Rengifo, E. M. et al. Andean non‐volant small mammals: A dataset of community assemblages of non‐volant small mammals from the high Andes. Ecology (2022) doi:10.1002/ecy.3767.
1014	Akodontini	Akodon	mollis	Akodon_mollis	-0.317615	-78.1411	Rengifo, E. M. et al. Andean non‐volant small mammals: A dataset of community assemblages of non‐volant small mammals from the high Andes. Ecology (2022) doi:10.1002/ecy.3767.
1015	Akodontini	Akodon	mollis	Akodon_mollis	-0.383333	-78.2	Rengifo, E. M. et al. Andean non‐volant small mammals: A dataset of community assemblages of non‐volant small mammals from the high Andes. Ecology (2022) doi:10.1002/ecy.3767.
1016	Akodontini	Akodon	mollis	Akodon_mollis	-0.475352	-78.2203	Rengifo, E. M. et al. Andean non‐volant small mammals: A dataset of community assemblages of non‐volant small mammals from the high Andes. Ecology (2022) doi:10.1002/ecy.3767.
1017	Akodontini	Akodon	mollis	Akodon_mollis	-0.475352	-78.2203	Rengifo, E. M. et al. Andean non‐volant small mammals: A dataset of community assemblages of non‐volant small mammals from the high Andes. Ecology (2022) doi:10.1002/ecy.3767.
1018	Akodontini	Akodon	mollis	Akodon_mollis	-0.491667	-78.1825	Rengifo, E. M. et al. Andean non‐volant small mammals: A dataset of community assemblages of non‐volant small mammals from the high Andes. Ecology (2022) doi:10.1002/ecy.3767.
1019	Akodontini	Akodon	mollis	Akodon_mollis	-0.491667	-78.1825	Rengifo, E. M. et al. Andean non‐volant small mammals: A dataset of community assemblages of non‐volant small mammals from the high Andes. Ecology (2022) doi:10.1002/ecy.3767.
1020	Akodontini	Akodon	mollis	Akodon_mollis	-0.703943	-78.5351	Rengifo, E. M. et al. Andean non‐volant small mammals: A dataset of community assemblages of non‐volant small mammals from the high Andes. Ecology (2022) doi:10.1002/ecy.3767.
1021	Akodontini	Akodon	mollis	Akodon_mollis	-0.986944	-78.3422	Rengifo, E. M. et al. Andean non‐volant small mammals: A dataset of community assemblages of non‐volant small mammals from the high Andes. Ecology (2022) doi:10.1002/ecy.3767.
1022	Akodontini	Akodon	mollis	Akodon_mollis	-1.10694	-78.3678	Rengifo, E. M. et al. Andean non‐volant small mammals: A dataset of community assemblages of non‐volant small mammals from the high Andes. Ecology (2022) doi:10.1002/ecy.3767.
1023	Akodontini	Akodon	mollis	Akodon_mollis	-1.40531	-78.4143	Rengifo, E. M. et al. Andean non‐volant small mammals: A dataset of community assemblages of non‐volant small mammals from the high Andes. Ecology (2022) doi:10.1002/ecy.3767.
1024	Akodontini	Akodon	mollis	Akodon_mollis	-1.45172	-78.443	Rengifo, E. M. et al. Andean non‐volant small mammals: A dataset of community assemblages of non‐volant small mammals from the high Andes. Ecology (2022) doi:10.1002/ecy.3767.
1025	Akodontini	Akodon	mollis	Akodon_mollis	-1.6717	-78.4328	Rengifo, E. M. et al. Andean non‐volant small mammals: A dataset of community assemblages of non‐volant small mammals from the high Andes. Ecology (2022) doi:10.1002/ecy.3767.
1026	Akodontini	Akodon	mollis	Akodon_mollis	-1.7617	-78.4751	Rengifo, E. M. et al. Andean non‐volant small mammals: A dataset of community assemblages of non‐volant small mammals from the high Andes. Ecology (2022) doi:10.1002/ecy.3767.
1027	Akodontini	Akodon	mollis	Akodon_mollis	-2.17934	-78.502	Rengifo, E. M. et al. Andean non‐volant small mammals: A dataset of community assemblages of non‐volant small mammals from the high Andes. Ecology (2022) doi:10.1002/ecy.3767.
1028	Akodontini	Akodon	mollis	Akodon_mollis	-2.21021	-78.4434	Rengifo, E. M. et al. Andean non‐volant small mammals: A dataset of community assemblages of non‐volant small mammals from the high Andes. Ecology (2022) doi:10.1002/ecy.3767.
1029	Akodontini	Akodon	mollis	Akodon_mollis	-2.19261	-78.5248	Rengifo, E. M. et al. Andean non‐volant small mammals: A dataset of community assemblages of non‐volant small mammals from the high Andes. Ecology (2022) doi:10.1002/ecy.3767.
1030	Akodontini	Akodon	mollis	Akodon_mollis	-2.20496	-78.4586	Rengifo, E. M. et al. Andean non‐volant small mammals: A dataset of community assemblages of non‐volant small mammals from the high Andes. Ecology (2022) doi:10.1002/ecy.3767.
1031	Akodontini	Akodon	mollis	Akodon_mollis	-2.81541	-79.2313	Rengifo, E. M. et al. Andean non‐volant small mammals: A dataset of community assemblages of non‐volant small mammals from the high Andes. Ecology (2022) doi:10.1002/ecy.3767.
1032	Akodontini	Akodon	mollis	Akodon_mollis	-2.84361	-79.1436	Rengifo, E. M. et al. Andean non‐volant small mammals: A dataset of community assemblages of non‐volant small mammals from the high Andes. Ecology (2022) doi:10.1002/ecy.3767.
1033	Akodontini	Akodon	mollis	Akodon_mollis	-2.87278	-79.12	Rengifo, E. M. et al. Andean non‐volant small mammals: A dataset of community assemblages of non‐volant small mammals from the high Andes. Ecology (2022) doi:10.1002/ecy.3767.
1034	Akodontini	Akodon	mollis	Akodon_mollis	-3.05	-79.2167	Rengifo, E. M. et al. Andean non‐volant small mammals: A dataset of community assemblages of non‐volant small mammals from the high Andes. Ecology (2022) doi:10.1002/ecy.3767.
1035	Akodontini	Akodon	mollis	Akodon_mollis	-3.50141	-79.6334	Rengifo, E. M. et al. Andean non‐volant small mammals: A dataset of community assemblages of non‐volant small mammals from the high Andes. Ecology (2022) doi:10.1002/ecy.3767.
1036	Akodontini	Akodon	mollis	Akodon_mollis	-3.57634	-79.4703	Rengifo, E. M. et al. Andean non‐volant small mammals: A dataset of community assemblages of non‐volant small mammals from the high Andes. Ecology (2022) doi:10.1002/ecy.3767.
1037	Akodontini	Akodon	mollis	Akodon_mollis	-3.62423	-79.5009	Rengifo, E. M. et al. Andean non‐volant small mammals: A dataset of community assemblages of non‐volant small mammals from the high Andes. Ecology (2022) doi:10.1002/ecy.3767.
1038	Akodontini	Akodon	mollis	Akodon_mollis	-4.72033	-79.4345	Rengifo, E. M. et al. Andean non‐volant small mammals: A dataset of community assemblages of non‐volant small mammals from the high Andes. Ecology (2022) doi:10.1002/ecy.3767.
1039	Akodontini	Akodon	mollis	Akodon_mollis	-5.26843	-79.2699	Rengifo, E. M. et al. Andean non‐volant small mammals: A dataset of community assemblages of non‐volant small mammals from the high Andes. Ecology (2022) doi:10.1002/ecy.3767.
1040	Akodontini	Akodon	mollis	Akodon_mollis	-5.29144	-79.3403	Rengifo, E. M. et al. Andean non‐volant small mammals: A dataset of community assemblages of non‐volant small mammals from the high Andes. Ecology (2022) doi:10.1002/ecy.3767.
1041	Akodontini	Akodon	mollis	Akodon_mollis	-6.23553	-78.7189	Rengifo, E. M. et al. Andean non‐volant small mammals: A dataset of community assemblages of non‐volant small mammals from the high Andes. Ecology (2022) doi:10.1002/ecy.3767.
1042	Akodontini	Akodon	mollis	Akodon_mollis	-6.24997	-78.7665	Rengifo, E. M. et al. Andean non‐volant small mammals: A dataset of community assemblages of non‐volant small mammals from the high Andes. Ecology (2022) doi:10.1002/ecy.3767.
1043	Akodontini	Akodon	mollis	Akodon_mollis	-6.84373	-79.0813	Rengifo, E. M. et al. Andean non‐volant small mammals: A dataset of community assemblages of non‐volant small mammals from the high Andes. Ecology (2022) doi:10.1002/ecy.3767.
1044	Akodontini	Akodon	mollis	Akodon_mollis	-7.79207	-78.1384	Rengifo, E. M. et al. Andean non‐volant small mammals: A dataset of community assemblages of non‐volant small mammals from the high Andes. Ecology (2022) doi:10.1002/ecy.3767.
1045	Akodontini	Akodon	mollis	Akodon_mollis	-6.07461	-79.2495	Rengifo, E. M. et al. Andean non‐volant small mammals: A dataset of community assemblages of non‐volant small mammals from the high Andes. Ecology (2022) doi:10.1002/ecy.3767.
1046	Akodontini	Akodon	mollis	Akodon_mollis	-6.09833	-79.2425	Rengifo, E. M. et al. Andean non‐volant small mammals: A dataset of community assemblages of non‐volant small mammals from the high Andes. Ecology (2022) doi:10.1002/ecy.3767.
1047	Akodontini	Akodon	mollis	Akodon_mollis	-6.38607	-79.1739	Rengifo, E. M. et al. Andean non‐volant small mammals: A dataset of community assemblages of non‐volant small mammals from the high Andes. Ecology (2022) doi:10.1002/ecy.3767.
1048	Akodontini	Akodon	mollis	Akodon_mollis	-6.81585	-78.9175	Rengifo, E. M. et al. Andean non‐volant small mammals: A dataset of community assemblages of non‐volant small mammals from the high Andes. Ecology (2022) doi:10.1002/ecy.3767.
1049	Akodontini	Akodon	mollis	Akodon_mollis	-6.81667	-78.9	Rengifo, E. M. et al. Andean non‐volant small mammals: A dataset of community assemblages of non‐volant small mammals from the high Andes. Ecology (2022) doi:10.1002/ecy.3767.
1050	Akodontini	Akodon	mollis	Akodon_mollis	-6.82167	-78.8817	Rengifo, E. M. et al. Andean non‐volant small mammals: A dataset of community assemblages of non‐volant small mammals from the high Andes. Ecology (2022) doi:10.1002/ecy.3767.
1051	Akodontini	Akodon	mollis	Akodon_mollis	-6.825	-78.9133	Rengifo, E. M. et al. Andean non‐volant small mammals: A dataset of community assemblages of non‐volant small mammals from the high Andes. Ecology (2022) doi:10.1002/ecy.3767.
1052	Akodontini	Akodon	mollis	Akodon_mollis	-6.84167	-78.8867	Rengifo, E. M. et al. Andean non‐volant small mammals: A dataset of community assemblages of non‐volant small mammals from the high Andes. Ecology (2022) doi:10.1002/ecy.3767.
1053	Akodontini	Akodon	mollis	Akodon_mollis	-6.83	-78.315	Rengifo, E. M. et al. Andean non‐volant small mammals: A dataset of community assemblages of non‐volant small mammals from the high Andes. Ecology (2022) doi:10.1002/ecy.3767.
1054	Akodontini	Akodon	mollis	Akodon_mollis	-6.89	-78.3175	Rengifo, E. M. et al. Andean non‐volant small mammals: A dataset of community assemblages of non‐volant small mammals from the high Andes. Ecology (2022) doi:10.1002/ecy.3767.
1055	Akodontini	Akodon	mollis	Akodon_mollis	-6.8925	-78.3683	Rengifo, E. M. et al. Andean non‐volant small mammals: A dataset of community assemblages of non‐volant small mammals from the high Andes. Ecology (2022) doi:10.1002/ecy.3767.
1056	Akodontini	Akodon	mollis	Akodon_mollis	-6.89333	-78.3725	Rengifo, E. M. et al. Andean non‐volant small mammals: A dataset of community assemblages of non‐volant small mammals from the high Andes. Ecology (2022) doi:10.1002/ecy.3767.
1057	Akodontini	Akodon	mollis	Akodon_mollis	-6.90833	-78.4283	Rengifo, E. M. et al. Andean non‐volant small mammals: A dataset of community assemblages of non‐volant small mammals from the high Andes. Ecology (2022) doi:10.1002/ecy.3767.
1058	Akodontini	Akodon	mollis	Akodon_mollis	-6.90917	-78.4217	Rengifo, E. M. et al. Andean non‐volant small mammals: A dataset of community assemblages of non‐volant small mammals from the high Andes. Ecology (2022) doi:10.1002/ecy.3767.
1059	Akodontini	Akodon	mollis	Akodon_mollis	-6.91333	-78.3583	Rengifo, E. M. et al. Andean non‐volant small mammals: A dataset of community assemblages of non‐volant small mammals from the high Andes. Ecology (2022) doi:10.1002/ecy.3767.
1060	Akodontini	Akodon	mollis	Akodon_mollis	-6.91333	-78.3933	Rengifo, E. M. et al. Andean non‐volant small mammals: A dataset of community assemblages of non‐volant small mammals from the high Andes. Ecology (2022) doi:10.1002/ecy.3767.
1061	Akodontini	Akodon	mollis	Akodon_mollis	-6.915	-78.4225	Rengifo, E. M. et al. Andean non‐volant small mammals: A dataset of community assemblages of non‐volant small mammals from the high Andes. Ecology (2022) doi:10.1002/ecy.3767.
1062	Akodontini	Akodon	mollis	Akodon_mollis	-6.925	-78.3133	Rengifo, E. M. et al. Andean non‐volant small mammals: A dataset of community assemblages of non‐volant small mammals from the high Andes. Ecology (2022) doi:10.1002/ecy.3767.
1063	Akodontini	Akodon	mollis	Akodon_mollis	-6.92839	-78.3616	Rengifo, E. M. et al. Andean non‐volant small mammals: A dataset of community assemblages of non‐volant small mammals from the high Andes. Ecology (2022) doi:10.1002/ecy.3767.
1064	Akodontini	Akodon	mollis	Akodon_mollis	-6.97417	-78.38	Rengifo, E. M. et al. Andean non‐volant small mammals: A dataset of community assemblages of non‐volant small mammals from the high Andes. Ecology (2022) doi:10.1002/ecy.3767.
1065	Akodontini	Akodon	mollis	Akodon_mollis	-7.61992	-78.4572	Rengifo, E. M. et al. Andean non‐volant small mammals: A dataset of community assemblages of non‐volant small mammals from the high Andes. Ecology (2022) doi:10.1002/ecy.3767.
1066	Akodontini	Akodon	mollis	Akodon_mollis	-7.62212	-78.4351	Rengifo, E. M. et al. Andean non‐volant small mammals: A dataset of community assemblages of non‐volant small mammals from the high Andes. Ecology (2022) doi:10.1002/ecy.3767.
1067	Akodontini	Akodon	mollis	Akodon_mollis	-7.96128	-78.2598	Rengifo, E. M. et al. Andean non‐volant small mammals: A dataset of community assemblages of non‐volant small mammals from the high Andes. Ecology (2022) doi:10.1002/ecy.3767.
1068	Akodontini	Akodon	mollis	Akodon_mollis	-8.21772	-77.7968	Rengifo, E. M. et al. Andean non‐volant small mammals: A dataset of community assemblages of non‐volant small mammals from the high Andes. Ecology (2022) doi:10.1002/ecy.3767.
1069	Akodontini	Akodon	mollis	Akodon_mollis	-8.22521	-77.7788	Rengifo, E. M. et al. Andean non‐volant small mammals: A dataset of community assemblages of non‐volant small mammals from the high Andes. Ecology (2022) doi:10.1002/ecy.3767.
1070	Akodontini	Akodon	mollis	Akodon_mollis	-8.23812	-77.8883	Rengifo, E. M. et al. Andean non‐volant small mammals: A dataset of community assemblages of non‐volant small mammals from the high Andes. Ecology (2022) doi:10.1002/ecy.3767.
1071	Akodontini	Akodon	mollis	Akodon_mollis	-8.24358	-77.7703	Rengifo, E. M. et al. Andean non‐volant small mammals: A dataset of community assemblages of non‐volant small mammals from the high Andes. Ecology (2022) doi:10.1002/ecy.3767.
1072	Akodontini	Akodon	mollis	Akodon_mollis	-8.25248	-77.82	Rengifo, E. M. et al. Andean non‐volant small mammals: A dataset of community assemblages of non‐volant small mammals from the high Andes. Ecology (2022) doi:10.1002/ecy.3767.
1073	Akodontini	Akodon	mollis	Akodon_mollis	-8.25689	-77.834	Rengifo, E. M. et al. Andean non‐volant small mammals: A dataset of community assemblages of non‐volant small mammals from the high Andes. Ecology (2022) doi:10.1002/ecy.3767.
1074	Akodontini	Akodon	mollis	Akodon_mollis	-8.26501	-77.8719	Rengifo, E. M. et al. Andean non‐volant small mammals: A dataset of community assemblages of non‐volant small mammals from the high Andes. Ecology (2022) doi:10.1002/ecy.3767.
1075	Akodontini	Akodon	mollis	Akodon_mollis	-8.7383	-78.0654	Rengifo, E. M. et al. Andean non‐volant small mammals: A dataset of community assemblages of non‐volant small mammals from the high Andes. Ecology (2022) doi:10.1002/ecy.3767.
1076	Akodontini	Akodon	mollis	Akodon_mollis	-8.73942	-78.0506	Rengifo, E. M. et al. Andean non‐volant small mammals: A dataset of community assemblages of non‐volant small mammals from the high Andes. Ecology (2022) doi:10.1002/ecy.3767.
1077	Akodontini	Akodon	mollis	Akodon_mollis	-8.75181	-78.0468	Rengifo, E. M. et al. Andean non‐volant small mammals: A dataset of community assemblages of non‐volant small mammals from the high Andes. Ecology (2022) doi:10.1002/ecy.3767.
1078	Akodontini	Akodon	mollis	Akodon_mollis	-8.774	-78.0436	Rengifo, E. M. et al. Andean non‐volant small mammals: A dataset of community assemblages of non‐volant small mammals from the high Andes. Ecology (2022) doi:10.1002/ecy.3767.
1079	Akodontini	Akodon	mollis	Akodon_mollis	-8.99128	-77.4316	Rengifo, E. M. et al. Andean non‐volant small mammals: A dataset of community assemblages of non‐volant small mammals from the high Andes. Ecology (2022) doi:10.1002/ecy.3767.
1080	Akodontini	Akodon	mollis	Akodon_mollis	-9.02153	-77.4924	Rengifo, E. M. et al. Andean non‐volant small mammals: A dataset of community assemblages of non‐volant small mammals from the high Andes. Ecology (2022) doi:10.1002/ecy.3767.
1081	Akodontini	Akodon	mollis	Akodon_mollis	-9.04506	-77.5948	Rengifo, E. M. et al. Andean non‐volant small mammals: A dataset of community assemblages of non‐volant small mammals from the high Andes. Ecology (2022) doi:10.1002/ecy.3767.
1082	Akodontini	Akodon	mollis	Akodon_mollis	-9.04529	-77.5632	Rengifo, E. M. et al. Andean non‐volant small mammals: A dataset of community assemblages of non‐volant small mammals from the high Andes. Ecology (2022) doi:10.1002/ecy.3767.
1083	Akodontini	Akodon	mollis	Akodon_mollis	-9.05101	-77.5874	Rengifo, E. M. et al. Andean non‐volant small mammals: A dataset of community assemblages of non‐volant small mammals from the high Andes. Ecology (2022) doi:10.1002/ecy.3767.
1084	Akodontini	Akodon	mollis	Akodon_mollis	-9.07871	-77.6511	Rengifo, E. M. et al. Andean non‐volant small mammals: A dataset of community assemblages of non‐volant small mammals from the high Andes. Ecology (2022) doi:10.1002/ecy.3767.
1085	Akodontini	Akodon	mollis	Akodon_mollis	-9.10187	-77.8596	Rengifo, E. M. et al. Andean non‐volant small mammals: A dataset of community assemblages of non‐volant small mammals from the high Andes. Ecology (2022) doi:10.1002/ecy.3767.
1086	Akodontini	Akodon	mollis	Akodon_mollis	-9.10509	-77.6787	Rengifo, E. M. et al. Andean non‐volant small mammals: A dataset of community assemblages of non‐volant small mammals from the high Andes. Ecology (2022) doi:10.1002/ecy.3767.
1087	Akodontini	Akodon	mollis	Akodon_mollis	-9.11361	-77.8697	Rengifo, E. M. et al. Andean non‐volant small mammals: A dataset of community assemblages of non‐volant small mammals from the high Andes. Ecology (2022) doi:10.1002/ecy.3767.
1088	Akodontini	Akodon	mollis	Akodon_mollis	-9.31443	-77.207	Rengifo, E. M. et al. Andean non‐volant small mammals: A dataset of community assemblages of non‐volant small mammals from the high Andes. Ecology (2022) doi:10.1002/ecy.3767.
1089	Akodontini	Akodon	mollis	Akodon_mollis	-9.45556	-77.5655	Rengifo, E. M. et al. Andean non‐volant small mammals: A dataset of community assemblages of non‐volant small mammals from the high Andes. Ecology (2022) doi:10.1002/ecy.3767.
1090	Akodontini	Akodon	mollis	Akodon_mollis	-9.55048	-77.6354	Rengifo, E. M. et al. Andean non‐volant small mammals: A dataset of community assemblages of non‐volant small mammals from the high Andes. Ecology (2022) doi:10.1002/ecy.3767.
1091	Akodontini	Akodon	mollis	Akodon_mollis	-9.56943	-77.5841	Rengifo, E. M. et al. Andean non‐volant small mammals: A dataset of community assemblages of non‐volant small mammals from the high Andes. Ecology (2022) doi:10.1002/ecy.3767.
1092	Akodontini	Akodon	mollis	Akodon_mollis	-9.67267	-77.2124	Rengifo, E. M. et al. Andean non‐volant small mammals: A dataset of community assemblages of non‐volant small mammals from the high Andes. Ecology (2022) doi:10.1002/ecy.3767.
1093	Akodontini	Akodon	mollis	Akodon_mollis	-9.6878	-77.2474	Rengifo, E. M. et al. Andean non‐volant small mammals: A dataset of community assemblages of non‐volant small mammals from the high Andes. Ecology (2022) doi:10.1002/ecy.3767.
1094	Akodontini	Akodon	mollis	Akodon_mollis	-9.68922	-77.2555	Rengifo, E. M. et al. Andean non‐volant small mammals: A dataset of community assemblages of non‐volant small mammals from the high Andes. Ecology (2022) doi:10.1002/ecy.3767.
1095	Akodontini	Akodon	mollis	Akodon_mollis	-9.72525	-77.3331	Rengifo, E. M. et al. Andean non‐volant small mammals: A dataset of community assemblages of non‐volant small mammals from the high Andes. Ecology (2022) doi:10.1002/ecy.3767.
1096	Akodontini	Akodon	mollis	Akodon_mollis	-9.915	-76.9725	Rengifo, E. M. et al. Andean non‐volant small mammals: A dataset of community assemblages of non‐volant small mammals from the high Andes. Ecology (2022) doi:10.1002/ecy.3767.
1097	Akodontini	Akodon	mollis	Akodon_mollis	-9.92	-76.9558	Rengifo, E. M. et al. Andean non‐volant small mammals: A dataset of community assemblages of non‐volant small mammals from the high Andes. Ecology (2022) doi:10.1002/ecy.3767.
1098	Akodontini	Akodon	mollis	Akodon_mollis	-9.925	-76.9542	Rengifo, E. M. et al. Andean non‐volant small mammals: A dataset of community assemblages of non‐volant small mammals from the high Andes. Ecology (2022) doi:10.1002/ecy.3767.
1099	Akodontini	Akodon	mollis	Akodon_mollis	-9.94066	-77.0972	Rengifo, E. M. et al. Andean non‐volant small mammals: A dataset of community assemblages of non‐volant small mammals from the high Andes. Ecology (2022) doi:10.1002/ecy.3767.
1100	Akodontini	Akodon	mollis	Akodon_mollis	-9.98263	-76.9909	Rengifo, E. M. et al. Andean non‐volant small mammals: A dataset of community assemblages of non‐volant small mammals from the high Andes. Ecology (2022) doi:10.1002/ecy.3767.
1101	Akodontini	Akodon	mollis	Akodon_mollis	-10.1	-77.3451	Rengifo, E. M. et al. Andean non‐volant small mammals: A dataset of community assemblages of non‐volant small mammals from the high Andes. Ecology (2022) doi:10.1002/ecy.3767.
1102	Akodontini	Akodon	mollis	Akodon_mollis	-10.1156	-77.2736	Rengifo, E. M. et al. Andean non‐volant small mammals: A dataset of community assemblages of non‐volant small mammals from the high Andes. Ecology (2022) doi:10.1002/ecy.3767.
1103	Akodontini	Akodon	mollis	Akodon_mollis	-10.147	-77.1713	Rengifo, E. M. et al. Andean non‐volant small mammals: A dataset of community assemblages of non‐volant small mammals from the high Andes. Ecology (2022) doi:10.1002/ecy.3767.
1104	Akodontini	Akodon	mollis	Akodon_mollis	-10.1584	-77.4174	Rengifo, E. M. et al. Andean non‐volant small mammals: A dataset of community assemblages of non‐volant small mammals from the high Andes. Ecology (2022) doi:10.1002/ecy.3767.
1105	Akodontini	Akodon	mollis	Akodon_mollis	-9.42529	-77.567	Rengifo, E. M. et al. Andean non‐volant small mammals: A dataset of community assemblages of non‐volant small mammals from the high Andes. Ecology (2022) doi:10.1002/ecy.3767.
1106	Akodontini	Akodon	mollis	Akodon_mollis	-9.43185	-77.5835	Rengifo, E. M. et al. Andean non‐volant small mammals: A dataset of community assemblages of non‐volant small mammals from the high Andes. Ecology (2022) doi:10.1002/ecy.3767.
1107	Akodontini	Akodon	mollis	Akodon_mollis	-9.4405	-77.5773	Rengifo, E. M. et al. Andean non‐volant small mammals: A dataset of community assemblages of non‐volant small mammals from the high Andes. Ecology (2022) doi:10.1002/ecy.3767.
1108	Akodontini	Akodon	mollis	Akodon_mollis	-9.44626	-77.5929	Rengifo, E. M. et al. Andean non‐volant small mammals: A dataset of community assemblages of non‐volant small mammals from the high Andes. Ecology (2022) doi:10.1002/ecy.3767.
1109	Akodontini	Akodon	mollis	Akodon_mollis	-9.45033	-77.5731	Rengifo, E. M. et al. Andean non‐volant small mammals: A dataset of community assemblages of non‐volant small mammals from the high Andes. Ecology (2022) doi:10.1002/ecy.3767.
1110	Akodontini	Akodon	mollis	Akodon_mollis	-9.45132	-77.5625	Rengifo, E. M. et al. Andean non‐volant small mammals: A dataset of community assemblages of non‐volant small mammals from the high Andes. Ecology (2022) doi:10.1002/ecy.3767.
1111	Akodontini	Akodon	mollis	Akodon_mollis	-9.45132	-77.5625	Rengifo, E. M. et al. Andean non‐volant small mammals: A dataset of community assemblages of non‐volant small mammals from the high Andes. Ecology (2022) doi:10.1002/ecy.3767.
1112	Akodontini	Akodon	mollis	Akodon_mollis	-9.45349	-77.5973	Rengifo, E. M. et al. Andean non‐volant small mammals: A dataset of community assemblages of non‐volant small mammals from the high Andes. Ecology (2022) doi:10.1002/ecy.3767.
1113	Akodontini	Akodon	mollis	Akodon_mollis	-9.45908	-77.5741	Rengifo, E. M. et al. Andean non‐volant small mammals: A dataset of community assemblages of non‐volant small mammals from the high Andes. Ecology (2022) doi:10.1002/ecy.3767.
1114	Akodontini	Akodon	mollis	Akodon_mollis	-9.46322	-77.5823	Rengifo, E. M. et al. Andean non‐volant small mammals: A dataset of community assemblages of non‐volant small mammals from the high Andes. Ecology (2022) doi:10.1002/ecy.3767.
1115	Akodontini	Akodon	mollis	Akodon_mollis	-9.47104	-77.6076	Rengifo, E. M. et al. Andean non‐volant small mammals: A dataset of community assemblages of non‐volant small mammals from the high Andes. Ecology (2022) doi:10.1002/ecy.3767.
1116	Akodontini	Akodon	mollis	Akodon_mollis	-9.47104	-77.6076	Rengifo, E. M. et al. Andean non‐volant small mammals: A dataset of community assemblages of non‐volant small mammals from the high Andes. Ecology (2022) doi:10.1002/ecy.3767.
1117	Akodontini	Akodon	mollis	Akodon_mollis	-9.47309	-77.5892	Rengifo, E. M. et al. Andean non‐volant small mammals: A dataset of community assemblages of non‐volant small mammals from the high Andes. Ecology (2022) doi:10.1002/ecy.3767.
1118	Akodontini	Akodon	mollis	Akodon_mollis	-9.47383	-77.5837	Rengifo, E. M. et al. Andean non‐volant small mammals: A dataset of community assemblages of non‐volant small mammals from the high Andes. Ecology (2022) doi:10.1002/ecy.3767.
1119	Akodontini	Akodon	mollis	Akodon_mollis	-9.47639	-77.6073	Rengifo, E. M. et al. Andean non‐volant small mammals: A dataset of community assemblages of non‐volant small mammals from the high Andes. Ecology (2022) doi:10.1002/ecy.3767.
1120	Akodontini	Akodon	mollis	Akodon_mollis	-9.47821	-77.6035	Rengifo, E. M. et al. Andean non‐volant small mammals: A dataset of community assemblages of non‐volant small mammals from the high Andes. Ecology (2022) doi:10.1002/ecy.3767.
1121	Akodontini	Akodon	mollis	Akodon_mollis	-9.48166	-77.5914	Rengifo, E. M. et al. Andean non‐volant small mammals: A dataset of community assemblages of non‐volant small mammals from the high Andes. Ecology (2022) doi:10.1002/ecy.3767.
1122	Akodontini	Akodon	mollis	Akodon_mollis	-9.48309	-77.5943	Rengifo, E. M. et al. Andean non‐volant small mammals: A dataset of community assemblages of non‐volant small mammals from the high Andes. Ecology (2022) doi:10.1002/ecy.3767.
1123	Akodontini	Akodon	mollis	Akodon_mollis	-9.48539	-77.5561	Rengifo, E. M. et al. Andean non‐volant small mammals: A dataset of community assemblages of non‐volant small mammals from the high Andes. Ecology (2022) doi:10.1002/ecy.3767.
1124	Akodontini	Akodon	mollis	Akodon_mollis	-10.5333	-76.8667	Rengifo, E. M. et al. Andean non‐volant small mammals: A dataset of community assemblages of non‐volant small mammals from the high Andes. Ecology (2022) doi:10.1002/ecy.3767.
1125	Akodontini	Akodon	mollis	Akodon_mollis	-10.5333	-76.8667	Rengifo, E. M. et al. Andean non‐volant small mammals: A dataset of community assemblages of non‐volant small mammals from the high Andes. Ecology (2022) doi:10.1002/ecy.3767.
1126	Akodontini	Akodon	mollis	Akodon_mollis	-10.5333	-76.8667	Rengifo, E. M. et al. Andean non‐volant small mammals: A dataset of community assemblages of non‐volant small mammals from the high Andes. Ecology (2022) doi:10.1002/ecy.3767.
1127	Akodontini	Akodon	montensis	Akodon_montensis	-29.4333	-50.15	Patton, J.L., Pardiñas, U.F.J., D’Elia, G. (eds.) 2015. Mammals of South America, Volume 2: Rodents. University of Chicago Press. 1336 pp.
1128	Akodontini	Akodon	montensis	Akodon_montensis	-27.9833	-55.6	Patton, J.L., Pardiñas, U.F.J., D’Elia, G. (eds.) 2015. Mammals of South America, Volume 2: Rodents. University of Chicago Press. 1336 pp.
1129	Akodontini	Akodon	montensis	Akodon_montensis	-27.7	-58.76	Patton, J.L., Pardiñas, U.F.J., D’Elia, G. (eds.) 2015. Mammals of South America, Volume 2: Rodents. University of Chicago Press. 1336 pp.
1130	Akodontini	Akodon	montensis	Akodon_montensis	-27.6333	-56.3667	Patton, J.L., Pardiñas, U.F.J., D’Elia, G. (eds.) 2015. Mammals of South America, Volume 2: Rodents. University of Chicago Press. 1336 pp.
1131	Akodontini	Akodon	montensis	Akodon_montensis	-27.4333	-56	Patton, J.L., Pardiñas, U.F.J., D’Elia, G. (eds.) 2015. Mammals of South America, Volume 2: Rodents. University of Chicago Press. 1336 pp.
1132	Akodontini	Akodon	montensis	Akodon_montensis	-27.33	-58.93	Patton, J.L., Pardiñas, U.F.J., D’Elia, G. (eds.) 2015. Mammals of South America, Volume 2: Rodents. University of Chicago Press. 1336 pp.
1133	Akodontini	Akodon	montensis	Akodon_montensis	-27.0833	-54.95	Patton, J.L., Pardiñas, U.F.J., D’Elia, G. (eds.) 2015. Mammals of South America, Volume 2: Rodents. University of Chicago Press. 1336 pp.
1134	Akodontini	Akodon	montensis	Akodon_montensis	-26.3	-59.37	Patton, J.L., Pardiñas, U.F.J., D’Elia, G. (eds.) 2015. Mammals of South America, Volume 2: Rodents. University of Chicago Press. 1336 pp.
1135	Akodontini	Akodon	montensis	Akodon_montensis	-25.9833	-58.25	Patton, J.L., Pardiñas, U.F.J., D’Elia, G. (eds.) 2015. Mammals of South America, Volume 2: Rodents. University of Chicago Press. 1336 pp.
1136	Akodontini	Akodon	montensis	Akodon_montensis	-25.6667	-56.9167	Patton, J.L., Pardiñas, U.F.J., D’Elia, G. (eds.) 2015. Mammals of South America, Volume 2: Rodents. University of Chicago Press. 1336 pp.
1137	Akodontini	Akodon	montensis	Akodon_montensis	-25.4467	-49.0633	Patton, J.L., Pardiñas, U.F.J., D’Elia, G. (eds.) 2015. Mammals of South America, Volume 2: Rodents. University of Chicago Press. 1336 pp.
1138	Akodontini	Akodon	montensis	Akodon_montensis	-24.09	-56.48	Patton, J.L., Pardiñas, U.F.J., D’Elia, G. (eds.) 2015. Mammals of South America, Volume 2: Rodents. University of Chicago Press. 1336 pp.
1139	Akodontini	Akodon	montensis	Akodon_montensis	-22.8	-44.36	Patton, J.L., Pardiñas, U.F.J., D’Elia, G. (eds.) 2015. Mammals of South America, Volume 2: Rodents. University of Chicago Press. 1336 pp.
1140	Akodontini	Akodon	montensis	Akodon_montensis	-22.6667	-55.9833	Patton, J.L., Pardiñas, U.F.J., D’Elia, G. (eds.) 2015. Mammals of South America, Volume 2: Rodents. University of Chicago Press. 1336 pp.
1141	Akodontini	Akodon	montensis	Akodon_montensis	-22.4333	-42.5333	Patton, J.L., Pardiñas, U.F.J., D’Elia, G. (eds.) 2015. Mammals of South America, Volume 2: Rodents. University of Chicago Press. 1336 pp.
1142	Akodontini	Akodon	montensis	Akodon_montensis	-22.2167	-54.8	Patton, J.L., Pardiñas, U.F.J., D’Elia, G. (eds.) 2015. Mammals of South America, Volume 2: Rodents. University of Chicago Press. 1336 pp.
1143	Akodontini	Akodon	montensis	Akodon_montensis	-21.0833	-57.5833	Patton, J.L., Pardiñas, U.F.J., D’Elia, G. (eds.) 2015. Mammals of South America, Volume 2: Rodents. University of Chicago Press. 1336 pp.
1144	Akodontini	Akodon	montensis	Akodon_montensis	-20.9367	-50.4956	Patton, J.L., Pardiñas, U.F.J., D’Elia, G. (eds.) 2015. Mammals of South America, Volume 2: Rodents. University of Chicago Press. 1336 pp.
1145	Akodontini	Akodon	montensis	Akodon_montensis	-19.9833	-43.8333	Patton, J.L., Pardiñas, U.F.J., D’Elia, G. (eds.) 2015. Mammals of South America, Volume 2: Rodents. University of Chicago Press. 1336 pp.
1146	Akodontini	Akodon	montensis	Akodon_montensis	-19.6667	-41.8333	Patton, J.L., Pardiñas, U.F.J., D’Elia, G. (eds.) 2015. Mammals of South America, Volume 2: Rodents. University of Chicago Press. 1336 pp.
1147	Akodontini	Akodon	mystax	Akodon_mystax	-20.4339	-41.7971	Patton, J.L., Pardiñas, U.F.J., D’Elia, G. (eds.) 2015. Mammals of South America, Volume 2: Rodents. University of Chicago Press. 1336 pp.
1148	Akodontini	Akodon	oenos	Akodon_oenos	-32.5167	-68.9833	Pardiñas, U. F. J., Teta, P., D’Elía, G. & Diaz, G. B. Taxonomic status of Akodon oenos (Rodentia, Sigmodontinae), an obscure species from West Central Argentina. Zootaxa 2749, 47 (2011).
1149	Akodontini	Akodon	oenos	Akodon_oenos	-32.8	-68.6667	Patton, J.L., Pardiñas, U.F.J., D’Elia, G. (eds.) 2015. Mammals of South America, Volume 2: Rodents. University of Chicago Press. 1336 pp.
1150	Akodontini	Akodon	oenos	Akodon_oenos	-32.9	-69.0167	Pardiñas, U. F. J., Teta, P., D’Elía, G. & Diaz, G. B. Taxonomic status of Akodon oenos (Rodentia, Sigmodontinae), an obscure species from West Central Argentina. Zootaxa 2749, 47 (2011).
1151	Akodontini	Akodon	oenos	Akodon_oenos	-35.6333	-69.1833	Pardiñas, U. F. J., Teta, P., D’Elía, G. & Diaz, G. B. Taxonomic status of Akodon oenos (Rodentia, Sigmodontinae), an obscure species from West Central Argentina. Zootaxa 2749, 47 (2011).
1152	Akodontini	Akodon	oenos	Akodon_oenos	-33.6115	-69.4746	Rengifo, E. M. et al. Andean non‐volant small mammals: A dataset of community assemblages of non‐volant small mammals from the high Andes. Ecology (2022) doi:10.1002/ecy.3767.
1153	Akodontini	Akodon	oenos	Akodon_oenos	-33.6126	-69.5223	Rengifo, E. M. et al. Andean non‐volant small mammals: A dataset of community assemblages of non‐volant small mammals from the high Andes. Ecology (2022) doi:10.1002/ecy.3767.
1154	Akodontini	Akodon	oenos	Akodon_oenos	-33.6133	-69.5172	Rengifo, E. M. et al. Andean non‐volant small mammals: A dataset of community assemblages of non‐volant small mammals from the high Andes. Ecology (2022) doi:10.1002/ecy.3767.
1155	Akodontini	Akodon	oenos	Akodon_oenos	-33.6135	-69.4785	Rengifo, E. M. et al. Andean non‐volant small mammals: A dataset of community assemblages of non‐volant small mammals from the high Andes. Ecology (2022) doi:10.1002/ecy.3767.
1156	Akodontini	Akodon	oenos	Akodon_oenos	-33.6148	-69.4825	Rengifo, E. M. et al. Andean non‐volant small mammals: A dataset of community assemblages of non‐volant small mammals from the high Andes. Ecology (2022) doi:10.1002/ecy.3767.
1157	Akodontini	Akodon	oenos	Akodon_oenos	-35.1092	-70.1437	Rengifo, E. M. et al. Andean non‐volant small mammals: A dataset of community assemblages of non‐volant small mammals from the high Andes. Ecology (2022) doi:10.1002/ecy.3767.
1158	Akodontini	Akodon	orophilus	Akodon_orophilus	-7.53333	-77.4833	Patton, J.L., Pardiñas, U.F.J., D’Elia, G. (eds.) 2015. Mammals of South America, Volume 2: Rodents. University of Chicago Press. 1336 pp.
1159	Akodontini	Akodon	orophilus	Akodon_orophilus	-6.75	-77.8	Patton, J.L., Pardiñas, U.F.J., D’Elia, G. (eds.) 2015. Mammals of South America, Volume 2: Rodents. University of Chicago Press. 1336 pp.
1160	Akodontini	Akodon	orophilus	Akodon_orophilus	-6.18333	-77.6167	Patton, J.L., Pardiñas, U.F.J., D’Elia, G. (eds.) 2015. Mammals of South America, Volume 2: Rodents. University of Chicago Press. 1336 pp.
1161	Akodontini	Akodon	orophilus	Akodon_orophilus	-6.16667	-77.2667	Patton, J.L., Pardiñas, U.F.J., D’Elia, G. (eds.) 2015. Mammals of South America, Volume 2: Rodents. University of Chicago Press. 1336 pp.
1162	Akodontini	Akodon	orophilus	Akodon_orophilus	-5.86989	-77.9873	Patton, J.L., Pardiñas, U.F.J., D’Elia, G. (eds.) 2015. Mammals of South America, Volume 2: Rodents. University of Chicago Press. 1336 pp.
1163	Akodontini	Akodon	orophilus	Akodon_orophilus	-5.78812	-77.8715	Patton, J.L., Pardiñas, U.F.J., D’Elia, G. (eds.) 2015. Mammals of South America, Volume 2: Rodents. University of Chicago Press. 1336 pp.
1164	Akodontini	Akodon	orophilus	Akodon_orophilus	-5.5	-78.167	Patton, J.L., Pardiñas, U.F.J., D’Elia, G. (eds.) 2015. Mammals of South America, Volume 2: Rodents. University of Chicago Press. 1336 pp.
1165	Akodontini	Akodon	orophilus	Akodon_orophilus	-5.8447	-78.064	Rengifo, E. M. et al. Andean non‐volant small mammals: A dataset of community assemblages of non‐volant small mammals from the high Andes. Ecology (2022) doi:10.1002/ecy.3767.
1166	Akodontini	Akodon	orophilus	Akodon_orophilus	-5.85499	-78.0749	Rengifo, E. M. et al. Andean non‐volant small mammals: A dataset of community assemblages of non‐volant small mammals from the high Andes. Ecology (2022) doi:10.1002/ecy.3767.
1167	Akodontini	Akodon	orophilus	Akodon_orophilus	-7.57018	-77.2974	Rengifo, E. M. et al. Andean non‐volant small mammals: A dataset of community assemblages of non‐volant small mammals from the high Andes. Ecology (2022) doi:10.1002/ecy.3767.
1168	Akodontini	Akodon	orophilus	Akodon_orophilus	-7.63631	-77.4734	Rengifo, E. M. et al. Andean non‐volant small mammals: A dataset of community assemblages of non‐volant small mammals from the high Andes. Ecology (2022) doi:10.1002/ecy.3767.
1169	Akodontini	Akodon	orophilus	Akodon_orophilus	-7.64486	-77.4813	Rengifo, E. M. et al. Andean non‐volant small mammals: A dataset of community assemblages of non‐volant small mammals from the high Andes. Ecology (2022) doi:10.1002/ecy.3767.
1170	Akodontini	Akodon	orophilus	Akodon_orophilus	-7.65778	-77.4694	Rengifo, E. M. et al. Andean non‐volant small mammals: A dataset of community assemblages of non‐volant small mammals from the high Andes. Ecology (2022) doi:10.1002/ecy.3767.
1171	Akodontini	Akodon	orophilus	Akodon_orophilus	-7.66294	-77.4373	Rengifo, E. M. et al. Andean non‐volant small mammals: A dataset of community assemblages of non‐volant small mammals from the high Andes. Ecology (2022) doi:10.1002/ecy.3767.
1172	Akodontini	Akodon	orophilus	Akodon_orophilus	-7.66333	-77.4558	Rengifo, E. M. et al. Andean non‐volant small mammals: A dataset of community assemblages of non‐volant small mammals from the high Andes. Ecology (2022) doi:10.1002/ecy.3767.
1173	Akodontini	Akodon	orophilus	Akodon_orophilus	-7.66461	-77.4811	Rengifo, E. M. et al. Andean non‐volant small mammals: A dataset of community assemblages of non‐volant small mammals from the high Andes. Ecology (2022) doi:10.1002/ecy.3767.
1174	Akodontini	Akodon	orophilus	Akodon_orophilus	-7.66595	-77.4447	Rengifo, E. M. et al. Andean non‐volant small mammals: A dataset of community assemblages of non‐volant small mammals from the high Andes. Ecology (2022) doi:10.1002/ecy.3767.
1175	Akodontini	Akodon	orophilus	Akodon_orophilus	-7.70806	-77.5353	Rengifo, E. M. et al. Andean non‐volant small mammals: A dataset of community assemblages of non‐volant small mammals from the high Andes. Ecology (2022) doi:10.1002/ecy.3767.
1176	Akodontini	Akodon	orophilus	Akodon_orophilus	-7.75963	-77.4948	Rengifo, E. M. et al. Andean non‐volant small mammals: A dataset of community assemblages of non‐volant small mammals from the high Andes. Ecology (2022) doi:10.1002/ecy.3767.
1177	Akodontini	Akodon	orophilus	Akodon_orophilus	-8.04927	-77.5976	Rengifo, E. M. et al. Andean non‐volant small mammals: A dataset of community assemblages of non‐volant small mammals from the high Andes. Ecology (2022) doi:10.1002/ecy.3767.
1178	Akodontini	Akodon	orophilus	Akodon_orophilus	-8.04928	-77.5963	Rengifo, E. M. et al. Andean non‐volant small mammals: A dataset of community assemblages of non‐volant small mammals from the high Andes. Ecology (2022) doi:10.1002/ecy.3767.
1179	Akodontini	Akodon	orophilus	Akodon_orophilus	-8.11988	-77.5712	Rengifo, E. M. et al. Andean non‐volant small mammals: A dataset of community assemblages of non‐volant small mammals from the high Andes. Ecology (2022) doi:10.1002/ecy.3767.
1180	Akodontini	Akodon	orophilus	Akodon_orophilus	-8.11443	-77.4163	Rengifo, E. M. et al. Andean non‐volant small mammals: A dataset of community assemblages of non‐volant small mammals from the high Andes. Ecology (2022) doi:10.1002/ecy.3767.
1181	Akodontini	Akodon	paranaensis	Akodon_paranaensis	-31.7719	-52.3425	Patton, J.L., Pardiñas, U.F.J., D’Elia, G. (eds.) 2015. Mammals of South America, Volume 2: Rodents. University of Chicago Press. 1336 pp.
1182	Akodontini	Akodon	paranaensis	Akodon_paranaensis	-29.6842	-53.8069	Patton, J.L., Pardiñas, U.F.J., D’Elia, G. (eds.) 2015. Mammals of South America, Volume 2: Rodents. University of Chicago Press. 1336 pp.
1183	Akodontini	Akodon	paranaensis	Akodon_paranaensis	-29.5833	-52.2	Patton, J.L., Pardiñas, U.F.J., D’Elia, G. (eds.) 2015. Mammals of South America, Volume 2: Rodents. University of Chicago Press. 1336 pp.
1184	Akodontini	Akodon	paranaensis	Akodon_paranaensis	-29.4508	-49.9272	Patton, J.L., Pardiñas, U.F.J., D’Elia, G. (eds.) 2015. Mammals of South America, Volume 2: Rodents. University of Chicago Press. 1336 pp.
1185	Akodontini	Akodon	paranaensis	Akodon_paranaensis	-29.0697	-49.9947	Patton, J.L., Pardiñas, U.F.J., D’Elia, G. (eds.) 2015. Mammals of South America, Volume 2: Rodents. University of Chicago Press. 1336 pp.
1186	Akodontini	Akodon	paranaensis	Akodon_paranaensis	-28.1278	-49.4708	Patton, J.L., Pardiñas, U.F.J., D’Elia, G. (eds.) 2015. Mammals of South America, Volume 2: Rodents. University of Chicago Press. 1336 pp.
1187	Akodontini	Akodon	paranaensis	Akodon_paranaensis	-27.3275	-52.2308	Patton, J.L., Pardiñas, U.F.J., D’Elia, G. (eds.) 2015. Mammals of South America, Volume 2: Rodents. University of Chicago Press. 1336 pp.
1188	Akodontini	Akodon	paranaensis	Akodon_paranaensis	-26.9167	-52.1833	Patton, J.L., Pardiñas, U.F.J., D’Elia, G. (eds.) 2015. Mammals of South America, Volume 2: Rodents. University of Chicago Press. 1336 pp.
1189	Akodontini	Akodon	paranaensis	Akodon_paranaensis	-26.54	-55.77	Patton, J.L., Pardiñas, U.F.J., D’Elia, G. (eds.) 2015. Mammals of South America, Volume 2: Rodents. University of Chicago Press. 1336 pp.
1190	Akodontini	Akodon	paranaensis	Akodon_paranaensis	-26.3485	-55.5125	Patton, J.L., Pardiñas, U.F.J., D’Elia, G. (eds.) 2015. Mammals of South America, Volume 2: Rodents. University of Chicago Press. 1336 pp.
1191	Akodontini	Akodon	paranaensis	Akodon_paranaensis	-25.95	-49.2333	Patton, J.L., Pardiñas, U.F.J., D’Elia, G. (eds.) 2015. Mammals of South America, Volume 2: Rodents. University of Chicago Press. 1336 pp.
1192	Akodontini	Akodon	paranaensis	Akodon_paranaensis	-25.8333	-51.1667	Patton, J.L., Pardiñas, U.F.J., D’Elia, G. (eds.) 2015. Mammals of South America, Volume 2: Rodents. University of Chicago Press. 1336 pp.
1193	Akodontini	Akodon	paranaensis	Akodon_paranaensis	-25.5	-53.5	Patton, J.L., Pardiñas, U.F.J., D’Elia, G. (eds.) 2015. Mammals of South America, Volume 2: Rodents. University of Chicago Press. 1336 pp.
1194	Akodontini	Akodon	paranaensis	Akodon_paranaensis	-25.4417	-49.0633	Patton, J.L., Pardiñas, U.F.J., D’Elia, G. (eds.) 2015. Mammals of South America, Volume 2: Rodents. University of Chicago Press. 1336 pp.
1195	Akodontini	Akodon	paranaensis	Akodon_paranaensis	-24.73	-54.4	Patton, J.L., Pardiñas, U.F.J., D’Elia, G. (eds.) 2015. Mammals of South America, Volume 2: Rodents. University of Chicago Press. 1336 pp.
1196	Akodontini	Akodon	paranaensis	Akodon_paranaensis	-24.67	-55.38	Patton, J.L., Pardiñas, U.F.J., D’Elia, G. (eds.) 2015. Mammals of South America, Volume 2: Rodents. University of Chicago Press. 1336 pp.
1197	Akodontini	Akodon	paranaensis	Akodon_paranaensis	-24.15	-55.3167	Patton, J.L., Pardiñas, U.F.J., D’Elia, G. (eds.) 2015. Mammals of South America, Volume 2: Rodents. University of Chicago Press. 1336 pp.
1198	Akodontini	Akodon	paranaensis	Akodon_paranaensis	-22.3906	-44.6706	Patton, J.L., Pardiñas, U.F.J., D’Elia, G. (eds.) 2015. Mammals of South America, Volume 2: Rodents. University of Chicago Press. 1336 pp.
1199	Akodontini	Akodon	paranaensis	Akodon_paranaensis	-22.1417	-44.725	Patton, J.L., Pardiñas, U.F.J., D’Elia, G. (eds.) 2015. Mammals of South America, Volume 2: Rodents. University of Chicago Press. 1336 pp.
1200	Akodontini	Akodon	philipmyersi	Akodon_philipmyersi	-27.601	-55.8407	Patton, J.L., Pardiñas, U.F.J., D’Elia, G. (eds.) 2015. Mammals of South America, Volume 2: Rodents. University of Chicago Press. 1336 pp.
1201	Akodontini	Akodon	philipmyersi	Akodon_philipmyersi	-27.5255	-55.8719	Patton, J.L., Pardiñas, U.F.J., D’Elia, G. (eds.) 2015. Mammals of South America, Volume 2: Rodents. University of Chicago Press. 1336 pp.
1202	Akodontini	Akodon	polopi	Akodon_polopi	-32.9459	-66.0027	Patton, J.L., Pardiñas, U.F.J., D’Elia, G. (eds.) 2015. Mammals of South America, Volume 2: Rodents. University of Chicago Press. 1336 pp.
1203	Akodontini	Akodon	polopi	Akodon_polopi	-32.6048	-64.8996	Patton, J.L., Pardiñas, U.F.J., D’Elia, G. (eds.) 2015. Mammals of South America, Volume 2: Rodents. University of Chicago Press. 1336 pp.
1204	Akodontini	Akodon	polopi	Akodon_polopi	-31.6137	-64.8532	Patton, J.L., Pardiñas, U.F.J., D’Elia, G. (eds.) 2015. Mammals of South America, Volume 2: Rodents. University of Chicago Press. 1336 pp.
1205	Akodontini	Akodon	reigi	Akodon_reigi	-34.25	-54.75	Patton, J.L., Pardiñas, U.F.J., D’Elia, G. (eds.) 2015. Mammals of South America, Volume 2: Rodents. University of Chicago Press. 1336 pp.
1206	Akodontini	Akodon	reigi	Akodon_reigi	-34	-54.6667	Patton, J.L., Pardiñas, U.F.J., D’Elia, G. (eds.) 2015. Mammals of South America, Volume 2: Rodents. University of Chicago Press. 1336 pp.
1207	Akodontini	Akodon	reigi	Akodon_reigi	-33.6667	-54.3333	Patton, J.L., Pardiñas, U.F.J., D’Elia, G. (eds.) 2015. Mammals of South America, Volume 2: Rodents. University of Chicago Press. 1336 pp.
1208	Akodontini	Akodon	reigi	Akodon_reigi	-32.6667	-52.5833	Patton, J.L., Pardiñas, U.F.J., D’Elia, G. (eds.) 2015. Mammals of South America, Volume 2: Rodents. University of Chicago Press. 1336 pp.
1209	Akodontini	Akodon	reigi	Akodon_reigi	-32.5	-55.3167	Patton, J.L., Pardiñas, U.F.J., D’Elia, G. (eds.) 2015. Mammals of South America, Volume 2: Rodents. University of Chicago Press. 1336 pp.
1210	Akodontini	Akodon	reigi	Akodon_reigi	-31.7	-55.9833	Patton, J.L., Pardiñas, U.F.J., D’Elia, G. (eds.) 2015. Mammals of South America, Volume 2: Rodents. University of Chicago Press. 1336 pp.
1211	Akodontini	Akodon	siberiae	Akodon_siberiae	-17.9167	-64.5667	Patton, J.L., Pardiñas, U.F.J., D’Elia, G. (eds.) 2015. Mammals of South America, Volume 2: Rodents. University of Chicago Press. 1336 pp.
1212	Akodontini	Akodon	siberiae	Akodon_siberiae	-17.85	-64.6667	Patton, J.L., Pardiñas, U.F.J., D’Elia, G. (eds.) 2015. Mammals of South America, Volume 2: Rodents. University of Chicago Press. 1336 pp.
1213	Akodontini	Akodon	siberiae	Akodon_siberiae	-17.0667	-65.9833	Patton, J.L., Pardiñas, U.F.J., D’Elia, G. (eds.) 2015. Mammals of South America, Volume 2: Rodents. University of Chicago Press. 1336 pp.
1214	Akodontini	Akodon	siberiae	Akodon_siberiae	-17.8167	-64.6833	Rengifo, E. M. et al. Andean non‐volant small mammals: A dataset of community assemblages of non‐volant small mammals from the high Andes. Ecology (2022) doi:10.1002/ecy.3767.
1215	Akodontini	Akodon	siberiae	Akodon_siberiae	-17.85	-64.6167	Rengifo, E. M. et al. Andean non‐volant small mammals: A dataset of community assemblages of non‐volant small mammals from the high Andes. Ecology (2022) doi:10.1002/ecy.3767.
1216	Akodontini	Akodon	siberiae	Akodon_siberiae	-17.85	-64.6667	Rengifo, E. M. et al. Andean non‐volant small mammals: A dataset of community assemblages of non‐volant small mammals from the high Andes. Ecology (2022) doi:10.1002/ecy.3767.
1217	Akodontini	Akodon	siberiae	Akodon_siberiae	-17.85	-64.7	Rengifo, E. M. et al. Andean non‐volant small mammals: A dataset of community assemblages of non‐volant small mammals from the high Andes. Ecology (2022) doi:10.1002/ecy.3767.
1218	Akodontini	Akodon	simulator	Akodon_simulator	-28.8333	-66.4	Patton, J.L., Pardiñas, U.F.J., D’Elia, G. (eds.) 2015. Mammals of South America, Volume 2: Rodents. University of Chicago Press. 1336 pp.
1219	Akodontini	Akodon	simulator	Akodon_simulator	-28.5039	-65.7817	Patton, J.L., Pardiñas, U.F.J., D’Elia, G. (eds.) 2015. Mammals of South America, Volume 2: Rodents. University of Chicago Press. 1336 pp.
1220	Akodontini	Akodon	simulator	Akodon_simulator	-27.5904	-66.1429	Patton, J.L., Pardiñas, U.F.J., D’Elia, G. (eds.) 2015. Mammals of South America, Volume 2: Rodents. University of Chicago Press. 1336 pp.
1221	Akodontini	Akodon	simulator	Akodon_simulator	-26.5766	-64.5618	Patton, J.L., Pardiñas, U.F.J., D’Elia, G. (eds.) 2015. Mammals of South America, Volume 2: Rodents. University of Chicago Press. 1336 pp.
1222	Akodontini	Akodon	simulator	Akodon_simulator	-26.0729	-65.9761	Patton, J.L., Pardiñas, U.F.J., D’Elia, G. (eds.) 2015. Mammals of South America, Volume 2: Rodents. University of Chicago Press. 1336 pp.
1223	Akodontini	Akodon	simulator	Akodon_simulator	-25.8319	-64.9382	Patton, J.L., Pardiñas, U.F.J., D’Elia, G. (eds.) 2015. Mammals of South America, Volume 2: Rodents. University of Chicago Press. 1336 pp.
1224	Akodontini	Akodon	simulator	Akodon_simulator	-24.9667	-65.8	Patton, J.L., Pardiñas, U.F.J., D’Elia, G. (eds.) 2015. Mammals of South America, Volume 2: Rodents. University of Chicago Press. 1336 pp.
1225	Akodontini	Akodon	simulator	Akodon_simulator	-24.1429	-64.4046	Patton, J.L., Pardiñas, U.F.J., D’Elia, G. (eds.) 2015. Mammals of South America, Volume 2: Rodents. University of Chicago Press. 1336 pp.
1226	Akodontini	Akodon	simulator	Akodon_simulator	-23.9935	-65.3192	Patton, J.L., Pardiñas, U.F.J., D’Elia, G. (eds.) 2015. Mammals of South America, Volume 2: Rodents. University of Chicago Press. 1336 pp.
1227	Akodontini	Akodon	simulator	Akodon_simulator	-23.216	-64.1	Patton, J.L., Pardiñas, U.F.J., D’Elia, G. (eds.) 2015. Mammals of South America, Volume 2: Rodents. University of Chicago Press. 1336 pp.
1228	Akodontini	Akodon	simulator	Akodon_simulator	-22.75	-64.666	Patton, J.L., Pardiñas, U.F.J., D’Elia, G. (eds.) 2015. Mammals of South America, Volume 2: Rodents. University of Chicago Press. 1336 pp.
1229	Akodontini	Akodon	simulator	Akodon_simulator	-22.2404	-63.7349	Patton, J.L., Pardiñas, U.F.J., D’Elia, G. (eds.) 2015. Mammals of South America, Volume 2: Rodents. University of Chicago Press. 1336 pp.
1230	Akodontini	Akodon	simulator	Akodon_simulator	-21.55	-64.7833	Patton, J.L., Pardiñas, U.F.J., D’Elia, G. (eds.) 2015. Mammals of South America, Volume 2: Rodents. University of Chicago Press. 1336 pp.
1231	Akodontini	Akodon	simulator	Akodon_simulator	-21	-63.3833	Patton, J.L., Pardiñas, U.F.J., D’Elia, G. (eds.) 2015. Mammals of South America, Volume 2: Rodents. University of Chicago Press. 1336 pp.
1232	Akodontini	Akodon	simulator	Akodon_simulator	-21.45	-64.8167	Rengifo, E. M. et al. Andean non‐volant small mammals: A dataset of community assemblages of non‐volant small mammals from the high Andes. Ecology (2022) doi:10.1002/ecy.3767.
1233	Akodontini	Akodon	simulator	Akodon_simulator	-21.4667	-64.8	Rengifo, E. M. et al. Andean non‐volant small mammals: A dataset of community assemblages of non‐volant small mammals from the high Andes. Ecology (2022) doi:10.1002/ecy.3767.
1234	Akodontini	Akodon	simulator	Akodon_simulator	-26.3223	-65.6126	Rengifo, E. M. et al. Andean non‐volant small mammals: A dataset of community assemblages of non‐volant small mammals from the high Andes. Ecology (2022) doi:10.1002/ecy.3767.
1235	Akodontini	Akodon	simulator	Akodon_simulator	-28.7418	-66.3206	Rengifo, E. M. et al. Andean non‐volant small mammals: A dataset of community assemblages of non‐volant small mammals from the high Andes. Ecology (2022) doi:10.1002/ecy.3767.
1236	Akodontini	Akodon	simulator	Akodon_simulator	-28.7811	-66.3119	Rengifo, E. M. et al. Andean non‐volant small mammals: A dataset of community assemblages of non‐volant small mammals from the high Andes. Ecology (2022) doi:10.1002/ecy.3767.
1237	Akodontini	Akodon	simulator	Akodon_simulator	-29.2703	-67.143	Rengifo, E. M. et al. Andean non‐volant small mammals: A dataset of community assemblages of non‐volant small mammals from the high Andes. Ecology (2022) doi:10.1002/ecy.3767.
1238	Akodontini	Akodon	simulator	Akodon_simulator	-29.2838	-67.1189	Rengifo, E. M. et al. Andean non‐volant small mammals: A dataset of community assemblages of non‐volant small mammals from the high Andes. Ecology (2022) doi:10.1002/ecy.3767.
1239	Akodontini	Akodon	spegazzinii	Akodon_spegazzinii	-35.75	-69.1333	Patton, J.L., Pardiñas, U.F.J., D’Elia, G. (eds.) 2015. Mammals of South America, Volume 2: Rodents. University of Chicago Press. 1336 pp.
1240	Akodontini	Akodon	spegazzinii	Akodon_spegazzinii	-32.5167	-68.9833	Patton, J.L., Pardiñas, U.F.J., D’Elia, G. (eds.) 2015. Mammals of South America, Volume 2: Rodents. University of Chicago Press. 1336 pp.
1241	Akodontini	Akodon	spegazzinii	Akodon_spegazzinii	-28.9167	-67.5167	Patton, J.L., Pardiñas, U.F.J., D’Elia, G. (eds.) 2015. Mammals of South America, Volume 2: Rodents. University of Chicago Press. 1336 pp.
1242	Akodontini	Akodon	spegazzinii	Akodon_spegazzinii	-28.7939	-66.3073	Patton, J.L., Pardiñas, U.F.J., D’Elia, G. (eds.) 2015. Mammals of South America, Volume 2: Rodents. University of Chicago Press. 1336 pp.
1243	Akodontini	Akodon	spegazzinii	Akodon_spegazzinii	-28.4197	-65.5446	Patton, J.L., Pardiñas, U.F.J., D’Elia, G. (eds.) 2015. Mammals of South America, Volume 2: Rodents. University of Chicago Press. 1336 pp.
1244	Akodontini	Akodon	spegazzinii	Akodon_spegazzinii	-27.0247	-66.7611	Patton, J.L., Pardiñas, U.F.J., D’Elia, G. (eds.) 2015. Mammals of South America, Volume 2: Rodents. University of Chicago Press. 1336 pp.
1245	Akodontini	Akodon	spegazzinii	Akodon_spegazzinii	-26.8251	-65.2128	Patton, J.L., Pardiñas, U.F.J., D’Elia, G. (eds.) 2015. Mammals of South America, Volume 2: Rodents. University of Chicago Press. 1336 pp.
1246	Akodontini	Akodon	spegazzinii	Akodon_spegazzinii	-26.5426	-66.9933	Patton, J.L., Pardiñas, U.F.J., D’Elia, G. (eds.) 2015. Mammals of South America, Volume 2: Rodents. University of Chicago Press. 1336 pp.
1247	Akodontini	Akodon	spegazzinii	Akodon_spegazzinii	-26.2762	-64.9836	Patton, J.L., Pardiñas, U.F.J., D’Elia, G. (eds.) 2015. Mammals of South America, Volume 2: Rodents. University of Chicago Press. 1336 pp.
1248	Akodontini	Akodon	spegazzinii	Akodon_spegazzinii	-25.8319	-64.9382	Patton, J.L., Pardiñas, U.F.J., D’Elia, G. (eds.) 2015. Mammals of South America, Volume 2: Rodents. University of Chicago Press. 1336 pp.
1249	Akodontini	Akodon	spegazzinii	Akodon_spegazzinii	-24.8833	-65.6667	Patton, J.L., Pardiñas, U.F.J., D’Elia, G. (eds.) 2015. Mammals of South America, Volume 2: Rodents. University of Chicago Press. 1336 pp.
1250	Akodontini	Akodon	spegazzinii	Akodon_spegazzinii	-24.8833	-65.6667	Patton, J.L., Pardiñas, U.F.J., D’Elia, G. (eds.) 2015. Mammals of South America, Volume 2: Rodents. University of Chicago Press. 1336 pp.
1251	Akodontini	Akodon	spegazzinii	Akodon_spegazzinii	-24.4558	-65.9592	Patton, J.L., Pardiñas, U.F.J., D’Elia, G. (eds.) 2015. Mammals of South America, Volume 2: Rodents. University of Chicago Press. 1336 pp.
1252	Akodontini	Akodon	spegazzinii	Akodon_spegazzinii	-25.1741	-65.8254	Rengifo, E. M. et al. Andean non‐volant small mammals: A dataset of community assemblages of non‐volant small mammals from the high Andes. Ecology (2022) doi:10.1002/ecy.3767.
1253	Akodontini	Akodon	spegazzinii	Akodon_spegazzinii	-25.1741	-65.8254	Rengifo, E. M. et al. Andean non‐volant small mammals: A dataset of community assemblages of non‐volant small mammals from the high Andes. Ecology (2022) doi:10.1002/ecy.3767.
1254	Akodontini	Akodon	spegazzinii	Akodon_spegazzinii	-26.3223	-65.6126	Rengifo, E. M. et al. Andean non‐volant small mammals: A dataset of community assemblages of non‐volant small mammals from the high Andes. Ecology (2022) doi:10.1002/ecy.3767.
1255	Akodontini	Akodon	spegazzinii	Akodon_spegazzinii	-26.3223	-65.6126	Rengifo, E. M. et al. Andean non‐volant small mammals: A dataset of community assemblages of non‐volant small mammals from the high Andes. Ecology (2022) doi:10.1002/ecy.3767.
1256	Akodontini	Akodon	spegazzinii	Akodon_spegazzinii	-26.3255	-65.6475	Rengifo, E. M. et al. Andean non‐volant small mammals: A dataset of community assemblages of non‐volant small mammals from the high Andes. Ecology (2022) doi:10.1002/ecy.3767.
1257	Akodontini	Akodon	spegazzinii	Akodon_spegazzinii	-26.7553	-65.7441	Rengifo, E. M. et al. Andean non‐volant small mammals: A dataset of community assemblages of non‐volant small mammals from the high Andes. Ecology (2022) doi:10.1002/ecy.3767.
1258	Akodontini	Akodon	spegazzinii	Akodon_spegazzinii	-27.4167	-66.4167	Rengifo, E. M. et al. Andean non‐volant small mammals: A dataset of community assemblages of non‐volant small mammals from the high Andes. Ecology (2022) doi:10.1002/ecy.3767.
1259	Akodontini	Akodon	spegazzinii	Akodon_spegazzinii	-28.7418	-66.3206	Rengifo, E. M. et al. Andean non‐volant small mammals: A dataset of community assemblages of non‐volant small mammals from the high Andes. Ecology (2022) doi:10.1002/ecy.3767.
1260	Akodontini	Akodon	spegazzinii	Akodon_spegazzinii	-28.7811	-66.3119	Rengifo, E. M. et al. Andean non‐volant small mammals: A dataset of community assemblages of non‐volant small mammals from the high Andes. Ecology (2022) doi:10.1002/ecy.3767.
1261	Akodontini	Akodon	spegazzinii	Akodon_spegazzinii	-27.0189	-66.8669	Rengifo, E. M. et al. Andean non‐volant small mammals: A dataset of community assemblages of non‐volant small mammals from the high Andes. Ecology (2022) doi:10.1002/ecy.3767.
1262	Akodontini	Akodon	spegazzinii	Akodon_spegazzinii	-26.6858	-65.6583	Rengifo, E. M. et al. Andean non‐volant small mammals: A dataset of community assemblages of non‐volant small mammals from the high Andes. Ecology (2022) doi:10.1002/ecy.3767.
1263	Akodontini	Akodon	spegazzinii	Akodon_spegazzinii	-26.6883	-65.6122	Rengifo, E. M. et al. Andean non‐volant small mammals: A dataset of community assemblages of non‐volant small mammals from the high Andes. Ecology (2022) doi:10.1002/ecy.3767.
1264	Akodontini	Akodon	spegazzinii	Akodon_spegazzinii	-27.1725	-65.9792	Rengifo, E. M. et al. Andean non‐volant small mammals: A dataset of community assemblages of non‐volant small mammals from the high Andes. Ecology (2022) doi:10.1002/ecy.3767.
1265	Akodontini	Akodon	spegazzinii	Akodon_spegazzinii	-27.175	-65.9692	Rengifo, E. M. et al. Andean non‐volant small mammals: A dataset of community assemblages of non‐volant small mammals from the high Andes. Ecology (2022) doi:10.1002/ecy.3767.
1266	Akodontini	Akodon	spegazzinii	Akodon_spegazzinii	-27.1917	-65.95	Rengifo, E. M. et al. Andean non‐volant small mammals: A dataset of community assemblages of non‐volant small mammals from the high Andes. Ecology (2022) doi:10.1002/ecy.3767.
1267	Akodontini	Akodon	spegazzinii	Akodon_spegazzinii	-26.5426	-66.9327	Rengifo, E. M. et al. Andean non‐volant small mammals: A dataset of community assemblages of non‐volant small mammals from the high Andes. Ecology (2022) doi:10.1002/ecy.3767.
1268	Akodontini	Akodon	spegazzinii	Akodon_spegazzinii	-27.016	-66.7482	Rengifo, E. M. et al. Andean non‐volant small mammals: A dataset of community assemblages of non‐volant small mammals from the high Andes. Ecology (2022) doi:10.1002/ecy.3767.
1269	Akodontini	Akodon	spegazzinii	Akodon_spegazzinii	-27.0247	-66.7611	Rengifo, E. M. et al. Andean non‐volant small mammals: A dataset of community assemblages of non‐volant small mammals from the high Andes. Ecology (2022) doi:10.1002/ecy.3767.
1270	Akodontini	Akodon	spegazzinii	Akodon_spegazzinii	-28.9606	-67.6909	Rengifo, E. M. et al. Andean non‐volant small mammals: A dataset of community assemblages of non‐volant small mammals from the high Andes. Ecology (2022) doi:10.1002/ecy.3767.
1271	Akodontini	Akodon	spegazzinii	Akodon_spegazzinii	-29.2703	-67.143	Rengifo, E. M. et al. Andean non‐volant small mammals: A dataset of community assemblages of non‐volant small mammals from the high Andes. Ecology (2022) doi:10.1002/ecy.3767.
1272	Akodontini	Akodon	spegazzinii	Akodon_spegazzinii	-29.2838	-67.1189	Rengifo, E. M. et al. Andean non‐volant small mammals: A dataset of community assemblages of non‐volant small mammals from the high Andes. Ecology (2022) doi:10.1002/ecy.3767.
1273	Akodontini	Akodon	subfuscus	Akodon_subfuscus	-17.5167	-65.2833	Patton, J.L., Pardiñas, U.F.J., D’Elia, G. (eds.) 2015. Mammals of South America, Volume 2: Rodents. University of Chicago Press. 1336 pp.
1274	Akodontini	Akodon	subfuscus	Akodon_subfuscus	-17.25	-65.75	Patton, J.L., Pardiñas, U.F.J., D’Elia, G. (eds.) 2015. Mammals of South America, Volume 2: Rodents. University of Chicago Press. 1336 pp.
1275	Akodontini	Akodon	subfuscus	Akodon_subfuscus	-16.3667	-71.1333	Patton, J.L., Pardiñas, U.F.J., D’Elia, G. (eds.) 2015. Mammals of South America, Volume 2: Rodents. University of Chicago Press. 1336 pp.
1276	Akodontini	Akodon	subfuscus	Akodon_subfuscus	-16.2833	-69.0333	Patton, J.L., Pardiñas, U.F.J., D’Elia, G. (eds.) 2015. Mammals of South America, Volume 2: Rodents. University of Chicago Press. 1336 pp.
1277	Akodontini	Akodon	subfuscus	Akodon_subfuscus	-15.9667	-71.402	Patton, J.L., Pardiñas, U.F.J., D’Elia, G. (eds.) 2015. Mammals of South America, Volume 2: Rodents. University of Chicago Press. 1336 pp.
1278	Akodontini	Akodon	subfuscus	Akodon_subfuscus	-15.6439	-71.4456	Patton, J.L., Pardiñas, U.F.J., D’Elia, G. (eds.) 2015. Mammals of South America, Volume 2: Rodents. University of Chicago Press. 1336 pp.
1279	Akodontini	Akodon	subfuscus	Akodon_subfuscus	-15.6	-68.5833	Patton, J.L., Pardiñas, U.F.J., D’Elia, G. (eds.) 2015. Mammals of South America, Volume 2: Rodents. University of Chicago Press. 1336 pp.
1280	Akodontini	Akodon	subfuscus	Akodon_subfuscus	-14.8936	-71.5173	Patton, J.L., Pardiñas, U.F.J., D’Elia, G. (eds.) 2015. Mammals of South America, Volume 2: Rodents. University of Chicago Press. 1336 pp.
1281	Akodontini	Akodon	subfuscus	Akodon_subfuscus	-14.6447	-74.2706	Patton, J.L., Pardiñas, U.F.J., D’Elia, G. (eds.) 2015. Mammals of South America, Volume 2: Rodents. University of Chicago Press. 1336 pp.
1282	Akodontini	Akodon	subfuscus	Akodon_subfuscus	-14.5667	-73.7634	Patton, J.L., Pardiñas, U.F.J., D’Elia, G. (eds.) 2015. Mammals of South America, Volume 2: Rodents. University of Chicago Press. 1336 pp.
1283	Akodontini	Akodon	subfuscus	Akodon_subfuscus	-14.5478	-73.3094	Patton, J.L., Pardiñas, U.F.J., D’Elia, G. (eds.) 2015. Mammals of South America, Volume 2: Rodents. University of Chicago Press. 1336 pp.
1284	Akodontini	Akodon	subfuscus	Akodon_subfuscus	-14.2537	-71.2275	Patton, J.L., Pardiñas, U.F.J., D’Elia, G. (eds.) 2015. Mammals of South America, Volume 2: Rodents. University of Chicago Press. 1336 pp.
1285	Akodontini	Akodon	subfuscus	Akodon_subfuscus	-14.1333	-69.7	Patton, J.L., Pardiñas, U.F.J., D’Elia, G. (eds.) 2015. Mammals of South America, Volume 2: Rodents. University of Chicago Press. 1336 pp.
1286	Akodontini	Akodon	subfuscus	Akodon_subfuscus	-13.8582	-70.5258	Patton, J.L., Pardiñas, U.F.J., D’Elia, G. (eds.) 2015. Mammals of South America, Volume 2: Rodents. University of Chicago Press. 1336 pp.
1287	Akodontini	Akodon	subfuscus	Akodon_subfuscus	-13.1333	-72	Patton, J.L., Pardiñas, U.F.J., D’Elia, G. (eds.) 2015. Mammals of South America, Volume 2: Rodents. University of Chicago Press. 1336 pp.
1288	Akodontini	Akodon	subfuscus	Akodon_subfuscus	-13.1333	-71.3667	Patton, J.L., Pardiñas, U.F.J., D’Elia, G. (eds.) 2015. Mammals of South America, Volume 2: Rodents. University of Chicago Press. 1336 pp.
1289	Akodontini	Akodon	subfuscus	Akodon_subfuscus	-13.1171	-72.3393	Patton, J.L., Pardiñas, U.F.J., D’Elia, G. (eds.) 2015. Mammals of South America, Volume 2: Rodents. University of Chicago Press. 1336 pp.
1290	Akodontini	Akodon	subfuscus	Akodon_subfuscus	-13	-73.9833	Patton, J.L., Pardiñas, U.F.J., D’Elia, G. (eds.) 2015. Mammals of South America, Volume 2: Rodents. University of Chicago Press. 1336 pp.
1291	Akodontini	Akodon	subfuscus	Akodon_subfuscus	-12.9538	-74.2292	Patton, J.L., Pardiñas, U.F.J., D’Elia, G. (eds.) 2015. Mammals of South America, Volume 2: Rodents. University of Chicago Press. 1336 pp.
1292	Akodontini	Akodon	subfuscus	Akodon_subfuscus	-13.1333	-72.5667	Rengifo, E. M. et al. Andean non‐volant small mammals: A dataset of community assemblages of non‐volant small mammals from the high Andes. Ecology (2022) doi:10.1002/ecy.3767.
1293	Akodontini	Akodon	subfuscus	Akodon_subfuscus	-13.15	-72.3167	Rengifo, E. M. et al. Andean non‐volant small mammals: A dataset of community assemblages of non‐volant small mammals from the high Andes. Ecology (2022) doi:10.1002/ecy.3767.
1294	Akodontini	Akodon	subfuscus	Akodon_subfuscus	-13.15	-72.3167	Rengifo, E. M. et al. Andean non‐volant small mammals: A dataset of community assemblages of non‐volant small mammals from the high Andes. Ecology (2022) doi:10.1002/ecy.3767.
1295	Akodontini	Akodon	subfuscus	Akodon_subfuscus	-15.3159	-71.6409	Rengifo, E. M. et al. Andean non‐volant small mammals: A dataset of community assemblages of non‐volant small mammals from the high Andes. Ecology (2022) doi:10.1002/ecy.3767.
1296	Akodontini	Akodon	subfuscus	Akodon_subfuscus	-15.6078	-71.6417	Rengifo, E. M. et al. Andean non‐volant small mammals: A dataset of community assemblages of non‐volant small mammals from the high Andes. Ecology (2022) doi:10.1002/ecy.3767.
1297	Akodontini	Akodon	subfuscus	Akodon_subfuscus	-15.6078	-71.6417	Rengifo, E. M. et al. Andean non‐volant small mammals: A dataset of community assemblages of non‐volant small mammals from the high Andes. Ecology (2022) doi:10.1002/ecy.3767.
1298	Akodontini	Akodon	subfuscus	Akodon_subfuscus	-15.6819	-71.6019	Rengifo, E. M. et al. Andean non‐volant small mammals: A dataset of community assemblages of non‐volant small mammals from the high Andes. Ecology (2022) doi:10.1002/ecy.3767.
1299	Akodontini	Akodon	subfuscus	Akodon_subfuscus	-16.4	-71.4	Rengifo, E. M. et al. Andean non‐volant small mammals: A dataset of community assemblages of non‐volant small mammals from the high Andes. Ecology (2022) doi:10.1002/ecy.3767.
1300	Akodontini	Akodon	subfuscus	Akodon_subfuscus	-13.4751	-72.9287	Rengifo, E. M. et al. Andean non‐volant small mammals: A dataset of community assemblages of non‐volant small mammals from the high Andes. Ecology (2022) doi:10.1002/ecy.3767.
1301	Akodontini	Akodon	subfuscus	Akodon_subfuscus	-12.9541	-71.9852	Rengifo, E. M. et al. Andean non‐volant small mammals: A dataset of community assemblages of non‐volant small mammals from the high Andes. Ecology (2022) doi:10.1002/ecy.3767.
1302	Akodontini	Akodon	subfuscus	Akodon_subfuscus	-13.0399	-71.9324	Rengifo, E. M. et al. Andean non‐volant small mammals: A dataset of community assemblages of non‐volant small mammals from the high Andes. Ecology (2022) doi:10.1002/ecy.3767.
1303	Akodontini	Akodon	subfuscus	Akodon_subfuscus	-13.2528	-71.8387	Rengifo, E. M. et al. Andean non‐volant small mammals: A dataset of community assemblages of non‐volant small mammals from the high Andes. Ecology (2022) doi:10.1002/ecy.3767.
1304	Akodontini	Akodon	subfuscus	Akodon_subfuscus	-13.345	-71.7234	Rengifo, E. M. et al. Andean non‐volant small mammals: A dataset of community assemblages of non‐volant small mammals from the high Andes. Ecology (2022) doi:10.1002/ecy.3767.
1305	Akodontini	Akodon	subfuscus	Akodon_subfuscus	-13.6237	-71.7254	Rengifo, E. M. et al. Andean non‐volant small mammals: A dataset of community assemblages of non‐volant small mammals from the high Andes. Ecology (2022) doi:10.1002/ecy.3767.
1306	Akodontini	Akodon	subfuscus	Akodon_subfuscus	-13.7922	-71.5645	Rengifo, E. M. et al. Andean non‐volant small mammals: A dataset of community assemblages of non‐volant small mammals from the high Andes. Ecology (2022) doi:10.1002/ecy.3767.
1307	Akodontini	Akodon	subfuscus	Akodon_subfuscus	-14.4568	-71.318	Rengifo, E. M. et al. Andean non‐volant small mammals: A dataset of community assemblages of non‐volant small mammals from the high Andes. Ecology (2022) doi:10.1002/ecy.3767.
1308	Akodontini	Akodon	subfuscus	Akodon_subfuscus	-14.9271	-71.1441	Rengifo, E. M. et al. Andean non‐volant small mammals: A dataset of community assemblages of non‐volant small mammals from the high Andes. Ecology (2022) doi:10.1002/ecy.3767.
1309	Akodontini	Akodon	subfuscus	Akodon_subfuscus	-15.8449	-71.3839	Rengifo, E. M. et al. Andean non‐volant small mammals: A dataset of community assemblages of non‐volant small mammals from the high Andes. Ecology (2022) doi:10.1002/ecy.3767.
1310	Akodontini	Akodon	subfuscus	Akodon_subfuscus	-15.9831	-71.3772	Rengifo, E. M. et al. Andean non‐volant small mammals: A dataset of community assemblages of non‐volant small mammals from the high Andes. Ecology (2022) doi:10.1002/ecy.3767.
1311	Akodontini	Akodon	subfuscus	Akodon_subfuscus	-13.1991	-71.6177	Rengifo, E. M. et al. Andean non‐volant small mammals: A dataset of community assemblages of non‐volant small mammals from the high Andes. Ecology (2022) doi:10.1002/ecy.3767.
1312	Akodontini	Akodon	subfuscus	Akodon_subfuscus	-13.8472	-72.3635	Rengifo, E. M. et al. Andean non‐volant small mammals: A dataset of community assemblages of non‐volant small mammals from the high Andes. Ecology (2022) doi:10.1002/ecy.3767.
1313	Akodontini	Akodon	subfuscus	Akodon_subfuscus	-13.9497	-72.1771	Rengifo, E. M. et al. Andean non‐volant small mammals: A dataset of community assemblages of non‐volant small mammals from the high Andes. Ecology (2022) doi:10.1002/ecy.3767.
1314	Akodontini	Akodon	subfuscus	Akodon_subfuscus	-14.0224	-72.2781	Rengifo, E. M. et al. Andean non‐volant small mammals: A dataset of community assemblages of non‐volant small mammals from the high Andes. Ecology (2022) doi:10.1002/ecy.3767.
1315	Akodontini	Akodon	subfuscus	Akodon_subfuscus	-14.0229	-72.4423	Rengifo, E. M. et al. Andean non‐volant small mammals: A dataset of community assemblages of non‐volant small mammals from the high Andes. Ecology (2022) doi:10.1002/ecy.3767.
1316	Akodontini	Akodon	subfuscus	Akodon_subfuscus	-14.0367	-72.5708	Rengifo, E. M. et al. Andean non‐volant small mammals: A dataset of community assemblages of non‐volant small mammals from the high Andes. Ecology (2022) doi:10.1002/ecy.3767.
1317	Akodontini	Akodon	subfuscus	Akodon_subfuscus	-14.0411	-72.4002	Rengifo, E. M. et al. Andean non‐volant small mammals: A dataset of community assemblages of non‐volant small mammals from the high Andes. Ecology (2022) doi:10.1002/ecy.3767.
1318	Akodontini	Akodon	subfuscus	Akodon_subfuscus	-14.0628	-72.3597	Rengifo, E. M. et al. Andean non‐volant small mammals: A dataset of community assemblages of non‐volant small mammals from the high Andes. Ecology (2022) doi:10.1002/ecy.3767.
1319	Akodontini	Akodon	subfuscus	Akodon_subfuscus	-14.063	-72.299	Rengifo, E. M. et al. Andean non‐volant small mammals: A dataset of community assemblages of non‐volant small mammals from the high Andes. Ecology (2022) doi:10.1002/ecy.3767.
1320	Akodontini	Akodon	subfuscus	Akodon_subfuscus	-14.067	-72.338	Rengifo, E. M. et al. Andean non‐volant small mammals: A dataset of community assemblages of non‐volant small mammals from the high Andes. Ecology (2022) doi:10.1002/ecy.3767.
1321	Akodontini	Akodon	subfuscus	Akodon_subfuscus	-14.07	-72.412	Rengifo, E. M. et al. Andean non‐volant small mammals: A dataset of community assemblages of non‐volant small mammals from the high Andes. Ecology (2022) doi:10.1002/ecy.3767.
1322	Akodontini	Akodon	subfuscus	Akodon_subfuscus	-14.087	-72.284	Rengifo, E. M. et al. Andean non‐volant small mammals: A dataset of community assemblages of non‐volant small mammals from the high Andes. Ecology (2022) doi:10.1002/ecy.3767.
1323	Akodontini	Akodon	subfuscus	Akodon_subfuscus	-14.0874	-72.3868	Rengifo, E. M. et al. Andean non‐volant small mammals: A dataset of community assemblages of non‐volant small mammals from the high Andes. Ecology (2022) doi:10.1002/ecy.3767.
1324	Akodontini	Akodon	subfuscus	Akodon_subfuscus	-14.1067	-72.3208	Rengifo, E. M. et al. Andean non‐volant small mammals: A dataset of community assemblages of non‐volant small mammals from the high Andes. Ecology (2022) doi:10.1002/ecy.3767.
1325	Akodontini	Akodon	subfuscus	Akodon_subfuscus	-14.1464	-72.314	Rengifo, E. M. et al. Andean non‐volant small mammals: A dataset of community assemblages of non‐volant small mammals from the high Andes. Ecology (2022) doi:10.1002/ecy.3767.
1326	Akodontini	Akodon	subfuscus	Akodon_subfuscus	-14.21	-72.383	Rengifo, E. M. et al. Andean non‐volant small mammals: A dataset of community assemblages of non‐volant small mammals from the high Andes. Ecology (2022) doi:10.1002/ecy.3767.
1327	Akodontini	Akodon	subfuscus	Akodon_subfuscus	-14.2165	-72.1768	Rengifo, E. M. et al. Andean non‐volant small mammals: A dataset of community assemblages of non‐volant small mammals from the high Andes. Ecology (2022) doi:10.1002/ecy.3767.
1328	Akodontini	Akodon	subfuscus	Akodon_subfuscus	-14.8167	-71.3633	Rengifo, E. M. et al. Andean non‐volant small mammals: A dataset of community assemblages of non‐volant small mammals from the high Andes. Ecology (2022) doi:10.1002/ecy.3767.
1329	Akodontini	Akodon	subfuscus	Akodon_subfuscus	-14.8267	-71.3033	Rengifo, E. M. et al. Andean non‐volant small mammals: A dataset of community assemblages of non‐volant small mammals from the high Andes. Ecology (2022) doi:10.1002/ecy.3767.
1330	Akodontini	Akodon	subfuscus	Akodon_subfuscus	-14.9008	-71.3567	Rengifo, E. M. et al. Andean non‐volant small mammals: A dataset of community assemblages of non‐volant small mammals from the high Andes. Ecology (2022) doi:10.1002/ecy.3767.
1331	Akodontini	Akodon	subfuscus	Akodon_subfuscus	-14.94	-71.3983	Rengifo, E. M. et al. Andean non‐volant small mammals: A dataset of community assemblages of non‐volant small mammals from the high Andes. Ecology (2022) doi:10.1002/ecy.3767.
1332	Akodontini	Akodon	subfuscus	Akodon_subfuscus	-14.9958	-71.305	Rengifo, E. M. et al. Andean non‐volant small mammals: A dataset of community assemblages of non‐volant small mammals from the high Andes. Ecology (2022) doi:10.1002/ecy.3767.
1333	Akodontini	Akodon	subfuscus	Akodon_subfuscus	-14.8392	-71.3317	Rengifo, E. M. et al. Andean non‐volant small mammals: A dataset of community assemblages of non‐volant small mammals from the high Andes. Ecology (2022) doi:10.1002/ecy.3767.
1334	Akodontini	Akodon	subfuscus	Akodon_subfuscus	-14.85	-71.25	Rengifo, E. M. et al. Andean non‐volant small mammals: A dataset of community assemblages of non‐volant small mammals from the high Andes. Ecology (2022) doi:10.1002/ecy.3767.
1335	Akodontini	Akodon	subfuscus	Akodon_subfuscus	-14.875	-71.2625	Rengifo, E. M. et al. Andean non‐volant small mammals: A dataset of community assemblages of non‐volant small mammals from the high Andes. Ecology (2022) doi:10.1002/ecy.3767.
1336	Akodontini	Akodon	subfuscus	Akodon_subfuscus	-14.8933	-71.2467	Rengifo, E. M. et al. Andean non‐volant small mammals: A dataset of community assemblages of non‐volant small mammals from the high Andes. Ecology (2022) doi:10.1002/ecy.3767.
1337	Akodontini	Akodon	subfuscus	Akodon_subfuscus	-14.9217	-71.2358	Rengifo, E. M. et al. Andean non‐volant small mammals: A dataset of community assemblages of non‐volant small mammals from the high Andes. Ecology (2022) doi:10.1002/ecy.3767.
1338	Akodontini	Akodon	subfuscus	Akodon_subfuscus	-14.9267	-71.2817	Rengifo, E. M. et al. Andean non‐volant small mammals: A dataset of community assemblages of non‐volant small mammals from the high Andes. Ecology (2022) doi:10.1002/ecy.3767.
1339	Akodontini	Akodon	subfuscus	Akodon_subfuscus	-14.9433	-71.2633	Rengifo, E. M. et al. Andean non‐volant small mammals: A dataset of community assemblages of non‐volant small mammals from the high Andes. Ecology (2022) doi:10.1002/ecy.3767.
1340	Akodontini	Akodon	subfuscus	Akodon_subfuscus	-14.9708	-71.22	Rengifo, E. M. et al. Andean non‐volant small mammals: A dataset of community assemblages of non‐volant small mammals from the high Andes. Ecology (2022) doi:10.1002/ecy.3767.
1341	Akodontini	Akodon	subfuscus	Akodon_subfuscus	-14.9579	-73.2424	Rengifo, E. M. et al. Andean non‐volant small mammals: A dataset of community assemblages of non‐volant small mammals from the high Andes. Ecology (2022) doi:10.1002/ecy.3767.
1342	Akodontini	Akodon	subfuscus	Akodon_subfuscus	-15.2278	-72.3622	Rengifo, E. M. et al. Andean non‐volant small mammals: A dataset of community assemblages of non‐volant small mammals from the high Andes. Ecology (2022) doi:10.1002/ecy.3767.
1343	Akodontini	Akodon	subfuscus	Akodon_subfuscus	-15.244	-72.3358	Rengifo, E. M. et al. Andean non‐volant small mammals: A dataset of community assemblages of non‐volant small mammals from the high Andes. Ecology (2022) doi:10.1002/ecy.3767.
1344	Akodontini	Akodon	subfuscus	Akodon_subfuscus	-15.2632	-72.3641	Rengifo, E. M. et al. Andean non‐volant small mammals: A dataset of community assemblages of non‐volant small mammals from the high Andes. Ecology (2022) doi:10.1002/ecy.3767.
1345	Akodontini	Akodon	subfuscus	Akodon_subfuscus	-15.2793	-72.3749	Rengifo, E. M. et al. Andean non‐volant small mammals: A dataset of community assemblages of non‐volant small mammals from the high Andes. Ecology (2022) doi:10.1002/ecy.3767.
1346	Akodontini	Akodon	subfuscus	Akodon_subfuscus	-15.2851	-72.3371	Rengifo, E. M. et al. Andean non‐volant small mammals: A dataset of community assemblages of non‐volant small mammals from the high Andes. Ecology (2022) doi:10.1002/ecy.3767.
1347	Akodontini	Akodon	subfuscus	Akodon_subfuscus	-15.2986	-72.28	Rengifo, E. M. et al. Andean non‐volant small mammals: A dataset of community assemblages of non‐volant small mammals from the high Andes. Ecology (2022) doi:10.1002/ecy.3767.
1348	Akodontini	Akodon	subfuscus	Akodon_subfuscus	-15.3013	-72.3764	Rengifo, E. M. et al. Andean non‐volant small mammals: A dataset of community assemblages of non‐volant small mammals from the high Andes. Ecology (2022) doi:10.1002/ecy.3767.
1349	Akodontini	Akodon	subfuscus	Akodon_subfuscus	-15.3055	-72.3834	Rengifo, E. M. et al. Andean non‐volant small mammals: A dataset of community assemblages of non‐volant small mammals from the high Andes. Ecology (2022) doi:10.1002/ecy.3767.
1350	Akodontini	Akodon	subfuscus	Akodon_subfuscus	-15.309	-72.3246	Rengifo, E. M. et al. Andean non‐volant small mammals: A dataset of community assemblages of non‐volant small mammals from the high Andes. Ecology (2022) doi:10.1002/ecy.3767.
1351	Akodontini	Akodon	subfuscus	Akodon_subfuscus	-15.3179	-72.2739	Rengifo, E. M. et al. Andean non‐volant small mammals: A dataset of community assemblages of non‐volant small mammals from the high Andes. Ecology (2022) doi:10.1002/ecy.3767.
1352	Akodontini	Akodon	subfuscus	Akodon_subfuscus	-15.3201	-72.3266	Rengifo, E. M. et al. Andean non‐volant small mammals: A dataset of community assemblages of non‐volant small mammals from the high Andes. Ecology (2022) doi:10.1002/ecy.3767.
1353	Akodontini	Akodon	subfuscus	Akodon_subfuscus	-15.3207	-72.3445	Rengifo, E. M. et al. Andean non‐volant small mammals: A dataset of community assemblages of non‐volant small mammals from the high Andes. Ecology (2022) doi:10.1002/ecy.3767.
1354	Akodontini	Akodon	subfuscus	Akodon_subfuscus	-15.7614	-71.5536	Rengifo, E. M. et al. Andean non‐volant small mammals: A dataset of community assemblages of non‐volant small mammals from the high Andes. Ecology (2022) doi:10.1002/ecy.3767.
1355	Akodontini	Akodon	subfuscus	Akodon_subfuscus	-15.8514	-71.4486	Rengifo, E. M. et al. Andean non‐volant small mammals: A dataset of community assemblages of non‐volant small mammals from the high Andes. Ecology (2022) doi:10.1002/ecy.3767.
1356	Akodontini	Akodon	subfuscus	Akodon_subfuscus	-15.8631	-71.0806	Rengifo, E. M. et al. Andean non‐volant small mammals: A dataset of community assemblages of non‐volant small mammals from the high Andes. Ecology (2022) doi:10.1002/ecy.3767.
1357	Akodontini	Akodon	subfuscus	Akodon_subfuscus	-16.0264	-70.8286	Rengifo, E. M. et al. Andean non‐volant small mammals: A dataset of community assemblages of non‐volant small mammals from the high Andes. Ecology (2022) doi:10.1002/ecy.3767.
1358	Akodontini	Akodon	subfuscus	Akodon_subfuscus	-16.0264	-70.8286	Rengifo, E. M. et al. Andean non‐volant small mammals: A dataset of community assemblages of non‐volant small mammals from the high Andes. Ecology (2022) doi:10.1002/ecy.3767.
1359	Akodontini	Akodon	subfuscus	Akodon_subfuscus	-16.3497	-71.1489	Rengifo, E. M. et al. Andean non‐volant small mammals: A dataset of community assemblages of non‐volant small mammals from the high Andes. Ecology (2022) doi:10.1002/ecy.3767.
1360	Akodontini	Akodon	subfuscus	Akodon_subfuscus	-16.0421	-72.198	Rengifo, E. M. et al. Andean non‐volant small mammals: A dataset of community assemblages of non‐volant small mammals from the high Andes. Ecology (2022) doi:10.1002/ecy.3767.
1361	Akodontini	Akodon	subfuscus	Akodon_subfuscus	-16.6477	-70.3548	Rengifo, E. M. et al. Andean non‐volant small mammals: A dataset of community assemblages of non‐volant small mammals from the high Andes. Ecology (2022) doi:10.1002/ecy.3767.
1362	Akodontini	Akodon	subfuscus	Akodon_subfuscus	-16.6477	-70.3548	Rengifo, E. M. et al. Andean non‐volant small mammals: A dataset of community assemblages of non‐volant small mammals from the high Andes. Ecology (2022) doi:10.1002/ecy.3767.
1363	Akodontini	Akodon	subfuscus	Akodon_subfuscus	-17.1251	-70.6424	Rengifo, E. M. et al. Andean non‐volant small mammals: A dataset of community assemblages of non‐volant small mammals from the high Andes. Ecology (2022) doi:10.1002/ecy.3767.
1364	Akodontini	Akodon	subfuscus	Akodon_subfuscus	-17.1251	-70.6424	Rengifo, E. M. et al. Andean non‐volant small mammals: A dataset of community assemblages of non‐volant small mammals from the high Andes. Ecology (2022) doi:10.1002/ecy.3767.
1365	Akodontini	Akodon	subfuscus	Akodon_subfuscus	-17.1251	-70.6424	Rengifo, E. M. et al. Andean non‐volant small mammals: A dataset of community assemblages of non‐volant small mammals from the high Andes. Ecology (2022) doi:10.1002/ecy.3767.
1366	Akodontini	Akodon	subfuscus	Akodon_subfuscus	-16.2536	-68.0281	Rengifo, E. M. et al. Andean non‐volant small mammals: A dataset of community assemblages of non‐volant small mammals from the high Andes. Ecology (2022) doi:10.1002/ecy.3767.
1367	Akodontini	Akodon	subfuscus	Akodon_subfuscus	-16.2536	-68.0281	Rengifo, E. M. et al. Andean non‐volant small mammals: A dataset of community assemblages of non‐volant small mammals from the high Andes. Ecology (2022) doi:10.1002/ecy.3767.
1368	Akodontini	Akodon	subfuscus	Akodon_subfuscus	-15.6167	-68.6833	Rengifo, E. M. et al. Andean non‐volant small mammals: A dataset of community assemblages of non‐volant small mammals from the high Andes. Ecology (2022) doi:10.1002/ecy.3767.
1369	Akodontini	Akodon	subfuscus	Akodon_subfuscus	-17.0833	-66.1	Rengifo, E. M. et al. Andean non‐volant small mammals: A dataset of community assemblages of non‐volant small mammals from the high Andes. Ecology (2022) doi:10.1002/ecy.3767.
1370	Akodontini	Akodon	subfuscus	Akodon_subfuscus	-17.5583	-65.3	Rengifo, E. M. et al. Andean non‐volant small mammals: A dataset of community assemblages of non‐volant small mammals from the high Andes. Ecology (2022) doi:10.1002/ecy.3767.
1371	Akodontini	Akodon	subfuscus	Akodon_subfuscus	-17.75	-66.45	Rengifo, E. M. et al. Andean non‐volant small mammals: A dataset of community assemblages of non‐volant small mammals from the high Andes. Ecology (2022) doi:10.1002/ecy.3767.
1372	Akodontini	Akodon	subfuscus	Akodon_subfuscus	-15.05	-69.2667	Rengifo, E. M. et al. Andean non‐volant small mammals: A dataset of community assemblages of non‐volant small mammals from the high Andes. Ecology (2022) doi:10.1002/ecy.3767.
1373	Akodontini	Akodon	subfuscus	Akodon_subfuscus	-17.85	-64.6167	Rengifo, E. M. et al. Andean non‐volant small mammals: A dataset of community assemblages of non‐volant small mammals from the high Andes. Ecology (2022) doi:10.1002/ecy.3767.
1374	Akodontini	Akodon	subfuscus	Akodon_subfuscus	-17.85	-64.6667	Rengifo, E. M. et al. Andean non‐volant small mammals: A dataset of community assemblages of non‐volant small mammals from the high Andes. Ecology (2022) doi:10.1002/ecy.3767.
1375	Akodontini	Akodon	surdus	Akodon_surdus	-13.1167	-72.65	Patton, J.L., Pardiñas, U.F.J., D’Elia, G. (eds.) 2015. Mammals of South America, Volume 2: Rodents. University of Chicago Press. 1336 pp.
1376	Akodontini	Akodon	surdus	Akodon_surdus	-12.8833	-72.817	Patton, J.L., Pardiñas, U.F.J., D’Elia, G. (eds.) 2015. Mammals of South America, Volume 2: Rodents. University of Chicago Press. 1336 pp.
1377	Akodontini	Akodon	surdus	Akodon_surdus	-13.1661	-72.4983	Patton, J.L., Pardiñas, U.F.J., D’Elia, G. (eds.) 2015. Mammals of South America, Volume 2: Rodents. University of Chicago Press. 1336 pp.
1378	Akodontini	Akodon	surdus	Akodon_surdus	-13.0333	-72.0833	Patton, J.L., Pardiñas, U.F.J., D’Elia, G. (eds.) 2015. Mammals of South America, Volume 2: Rodents. University of Chicago Press. 1336 pp.
1379	Akodontini	Akodon	surdus	Akodon_surdus	-12.8667	-72.7167	Patton, J.L., Pardiñas, U.F.J., D’Elia, G. (eds.) 2015. Mammals of South America, Volume 2: Rodents. University of Chicago Press. 1336 pp.
1380	Akodontini	Akodon	sylvanus	Akodon_sylvanus	-24.3016	-64.4941	Patton, J.L., Pardiñas, U.F.J., D’Elia, G. (eds.) 2015. Mammals of South America, Volume 2: Rodents. University of Chicago Press. 1336 pp.
1381	Akodontini	Akodon	sylvanus	Akodon_sylvanus	-24.299	-64.3859	Patton, J.L., Pardiñas, U.F.J., D’Elia, G. (eds.) 2015. Mammals of South America, Volume 2: Rodents. University of Chicago Press. 1336 pp.
1382	Akodontini	Akodon	sylvanus	Akodon_sylvanus	-24.1856	-64.5595	Patton, J.L., Pardiñas, U.F.J., D’Elia, G. (eds.) 2015. Mammals of South America, Volume 2: Rodents. University of Chicago Press. 1336 pp.
1383	Akodontini	Akodon	sylvanus	Akodon_sylvanus	-24.1429	-64.4046	Patton, J.L., Pardiñas, U.F.J., D’Elia, G. (eds.) 2015. Mammals of South America, Volume 2: Rodents. University of Chicago Press. 1336 pp.
1384	Akodontini	Akodon	toba	Akodon_toba	-28.8833	-62.2658	Patton, J.L., Pardiñas, U.F.J., D’Elia, G. (eds.) 2015. Mammals of South America, Volume 2: Rodents. University of Chicago Press. 1336 pp.
1385	Akodontini	Akodon	toba	Akodon_toba	-25.1333	-58.1167	Patton, J.L., Pardiñas, U.F.J., D’Elia, G. (eds.) 2015. Mammals of South America, Volume 2: Rodents. University of Chicago Press. 1336 pp.
1386	Akodontini	Akodon	toba	Akodon_toba	-24.6887	-57.9655	Patton, J.L., Pardiñas, U.F.J., D’Elia, G. (eds.) 2015. Mammals of South America, Volume 2: Rodents. University of Chicago Press. 1336 pp.
1387	Akodontini	Akodon	toba	Akodon_toba	-24.233	-64.65	Patton, J.L., Pardiñas, U.F.J., D’Elia, G. (eds.) 2015. Mammals of South America, Volume 2: Rodents. University of Chicago Press. 1336 pp.
1388	Akodontini	Akodon	toba	Akodon_toba	-23.0259	-59.1799	Patton, J.L., Pardiñas, U.F.J., D’Elia, G. (eds.) 2015. Mammals of South America, Volume 2: Rodents. University of Chicago Press. 1336 pp.
1389	Akodontini	Akodon	toba	Akodon_toba	-22.1759	-60.029	Patton, J.L., Pardiñas, U.F.J., D’Elia, G. (eds.) 2015. Mammals of South America, Volume 2: Rodents. University of Chicago Press. 1336 pp.
1390	Akodontini	Akodon	toba	Akodon_toba	-21.8	-63.7833	Patton, J.L., Pardiñas, U.F.J., D’Elia, G. (eds.) 2015. Mammals of South America, Volume 2: Rodents. University of Chicago Press. 1336 pp.
1391	Akodontini	Akodon	toba	Akodon_toba	-20.9333	-63.35	Patton, J.L., Pardiñas, U.F.J., D’Elia, G. (eds.) 2015. Mammals of South America, Volume 2: Rodents. University of Chicago Press. 1336 pp.
1392	Akodontini	Akodon	toba	Akodon_toba	-20.4676	-60.3191	Patton, J.L., Pardiñas, U.F.J., D’Elia, G. (eds.) 2015. Mammals of South America, Volume 2: Rodents. University of Chicago Press. 1336 pp.
1393	Akodontini	Akodon	toba	Akodon_toba	-19.0251	-57.6806	Patton, J.L., Pardiñas, U.F.J., D’Elia, G. (eds.) 2015. Mammals of South America, Volume 2: Rodents. University of Chicago Press. 1336 pp.
1394	Akodontini	Akodon	toba	Akodon_toba	-18.4167	-62.1667	Patton, J.L., Pardiñas, U.F.J., D’Elia, G. (eds.) 2015. Mammals of South America, Volume 2: Rodents. University of Chicago Press. 1336 pp.
1395	Akodontini	Akodon	toba	Akodon_toba	-18.3026	-59.5973	Patton, J.L., Pardiñas, U.F.J., D’Elia, G. (eds.) 2015. Mammals of South America, Volume 2: Rodents. University of Chicago Press. 1336 pp.
1396	Akodontini	Akodon	torques	Akodon_torques	-13.5988	-70.9722	Patton, J.L., Pardiñas, U.F.J., D’Elia, G. (eds.) 2015. Mammals of South America, Volume 2: Rodents. University of Chicago Press. 1336 pp.
1397	Akodontini	Akodon	torques	Akodon_torques	-13.5	-70.9167	Patton, J.L., Pardiñas, U.F.J., D’Elia, G. (eds.) 2015. Mammals of South America, Volume 2: Rodents. University of Chicago Press. 1336 pp.
1398	Akodontini	Akodon	torques	Akodon_torques	-13.1661	-72.4983	Patton, J.L., Pardiñas, U.F.J., D’Elia, G. (eds.) 2015. Mammals of South America, Volume 2: Rodents. University of Chicago Press. 1336 pp.
1399	Akodontini	Akodon	torques	Akodon_torques	-13.1481	-71.5866	Patton, J.L., Pardiñas, U.F.J., D’Elia, G. (eds.) 2015. Mammals of South America, Volume 2: Rodents. University of Chicago Press. 1336 pp.
1400	Akodontini	Akodon	torques	Akodon_torques	-13.1333	-71.3667	Patton, J.L., Pardiñas, U.F.J., D’Elia, G. (eds.) 2015. Mammals of South America, Volume 2: Rodents. University of Chicago Press. 1336 pp.
1401	Akodontini	Akodon	torques	Akodon_torques	-13.1171	-72.3393	Patton, J.L., Pardiñas, U.F.J., D’Elia, G. (eds.) 2015. Mammals of South America, Volume 2: Rodents. University of Chicago Press. 1336 pp.
1402	Akodontini	Akodon	torques	Akodon_torques	-13.1	-71.7667	Patton, J.L., Pardiñas, U.F.J., D’Elia, G. (eds.) 2015. Mammals of South America, Volume 2: Rodents. University of Chicago Press. 1336 pp.
1403	Akodontini	Akodon	torques	Akodon_torques	-13.0511	-72.5667	Patton, J.L., Pardiñas, U.F.J., D’Elia, G. (eds.) 2015. Mammals of South America, Volume 2: Rodents. University of Chicago Press. 1336 pp.
1404	Akodontini	Akodon	torques	Akodon_torques	-12.9	-72.5333	Patton, J.L., Pardiñas, U.F.J., D’Elia, G. (eds.) 2015. Mammals of South America, Volume 2: Rodents. University of Chicago Press. 1336 pp.
1405	Akodontini	Akodon	torques	Akodon_torques	-12.783	-73.817	Patton, J.L., Pardiñas, U.F.J., D’Elia, G. (eds.) 2015. Mammals of South America, Volume 2: Rodents. University of Chicago Press. 1336 pp.
1406	Akodontini	Akodon	torques	Akodon_torques	-11.5667	-73.6333	Patton, J.L., Pardiñas, U.F.J., D’Elia, G. (eds.) 2015. Mammals of South America, Volume 2: Rodents. University of Chicago Press. 1336 pp.
1407	Akodontini	Akodon	torques	Akodon_torques	-12.785	-73.995	Rengifo, E. M. et al. Andean non‐volant small mammals: A dataset of community assemblages of non‐volant small mammals from the high Andes. Ecology (2022) doi:10.1002/ecy.3767.
1408	Akodontini	Akodon	torques	Akodon_torques	-12.8361	-73.4952	Rengifo, E. M. et al. Andean non‐volant small mammals: A dataset of community assemblages of non‐volant small mammals from the high Andes. Ecology (2022) doi:10.1002/ecy.3767.
1409	Akodontini	Akodon	torques	Akodon_torques	-13.0399	-71.9324	Rengifo, E. M. et al. Andean non‐volant small mammals: A dataset of community assemblages of non‐volant small mammals from the high Andes. Ecology (2022) doi:10.1002/ecy.3767.
1410	Akodontini	Akodon	torques	Akodon_torques	-13.0417	-73.7136	Rengifo, E. M. et al. Andean non‐volant small mammals: A dataset of community assemblages of non‐volant small mammals from the high Andes. Ecology (2022) doi:10.1002/ecy.3767.
1411	Akodontini	Akodon	torques	Akodon_torques	-13.1134	-71.5701	Rengifo, E. M. et al. Andean non‐volant small mammals: A dataset of community assemblages of non‐volant small mammals from the high Andes. Ecology (2022) doi:10.1002/ecy.3767.
1412	Akodontini	Akodon	torques	Akodon_torques	-13.1749	-71.5872	Rengifo, E. M. et al. Andean non‐volant small mammals: A dataset of community assemblages of non‐volant small mammals from the high Andes. Ecology (2022) doi:10.1002/ecy.3767.
1413	Akodontini	Akodon	torques	Akodon_torques	-13.1991	-71.6177	Rengifo, E. M. et al. Andean non‐volant small mammals: A dataset of community assemblages of non‐volant small mammals from the high Andes. Ecology (2022) doi:10.1002/ecy.3767.
1414	Akodontini	Akodon	varius	Akodon_varius	-21.8	-63.7833	Patton, J.L., Pardiñas, U.F.J., D’Elia, G. (eds.) 2015. Mammals of South America, Volume 2: Rodents. University of Chicago Press. 1336 pp.
1415	Akodontini	Akodon	varius	Akodon_varius	-21.7833	-64.6667	Patton, J.L., Pardiñas, U.F.J., D’Elia, G. (eds.) 2015. Mammals of South America, Volume 2: Rodents. University of Chicago Press. 1336 pp.
1416	Akodontini	Akodon	varius	Akodon_varius	-19.45	-62.35	Patton, J.L., Pardiñas, U.F.J., D’Elia, G. (eds.) 2015. Mammals of South America, Volume 2: Rodents. University of Chicago Press. 1336 pp.
1417	Akodontini	Akodon	varius	Akodon_varius	-19.3	-66.2	Patton, J.L., Pardiñas, U.F.J., D’Elia, G. (eds.) 2015. Mammals of South America, Volume 2: Rodents. University of Chicago Press. 1336 pp.
1418	Akodontini	Akodon	varius	Akodon_varius	-17.5167	-66.4	Patton, J.L., Pardiñas, U.F.J., D’Elia, G. (eds.) 2015. Mammals of South America, Volume 2: Rodents. University of Chicago Press. 1336 pp.
1419	Akodontini	Akodon	varius	Akodon_varius	-17.15	-65.5	Patton, J.L., Pardiñas, U.F.J., D’Elia, G. (eds.) 2015. Mammals of South America, Volume 2: Rodents. University of Chicago Press. 1336 pp.
1420	Akodontini	Akodon	varius	Akodon_varius	-16.8167	-62.37	Patton, J.L., Pardiñas, U.F.J., D’Elia, G. (eds.) 2015. Mammals of South America, Volume 2: Rodents. University of Chicago Press. 1336 pp.
1421	Akodontini	Akodon	varius	Akodon_varius	-17.5333	-66.1167	Rengifo, E. M. et al. Andean non‐volant small mammals: A dataset of community assemblages of non‐volant small mammals from the high Andes. Ecology (2022) doi:10.1002/ecy.3767.
1422	Akodontini	Akodon	varius	Akodon_varius	-18.0833	-64.3333	Rengifo, E. M. et al. Andean non‐volant small mammals: A dataset of community assemblages of non‐volant small mammals from the high Andes. Ecology (2022) doi:10.1002/ecy.3767.
1423	Akodontini	Akodon	varius	Akodon_varius	-18.4667	-64.1333	Rengifo, E. M. et al. Andean non‐volant small mammals: A dataset of community assemblages of non‐volant small mammals from the high Andes. Ecology (2022) doi:10.1002/ecy.3767.
1424	Akodontini	Akodon	varius	Akodon_varius	-19.3	-64.3667	Rengifo, E. M. et al. Andean non‐volant small mammals: A dataset of community assemblages of non‐volant small mammals from the high Andes. Ecology (2022) doi:10.1002/ecy.3767.
1425	Akodontini	Akodon	varius	Akodon_varius	-21.4667	-64.8	Rengifo, E. M. et al. Andean non‐volant small mammals: A dataset of community assemblages of non‐volant small mammals from the high Andes. Ecology (2022) doi:10.1002/ecy.3767.
1426	Oryzomyini	Amphinectomys	savamis	Amphinectomys_savamis	-4.91667	-73.7667	Patton, J.L., Pardiñas, U.F.J., D’Elia, G. (eds.) 2015. Mammals of South America, Volume 2: Rodents. University of Chicago Press. 1336 pp.
1427	Oryzomyini	Amphinectomys	savamis	Amphinectomys_savamis	-4.91667	-73.75	Patton, J.L., Pardiñas, U.F.J., D’Elia, G. (eds.) 2015. Mammals of South America, Volume 2: Rodents. University of Chicago Press. 1336 pp.
1428	Phyllotini	Andalgalomys	olrogi	Andalgalomys_olrogi	-27.6	-66.4667	Patton, J.L., Pardiñas, U.F.J., D’Elia, G. (eds.) 2015. Mammals of South America, Volume 2: Rodents. University of Chicago Press. 1336 pp.
1429	Phyllotini	Andalgalomys	olrogi	Andalgalomys_olrogi	-34.0333	-67.9667	Patton, J.L., Pardiñas, U.F.J., D’Elia, G. (eds.) 2015. Mammals of South America, Volume 2: Rodents. University of Chicago Press. 1336 pp.
1430	Phyllotini	Andalgalomys	olrogi	Andalgalomys_olrogi	-32.4864	-67.0005	Patton, J.L., Pardiñas, U.F.J., D’Elia, G. (eds.) 2015. Mammals of South America, Volume 2: Rodents. University of Chicago Press. 1336 pp.
1431	Phyllotini	Andalgalomys	olrogi	Andalgalomys_olrogi	-32.3167	-66.4667	Patton, J.L., Pardiñas, U.F.J., D’Elia, G. (eds.) 2015. Mammals of South America, Volume 2: Rodents. University of Chicago Press. 1336 pp.
1432	Phyllotini	Andalgalomys	olrogi	Andalgalomys_olrogi	-32.2028	-66.6522	Patton, J.L., Pardiñas, U.F.J., D’Elia, G. (eds.) 2015. Mammals of South America, Volume 2: Rodents. University of Chicago Press. 1336 pp.
1433	Phyllotini	Andalgalomys	olrogi	Andalgalomys_olrogi	-30.0454	-65.5204	Patton, J.L., Pardiñas, U.F.J., D’Elia, G. (eds.) 2015. Mammals of South America, Volume 2: Rodents. University of Chicago Press. 1336 pp.
1434	Phyllotini	Andalgalomys	olrogi	Andalgalomys_olrogi	-30.0333	-66.0667	Patton, J.L., Pardiñas, U.F.J., D’Elia, G. (eds.) 2015. Mammals of South America, Volume 2: Rodents. University of Chicago Press. 1336 pp.
1435	Phyllotini	Andalgalomys	olrogi	Andalgalomys_olrogi	-28.8612	-66.2381	Patton, J.L., Pardiñas, U.F.J., D’Elia, G. (eds.) 2015. Mammals of South America, Volume 2: Rodents. University of Chicago Press. 1336 pp.
1436	Phyllotini	Andalgalomys	pearsoni	Andalgalomys_pearsoni	-22.4833	-60.4333	Patton, J.L., Pardiñas, U.F.J., D’Elia, G. (eds.) 2015. Mammals of South America, Volume 2: Rodents. University of Chicago Press. 1336 pp.
1437	Phyllotini	Andalgalomys	pearsoni	Andalgalomys_pearsoni	-22.3833	-59.85	Patton, J.L., Pardiñas, U.F.J., D’Elia, G. (eds.) 2015. Mammals of South America, Volume 2: Rodents. University of Chicago Press. 1336 pp.
1438	Phyllotini	Andalgalomys	pearsoni	Andalgalomys_pearsoni	-21.0833	-61.7667	Patton, J.L., Pardiñas, U.F.J., D’Elia, G. (eds.) 2015. Mammals of South America, Volume 2: Rodents. University of Chicago Press. 1336 pp.
1439	Phyllotini	Andalgalomys	pearsoni	Andalgalomys_pearsoni	-18.3167	-60.0333	Patton, J.L., Pardiñas, U.F.J., D’Elia, G. (eds.) 2015. Mammals of South America, Volume 2: Rodents. University of Chicago Press. 1336 pp.
1440	Andinomyini	Andinomys	edax	Andinomys_edax	-28.6654	-66.2471	Patton, J.L., Pardiñas, U.F.J., D’Elia, G. (eds.) 2015. Mammals of South America, Volume 2: Rodents. University of Chicago Press. 1336 pp.
1441	Andinomyini	Andinomys	edax	Andinomys_edax	-27.0189	-66.7452	Patton, J.L., Pardiñas, U.F.J., D’Elia, G. (eds.) 2015. Mammals of South America, Volume 2: Rodents. University of Chicago Press. 1336 pp.
1442	Andinomyini	Andinomys	edax	Andinomys_edax	-26.794	-65.316	Patton, J.L., Pardiñas, U.F.J., D’Elia, G. (eds.) 2015. Mammals of South America, Volume 2: Rodents. University of Chicago Press. 1336 pp.
1443	Andinomyini	Andinomys	edax	Andinomys_edax	-24.7138	-66.1662	Patton, J.L., Pardiñas, U.F.J., D’Elia, G. (eds.) 2015. Mammals of South America, Volume 2: Rodents. University of Chicago Press. 1336 pp.
1444	Andinomyini	Andinomys	edax	Andinomys_edax	-23.5667	-64.85	Patton, J.L., Pardiñas, U.F.J., D’Elia, G. (eds.) 2015. Mammals of South America, Volume 2: Rodents. University of Chicago Press. 1336 pp.
1445	Andinomyini	Andinomys	edax	Andinomys_edax	-22.416	-66.2	Patton, J.L., Pardiñas, U.F.J., D’Elia, G. (eds.) 2015. Mammals of South America, Volume 2: Rodents. University of Chicago Press. 1336 pp.
1446	Andinomyini	Andinomys	edax	Andinomys_edax	-22.3085	-64.7108	Patton, J.L., Pardiñas, U.F.J., D’Elia, G. (eds.) 2015. Mammals of South America, Volume 2: Rodents. University of Chicago Press. 1336 pp.
1447	Andinomyini	Andinomys	edax	Andinomys_edax	-21.45	-64.3167	Patton, J.L., Pardiñas, U.F.J., D’Elia, G. (eds.) 2015. Mammals of South America, Volume 2: Rodents. University of Chicago Press. 1336 pp.
1448	Andinomyini	Andinomys	edax	Andinomys_edax	-19.8667	-65.7667	Patton, J.L., Pardiñas, U.F.J., D’Elia, G. (eds.) 2015. Mammals of South America, Volume 2: Rodents. University of Chicago Press. 1336 pp.
1449	Andinomyini	Andinomys	edax	Andinomys_edax	-19.3	-64.3667	Patton, J.L., Pardiñas, U.F.J., D’Elia, G. (eds.) 2015. Mammals of South America, Volume 2: Rodents. University of Chicago Press. 1336 pp.
1450	Andinomyini	Andinomys	edax	Andinomys_edax	-18.4167	-69.55	Patton, J.L., Pardiñas, U.F.J., D’Elia, G. (eds.) 2015. Mammals of South America, Volume 2: Rodents. University of Chicago Press. 1336 pp.
1451	Andinomyini	Andinomys	edax	Andinomys_edax	-17.4528	-70.0328	Patton, J.L., Pardiñas, U.F.J., D’Elia, G. (eds.) 2015. Mammals of South America, Volume 2: Rodents. University of Chicago Press. 1336 pp.
1452	Andinomyini	Andinomys	edax	Andinomys_edax	-17.2333	-65.95	Patton, J.L., Pardiñas, U.F.J., D’Elia, G. (eds.) 2015. Mammals of South America, Volume 2: Rodents. University of Chicago Press. 1336 pp.
1453	Andinomyini	Andinomys	edax	Andinomys_edax	-16.3	-66.9167	Patton, J.L., Pardiñas, U.F.J., D’Elia, G. (eds.) 2015. Mammals of South America, Volume 2: Rodents. University of Chicago Press. 1336 pp.
1454	Andinomyini	Andinomys	edax	Andinomys_edax	-16.2167	-69.45	Patton, J.L., Pardiñas, U.F.J., D’Elia, G. (eds.) 2015. Mammals of South America, Volume 2: Rodents. University of Chicago Press. 1336 pp.
1455	Andinomyini	Andinomys	edax	Andinomys_edax	-16.2167	-69.45	Rengifo, E. M. et al. Andean non‐volant small mammals: A dataset of community assemblages of non‐volant small mammals from the high Andes. Ecology (2022) doi:10.1002/ecy.3767.
1456	Andinomyini	Andinomys	edax	Andinomys_edax	-17.5583	-65.3	Rengifo, E. M. et al. Andean non‐volant small mammals: A dataset of community assemblages of non‐volant small mammals from the high Andes. Ecology (2022) doi:10.1002/ecy.3767.
1457	Andinomyini	Andinomys	edax	Andinomys_edax	-17.75	-66.45	Rengifo, E. M. et al. Andean non‐volant small mammals: A dataset of community assemblages of non‐volant small mammals from the high Andes. Ecology (2022) doi:10.1002/ecy.3767.
1458	Andinomyini	Andinomys	edax	Andinomys_edax	-18.1	-66.2167	Rengifo, E. M. et al. Andean non‐volant small mammals: A dataset of community assemblages of non‐volant small mammals from the high Andes. Ecology (2022) doi:10.1002/ecy.3767.
1459	Andinomyini	Andinomys	edax	Andinomys_edax	-17.2333	-65.95	Rengifo, E. M. et al. Andean non‐volant small mammals: A dataset of community assemblages of non‐volant small mammals from the high Andes. Ecology (2022) doi:10.1002/ecy.3767.
1460	Andinomyini	Andinomys	edax	Andinomys_edax	-17.6833	-65.6	Rengifo, E. M. et al. Andean non‐volant small mammals: A dataset of community assemblages of non‐volant small mammals from the high Andes. Ecology (2022) doi:10.1002/ecy.3767.
1461	Andinomyini	Andinomys	edax	Andinomys_edax	-21.45	-64.3167	Rengifo, E. M. et al. Andean non‐volant small mammals: A dataset of community assemblages of non‐volant small mammals from the high Andes. Ecology (2022) doi:10.1002/ecy.3767.
1462	Andinomyini	Andinomys	edax	Andinomys_edax	-21.4833	-64.9167	Rengifo, E. M. et al. Andean non‐volant small mammals: A dataset of community assemblages of non‐volant small mammals from the high Andes. Ecology (2022) doi:10.1002/ecy.3767.
1463	Andinomyini	Andinomys	edax	Andinomys_edax	-17.3167	-66.15	Rengifo, E. M. et al. Andean non‐volant small mammals: A dataset of community assemblages of non‐volant small mammals from the high Andes. Ecology (2022) doi:10.1002/ecy.3767.
1464	Andinomyini	Andinomys	edax	Andinomys_edax	-18.1679	-69.4303	Rengifo, E. M. et al. Andean non‐volant small mammals: A dataset of community assemblages of non‐volant small mammals from the high Andes. Ecology (2022) doi:10.1002/ecy.3767.
1465	Andinomyini	Andinomys	edax	Andinomys_edax	-22.2022	-65.2111	Rengifo, E. M. et al. Andean non‐volant small mammals: A dataset of community assemblages of non‐volant small mammals from the high Andes. Ecology (2022) doi:10.1002/ecy.3767.
1466	Andinomyini	Andinomys	edax	Andinomys_edax	-22.233	-65.2061	Rengifo, E. M. et al. Andean non‐volant small mammals: A dataset of community assemblages of non‐volant small mammals from the high Andes. Ecology (2022) doi:10.1002/ecy.3767.
1467	Andinomyini	Andinomys	edax	Andinomys_edax	-23.3211	-64.9177	Rengifo, E. M. et al. Andean non‐volant small mammals: A dataset of community assemblages of non‐volant small mammals from the high Andes. Ecology (2022) doi:10.1002/ecy.3767.
1468	Andinomyini	Andinomys	edax	Andinomys_edax	-25.1741	-65.8254	Rengifo, E. M. et al. Andean non‐volant small mammals: A dataset of community assemblages of non‐volant small mammals from the high Andes. Ecology (2022) doi:10.1002/ecy.3767.
1469	Andinomyini	Andinomys	edax	Andinomys_edax	-26.7553	-65.7441	Rengifo, E. M. et al. Andean non‐volant small mammals: A dataset of community assemblages of non‐volant small mammals from the high Andes. Ecology (2022) doi:10.1002/ecy.3767.
1470	Andinomyini	Andinomys	edax	Andinomys_edax	-27.4167	-66.4167	Rengifo, E. M. et al. Andean non‐volant small mammals: A dataset of community assemblages of non‐volant small mammals from the high Andes. Ecology (2022) doi:10.1002/ecy.3767.
1471	Andinomyini	Andinomys	edax	Andinomys_edax	-22.9466	-66.269	Rengifo, E. M. et al. Andean non‐volant small mammals: A dataset of community assemblages of non‐volant small mammals from the high Andes. Ecology (2022) doi:10.1002/ecy.3767.
1472	Andinomyini	Andinomys	edax	Andinomys_edax	-23.1189	-64.8978	Rengifo, E. M. et al. Andean non‐volant small mammals: A dataset of community assemblages of non‐volant small mammals from the high Andes. Ecology (2022) doi:10.1002/ecy.3767.
1473	Andinomyini	Andinomys	edax	Andinomys_edax	-23.1456	-64.9753	Rengifo, E. M. et al. Andean non‐volant small mammals: A dataset of community assemblages of non‐volant small mammals from the high Andes. Ecology (2022) doi:10.1002/ecy.3767.
1474	Andinomyini	Andinomys	edax	Andinomys_edax	-23.6461	-65.3353	Rengifo, E. M. et al. Andean non‐volant small mammals: A dataset of community assemblages of non‐volant small mammals from the high Andes. Ecology (2022) doi:10.1002/ecy.3767.
1475	Andinomyini	Andinomys	edax	Andinomys_edax	-23.7075	-65.2456	Rengifo, E. M. et al. Andean non‐volant small mammals: A dataset of community assemblages of non‐volant small mammals from the high Andes. Ecology (2022) doi:10.1002/ecy.3767.
1476	Andinomyini	Andinomys	edax	Andinomys_edax	-23.7467	-65.2133	Rengifo, E. M. et al. Andean non‐volant small mammals: A dataset of community assemblages of non‐volant small mammals from the high Andes. Ecology (2022) doi:10.1002/ecy.3767.
1477	Andinomyini	Andinomys	edax	Andinomys_edax	-26.6858	-65.6583	Rengifo, E. M. et al. Andean non‐volant small mammals: A dataset of community assemblages of non‐volant small mammals from the high Andes. Ecology (2022) doi:10.1002/ecy.3767.
1478	Andinomyini	Andinomys	edax	Andinomys_edax	-26.6883	-65.6122	Rengifo, E. M. et al. Andean non‐volant small mammals: A dataset of community assemblages of non‐volant small mammals from the high Andes. Ecology (2022) doi:10.1002/ecy.3767.
1479	Andinomyini	Andinomys	edax	Andinomys_edax	-27.1725	-65.9792	Rengifo, E. M. et al. Andean non‐volant small mammals: A dataset of community assemblages of non‐volant small mammals from the high Andes. Ecology (2022) doi:10.1002/ecy.3767.
1480	Andinomyini	Andinomys	edax	Andinomys_edax	-27.175	-65.9692	Rengifo, E. M. et al. Andean non‐volant small mammals: A dataset of community assemblages of non‐volant small mammals from the high Andes. Ecology (2022) doi:10.1002/ecy.3767.
1481	Andinomyini	Andinomys	edax	Andinomys_edax	-27.1917	-65.95	Rengifo, E. M. et al. Andean non‐volant small mammals: A dataset of community assemblages of non‐volant small mammals from the high Andes. Ecology (2022) doi:10.1002/ecy.3767.
1482	Oryzomyini	Antillomys	rayi	Antillomys_rayi	17.0048	-61.7387	Brace, S., Turvey, S. T., Weksler, M., Hoogland, M. L. P. & Barnes, I. Unexpected evolutionary diversity in a recently extinct Caribbean mammal radiation. Proc. R. Soc. B. 282, 20142371 (2015).
1483	Phyllotini	Auliscomys	boliviensis	Auliscomys_boliviensis	-19.5833	-65.75	Patton, J.L., Pardiñas, U.F.J., D’Elia, G. (eds.) 2015. Mammals of South America, Volume 2: Rodents. University of Chicago Press. 1336 pp.
1484	Phyllotini	Auliscomys	boliviensis	Auliscomys_boliviensis	-19.13	-66.12	Patton, J.L., Pardiñas, U.F.J., D’Elia, G. (eds.) 2015. Mammals of South America, Volume 2: Rodents. University of Chicago Press. 1336 pp.
1485	Phyllotini	Auliscomys	boliviensis	Auliscomys_boliviensis	-19.0333	-65.283	Patton, J.L., Pardiñas, U.F.J., D’Elia, G. (eds.) 2015. Mammals of South America, Volume 2: Rodents. University of Chicago Press. 1336 pp.
1486	Phyllotini	Auliscomys	boliviensis	Auliscomys_boliviensis	-18.8833	-66.4667	Patton, J.L., Pardiñas, U.F.J., D’Elia, G. (eds.) 2015. Mammals of South America, Volume 2: Rodents. University of Chicago Press. 1336 pp.
1487	Phyllotini	Auliscomys	boliviensis	Auliscomys_boliviensis	-18.483	-69.167	Patton, J.L., Pardiñas, U.F.J., D’Elia, G. (eds.) 2015. Mammals of South America, Volume 2: Rodents. University of Chicago Press. 1336 pp.
1488	Phyllotini	Auliscomys	boliviensis	Auliscomys_boliviensis	-18.3333	-68.5667	Patton, J.L., Pardiñas, U.F.J., D’Elia, G. (eds.) 2015. Mammals of South America, Volume 2: Rodents. University of Chicago Press. 1336 pp.
1489	Phyllotini	Auliscomys	boliviensis	Auliscomys_boliviensis	-18.16	-69.475	Patton, J.L., Pardiñas, U.F.J., D’Elia, G. (eds.) 2015. Mammals of South America, Volume 2: Rodents. University of Chicago Press. 1336 pp.
1490	Phyllotini	Auliscomys	boliviensis	Auliscomys_boliviensis	-17.3914	-69.9462	Patton, J.L., Pardiñas, U.F.J., D’Elia, G. (eds.) 2015. Mammals of South America, Volume 2: Rodents. University of Chicago Press. 1336 pp.
1491	Phyllotini	Auliscomys	boliviensis	Auliscomys_boliviensis	-16.9333	-70.3833	Patton, J.L., Pardiñas, U.F.J., D’Elia, G. (eds.) 2015. Mammals of South America, Volume 2: Rodents. University of Chicago Press. 1336 pp.
1492	Phyllotini	Auliscomys	boliviensis	Auliscomys_boliviensis	-16.6833	-70.0667	Patton, J.L., Pardiñas, U.F.J., D’Elia, G. (eds.) 2015. Mammals of South America, Volume 2: Rodents. University of Chicago Press. 1336 pp.
1493	Phyllotini	Auliscomys	boliviensis	Auliscomys_boliviensis	-16.18	-71.06	Patton, J.L., Pardiñas, U.F.J., D’Elia, G. (eds.) 2015. Mammals of South America, Volume 2: Rodents. University of Chicago Press. 1336 pp.
1494	Phyllotini	Auliscomys	boliviensis	Auliscomys_boliviensis	-16.0833	-70.8163	Patton, J.L., Pardiñas, U.F.J., D’Elia, G. (eds.) 2015. Mammals of South America, Volume 2: Rodents. University of Chicago Press. 1336 pp.
1495	Phyllotini	Auliscomys	boliviensis	Auliscomys_boliviensis	-16.0333	-70.8333	Patton, J.L., Pardiñas, U.F.J., D’Elia, G. (eds.) 2015. Mammals of South America, Volume 2: Rodents. University of Chicago Press. 1336 pp.
1496	Phyllotini	Auliscomys	boliviensis	Auliscomys_boliviensis	-15.26	-72.34	Patton, J.L., Pardiñas, U.F.J., D’Elia, G. (eds.) 2015. Mammals of South America, Volume 2: Rodents. University of Chicago Press. 1336 pp.
1497	Phyllotini	Auliscomys	boliviensis	Auliscomys_boliviensis	-15.161	-71.785	Patton, J.L., Pardiñas, U.F.J., D’Elia, G. (eds.) 2015. Mammals of South America, Volume 2: Rodents. University of Chicago Press. 1336 pp.
1498	Phyllotini	Auliscomys	boliviensis	Auliscomys_boliviensis	-15.2433	-71.1555	Rengifo, E. M. et al. Andean non‐volant small mammals: A dataset of community assemblages of non‐volant small mammals from the high Andes. Ecology (2022) doi:10.1002/ecy.3767.
1499	Phyllotini	Auliscomys	boliviensis	Auliscomys_boliviensis	-15.2	-71.7667	Rengifo, E. M. et al. Andean non‐volant small mammals: A dataset of community assemblages of non‐volant small mammals from the high Andes. Ecology (2022) doi:10.1002/ecy.3767.
1500	Phyllotini	Auliscomys	boliviensis	Auliscomys_boliviensis	-16.0833	-69.6667	Rengifo, E. M. et al. Andean non‐volant small mammals: A dataset of community assemblages of non‐volant small mammals from the high Andes. Ecology (2022) doi:10.1002/ecy.3767.
1501	Phyllotini	Auliscomys	boliviensis	Auliscomys_boliviensis	-16.775	-70.0275	Rengifo, E. M. et al. Andean non‐volant small mammals: A dataset of community assemblages of non‐volant small mammals from the high Andes. Ecology (2022) doi:10.1002/ecy.3767.
1502	Phyllotini	Auliscomys	boliviensis	Auliscomys_boliviensis	-16.1467	-71.3567	Rengifo, E. M. et al. Andean non‐volant small mammals: A dataset of community assemblages of non‐volant small mammals from the high Andes. Ecology (2022) doi:10.1002/ecy.3767.
1503	Phyllotini	Auliscomys	boliviensis	Auliscomys_boliviensis	-16.3497	-71.1489	Rengifo, E. M. et al. Andean non‐volant small mammals: A dataset of community assemblages of non‐volant small mammals from the high Andes. Ecology (2022) doi:10.1002/ecy.3767.
1504	Phyllotini	Auliscomys	boliviensis	Auliscomys_boliviensis	-17.2367	-69.8083	Rengifo, E. M. et al. Andean non‐volant small mammals: A dataset of community assemblages of non‐volant small mammals from the high Andes. Ecology (2022) doi:10.1002/ecy.3767.
1505	Phyllotini	Auliscomys	boliviensis	Auliscomys_boliviensis	-16.5523	-70.2142	Rengifo, E. M. et al. Andean non‐volant small mammals: A dataset of community assemblages of non‐volant small mammals from the high Andes. Ecology (2022) doi:10.1002/ecy.3767.
1506	Phyllotini	Auliscomys	boliviensis	Auliscomys_boliviensis	-16.565	-70.2404	Rengifo, E. M. et al. Andean non‐volant small mammals: A dataset of community assemblages of non‐volant small mammals from the high Andes. Ecology (2022) doi:10.1002/ecy.3767.
1507	Phyllotini	Auliscomys	boliviensis	Auliscomys_boliviensis	-16.5656	-70.2028	Rengifo, E. M. et al. Andean non‐volant small mammals: A dataset of community assemblages of non‐volant small mammals from the high Andes. Ecology (2022) doi:10.1002/ecy.3767.
1508	Phyllotini	Auliscomys	boliviensis	Auliscomys_boliviensis	-16.587	-70.3244	Rengifo, E. M. et al. Andean non‐volant small mammals: A dataset of community assemblages of non‐volant small mammals from the high Andes. Ecology (2022) doi:10.1002/ecy.3767.
1509	Phyllotini	Auliscomys	boliviensis	Auliscomys_boliviensis	-18.3333	-68.6	Rengifo, E. M. et al. Andean non‐volant small mammals: A dataset of community assemblages of non‐volant small mammals from the high Andes. Ecology (2022) doi:10.1002/ecy.3767.
1510	Phyllotini	Auliscomys	boliviensis	Auliscomys_boliviensis	-19.1333	-66.1167	Rengifo, E. M. et al. Andean non‐volant small mammals: A dataset of community assemblages of non‐volant small mammals from the high Andes. Ecology (2022) doi:10.1002/ecy.3767.
1511	Phyllotini	Auliscomys	boliviensis	Auliscomys_boliviensis	-18.1679	-69.4303	Rengifo, E. M. et al. Andean non‐volant small mammals: A dataset of community assemblages of non‐volant small mammals from the high Andes. Ecology (2022) doi:10.1002/ecy.3767.
1512	Phyllotini	Auliscomys	pictus	Auliscomys_pictus	-16.8605	-68.0908	Patton, J.L., Pardiñas, U.F.J., D’Elia, G. (eds.) 2015. Mammals of South America, Volume 2: Rodents. University of Chicago Press. 1336 pp.
1513	Phyllotini	Auliscomys	pictus	Auliscomys_pictus	-16.76	-69.85	Patton, J.L., Pardiñas, U.F.J., D’Elia, G. (eds.) 2015. Mammals of South America, Volume 2: Rodents. University of Chicago Press. 1336 pp.
1514	Phyllotini	Auliscomys	pictus	Auliscomys_pictus	-16.3333	-67.9333	Patton, J.L., Pardiñas, U.F.J., D’Elia, G. (eds.) 2015. Mammals of South America, Volume 2: Rodents. University of Chicago Press. 1336 pp.
1515	Phyllotini	Auliscomys	pictus	Auliscomys_pictus	-15.9684	-71.7278	Patton, J.L., Pardiñas, U.F.J., D’Elia, G. (eds.) 2015. Mammals of South America, Volume 2: Rodents. University of Chicago Press. 1336 pp.
1516	Phyllotini	Auliscomys	pictus	Auliscomys_pictus	-14.8002	-69.1167	Patton, J.L., Pardiñas, U.F.J., D’Elia, G. (eds.) 2015. Mammals of South America, Volume 2: Rodents. University of Chicago Press. 1336 pp.
1517	Phyllotini	Auliscomys	pictus	Auliscomys_pictus	-14.617	-74.3392	Patton, J.L., Pardiñas, U.F.J., D’Elia, G. (eds.) 2015. Mammals of South America, Volume 2: Rodents. University of Chicago Press. 1336 pp.
1518	Phyllotini	Auliscomys	pictus	Auliscomys_pictus	-7.63631	-77.4734	Rengifo, E. M. et al. Andean non‐volant small mammals: A dataset of community assemblages of non‐volant small mammals from the high Andes. Ecology (2022) doi:10.1002/ecy.3767.
1519	Phyllotini	Auliscomys	pictus	Auliscomys_pictus	-7.64486	-77.4813	Rengifo, E. M. et al. Andean non‐volant small mammals: A dataset of community assemblages of non‐volant small mammals from the high Andes. Ecology (2022) doi:10.1002/ecy.3767.
1520	Phyllotini	Auliscomys	pictus	Auliscomys_pictus	-7.70806	-77.5353	Rengifo, E. M. et al. Andean non‐volant small mammals: A dataset of community assemblages of non‐volant small mammals from the high Andes. Ecology (2022) doi:10.1002/ecy.3767.
1521	Phyllotini	Auliscomys	pictus	Auliscomys_pictus	-7.75963	-77.4948	Rengifo, E. M. et al. Andean non‐volant small mammals: A dataset of community assemblages of non‐volant small mammals from the high Andes. Ecology (2022) doi:10.1002/ecy.3767.
1522	Phyllotini	Auliscomys	pictus	Auliscomys_pictus	-7.96128	-78.2598	Rengifo, E. M. et al. Andean non‐volant small mammals: A dataset of community assemblages of non‐volant small mammals from the high Andes. Ecology (2022) doi:10.1002/ecy.3767.
1523	Phyllotini	Auliscomys	pictus	Auliscomys_pictus	-8.18815	-77.7944	Rengifo, E. M. et al. Andean non‐volant small mammals: A dataset of community assemblages of non‐volant small mammals from the high Andes. Ecology (2022) doi:10.1002/ecy.3767.
1524	Phyllotini	Auliscomys	pictus	Auliscomys_pictus	-8.21772	-77.7968	Rengifo, E. M. et al. Andean non‐volant small mammals: A dataset of community assemblages of non‐volant small mammals from the high Andes. Ecology (2022) doi:10.1002/ecy.3767.
1525	Phyllotini	Auliscomys	pictus	Auliscomys_pictus	-8.22521	-77.7788	Rengifo, E. M. et al. Andean non‐volant small mammals: A dataset of community assemblages of non‐volant small mammals from the high Andes. Ecology (2022) doi:10.1002/ecy.3767.
1526	Phyllotini	Auliscomys	pictus	Auliscomys_pictus	-8.25574	-77.7447	Rengifo, E. M. et al. Andean non‐volant small mammals: A dataset of community assemblages of non‐volant small mammals from the high Andes. Ecology (2022) doi:10.1002/ecy.3767.
1527	Phyllotini	Auliscomys	pictus	Auliscomys_pictus	-8.25574	-77.7447	Rengifo, E. M. et al. Andean non‐volant small mammals: A dataset of community assemblages of non‐volant small mammals from the high Andes. Ecology (2022) doi:10.1002/ecy.3767.
1528	Phyllotini	Auliscomys	pictus	Auliscomys_pictus	-9.04506	-77.5948	Rengifo, E. M. et al. Andean non‐volant small mammals: A dataset of community assemblages of non‐volant small mammals from the high Andes. Ecology (2022) doi:10.1002/ecy.3767.
1529	Phyllotini	Auliscomys	pictus	Auliscomys_pictus	-9.05101	-77.5874	Rengifo, E. M. et al. Andean non‐volant small mammals: A dataset of community assemblages of non‐volant small mammals from the high Andes. Ecology (2022) doi:10.1002/ecy.3767.
1530	Phyllotini	Auliscomys	pictus	Auliscomys_pictus	-9.11361	-77.8697	Rengifo, E. M. et al. Andean non‐volant small mammals: A dataset of community assemblages of non‐volant small mammals from the high Andes. Ecology (2022) doi:10.1002/ecy.3767.
1531	Phyllotini	Auliscomys	pictus	Auliscomys_pictus	-9.67267	-77.2124	Rengifo, E. M. et al. Andean non‐volant small mammals: A dataset of community assemblages of non‐volant small mammals from the high Andes. Ecology (2022) doi:10.1002/ecy.3767.
1532	Phyllotini	Auliscomys	pictus	Auliscomys_pictus	-9.91083	-76.9833	Rengifo, E. M. et al. Andean non‐volant small mammals: A dataset of community assemblages of non‐volant small mammals from the high Andes. Ecology (2022) doi:10.1002/ecy.3767.
1533	Phyllotini	Auliscomys	pictus	Auliscomys_pictus	-9.915	-76.9725	Rengifo, E. M. et al. Andean non‐volant small mammals: A dataset of community assemblages of non‐volant small mammals from the high Andes. Ecology (2022) doi:10.1002/ecy.3767.
1534	Phyllotini	Auliscomys	pictus	Auliscomys_pictus	-9.92	-76.9558	Rengifo, E. M. et al. Andean non‐volant small mammals: A dataset of community assemblages of non‐volant small mammals from the high Andes. Ecology (2022) doi:10.1002/ecy.3767.
1535	Phyllotini	Auliscomys	pictus	Auliscomys_pictus	-9.94066	-77.0972	Rengifo, E. M. et al. Andean non‐volant small mammals: A dataset of community assemblages of non‐volant small mammals from the high Andes. Ecology (2022) doi:10.1002/ecy.3767.
1536	Phyllotini	Auliscomys	pictus	Auliscomys_pictus	-9.98263	-76.9909	Rengifo, E. M. et al. Andean non‐volant small mammals: A dataset of community assemblages of non‐volant small mammals from the high Andes. Ecology (2022) doi:10.1002/ecy.3767.
1537	Phyllotini	Auliscomys	pictus	Auliscomys_pictus	-10.1	-77.3451	Rengifo, E. M. et al. Andean non‐volant small mammals: A dataset of community assemblages of non‐volant small mammals from the high Andes. Ecology (2022) doi:10.1002/ecy.3767.
1538	Phyllotini	Auliscomys	pictus	Auliscomys_pictus	-10.1156	-77.2736	Rengifo, E. M. et al. Andean non‐volant small mammals: A dataset of community assemblages of non‐volant small mammals from the high Andes. Ecology (2022) doi:10.1002/ecy.3767.
1539	Phyllotini	Auliscomys	pictus	Auliscomys_pictus	-9.96611	-77.0375	Rengifo, E. M. et al. Andean non‐volant small mammals: A dataset of community assemblages of non‐volant small mammals from the high Andes. Ecology (2022) doi:10.1002/ecy.3767.
1540	Phyllotini	Auliscomys	pictus	Auliscomys_pictus	-9.96611	-77.0375	Rengifo, E. M. et al. Andean non‐volant small mammals: A dataset of community assemblages of non‐volant small mammals from the high Andes. Ecology (2022) doi:10.1002/ecy.3767.
1541	Phyllotini	Auliscomys	pictus	Auliscomys_pictus	-9.96611	-77.0375	Rengifo, E. M. et al. Andean non‐volant small mammals: A dataset of community assemblages of non‐volant small mammals from the high Andes. Ecology (2022) doi:10.1002/ecy.3767.
1542	Phyllotini	Auliscomys	pictus	Auliscomys_pictus	-9.96611	-77.0375	Rengifo, E. M. et al. Andean non‐volant small mammals: A dataset of community assemblages of non‐volant small mammals from the high Andes. Ecology (2022) doi:10.1002/ecy.3767.
1543	Phyllotini	Auliscomys	pictus	Auliscomys_pictus	-9.96611	-77.0375	Rengifo, E. M. et al. Andean non‐volant small mammals: A dataset of community assemblages of non‐volant small mammals from the high Andes. Ecology (2022) doi:10.1002/ecy.3767.
1544	Phyllotini	Auliscomys	pictus	Auliscomys_pictus	-9.96611	-77.0375	Rengifo, E. M. et al. Andean non‐volant small mammals: A dataset of community assemblages of non‐volant small mammals from the high Andes. Ecology (2022) doi:10.1002/ecy.3767.
1545	Phyllotini	Auliscomys	pictus	Auliscomys_pictus	-9.96611	-77.0375	Rengifo, E. M. et al. Andean non‐volant small mammals: A dataset of community assemblages of non‐volant small mammals from the high Andes. Ecology (2022) doi:10.1002/ecy.3767.
1546	Phyllotini	Auliscomys	pictus	Auliscomys_pictus	-10.5	-76.75	Rengifo, E. M. et al. Andean non‐volant small mammals: A dataset of community assemblages of non‐volant small mammals from the high Andes. Ecology (2022) doi:10.1002/ecy.3767.
1547	Phyllotini	Auliscomys	pictus	Auliscomys_pictus	-10.5792	-76.2083	Rengifo, E. M. et al. Andean non‐volant small mammals: A dataset of community assemblages of non‐volant small mammals from the high Andes. Ecology (2022) doi:10.1002/ecy.3767.
1548	Phyllotini	Auliscomys	pictus	Auliscomys_pictus	-10.7675	-76.2675	Rengifo, E. M. et al. Andean non‐volant small mammals: A dataset of community assemblages of non‐volant small mammals from the high Andes. Ecology (2022) doi:10.1002/ecy.3767.
1549	Phyllotini	Auliscomys	pictus	Auliscomys_pictus	-11.4333	-76.35	Rengifo, E. M. et al. Andean non‐volant small mammals: A dataset of community assemblages of non‐volant small mammals from the high Andes. Ecology (2022) doi:10.1002/ecy.3767.
1550	Phyllotini	Auliscomys	pictus	Auliscomys_pictus	-13.1333	-72.5667	Rengifo, E. M. et al. Andean non‐volant small mammals: A dataset of community assemblages of non‐volant small mammals from the high Andes. Ecology (2022) doi:10.1002/ecy.3767.
1551	Phyllotini	Auliscomys	pictus	Auliscomys_pictus	-13.15	-72.3167	Rengifo, E. M. et al. Andean non‐volant small mammals: A dataset of community assemblages of non‐volant small mammals from the high Andes. Ecology (2022) doi:10.1002/ecy.3767.
1552	Phyllotini	Auliscomys	pictus	Auliscomys_pictus	-15.3159	-71.6409	Rengifo, E. M. et al. Andean non‐volant small mammals: A dataset of community assemblages of non‐volant small mammals from the high Andes. Ecology (2022) doi:10.1002/ecy.3767.
1553	Phyllotini	Auliscomys	pictus	Auliscomys_pictus	-15.6819	-71.6019	Rengifo, E. M. et al. Andean non‐volant small mammals: A dataset of community assemblages of non‐volant small mammals from the high Andes. Ecology (2022) doi:10.1002/ecy.3767.
1554	Phyllotini	Auliscomys	pictus	Auliscomys_pictus	-16.4	-71.4	Rengifo, E. M. et al. Andean non‐volant small mammals: A dataset of community assemblages of non‐volant small mammals from the high Andes. Ecology (2022) doi:10.1002/ecy.3767.
1555	Phyllotini	Auliscomys	pictus	Auliscomys_pictus	-16.76	-69.85	Rengifo, E. M. et al. Andean non‐volant small mammals: A dataset of community assemblages of non‐volant small mammals from the high Andes. Ecology (2022) doi:10.1002/ecy.3767.
1556	Phyllotini	Auliscomys	pictus	Auliscomys_pictus	-11.5833	-76.1292	Rengifo, E. M. et al. Andean non‐volant small mammals: A dataset of community assemblages of non‐volant small mammals from the high Andes. Ecology (2022) doi:10.1002/ecy.3767.
1557	Phyllotini	Auliscomys	pictus	Auliscomys_pictus	-11.5875	-76.1433	Rengifo, E. M. et al. Andean non‐volant small mammals: A dataset of community assemblages of non‐volant small mammals from the high Andes. Ecology (2022) doi:10.1002/ecy.3767.
1558	Phyllotini	Auliscomys	pictus	Auliscomys_pictus	-11.59	-76.18	Rengifo, E. M. et al. Andean non‐volant small mammals: A dataset of community assemblages of non‐volant small mammals from the high Andes. Ecology (2022) doi:10.1002/ecy.3767.
1559	Phyllotini	Auliscomys	pictus	Auliscomys_pictus	-11.6167	-76.0983	Rengifo, E. M. et al. Andean non‐volant small mammals: A dataset of community assemblages of non‐volant small mammals from the high Andes. Ecology (2022) doi:10.1002/ecy.3767.
1560	Phyllotini	Auliscomys	pictus	Auliscomys_pictus	-11.6267	-76.1625	Rengifo, E. M. et al. Andean non‐volant small mammals: A dataset of community assemblages of non‐volant small mammals from the high Andes. Ecology (2022) doi:10.1002/ecy.3767.
1561	Phyllotini	Auliscomys	pictus	Auliscomys_pictus	-11.64	-76.11	Rengifo, E. M. et al. Andean non‐volant small mammals: A dataset of community assemblages of non‐volant small mammals from the high Andes. Ecology (2022) doi:10.1002/ecy.3767.
1562	Phyllotini	Auliscomys	pictus	Auliscomys_pictus	-11.64	-76.11	Rengifo, E. M. et al. Andean non‐volant small mammals: A dataset of community assemblages of non‐volant small mammals from the high Andes. Ecology (2022) doi:10.1002/ecy.3767.
1563	Phyllotini	Auliscomys	pictus	Auliscomys_pictus	-11.6867	-76.125	Rengifo, E. M. et al. Andean non‐volant small mammals: A dataset of community assemblages of non‐volant small mammals from the high Andes. Ecology (2022) doi:10.1002/ecy.3767.
1564	Phyllotini	Auliscomys	pictus	Auliscomys_pictus	-11.6532	-76.4499	Rengifo, E. M. et al. Andean non‐volant small mammals: A dataset of community assemblages of non‐volant small mammals from the high Andes. Ecology (2022) doi:10.1002/ecy.3767.
1565	Phyllotini	Auliscomys	pictus	Auliscomys_pictus	-12.1897	-76.3036	Rengifo, E. M. et al. Andean non‐volant small mammals: A dataset of community assemblages of non‐volant small mammals from the high Andes. Ecology (2022) doi:10.1002/ecy.3767.
1566	Phyllotini	Auliscomys	pictus	Auliscomys_pictus	-12.0833	-75.9667	Rengifo, E. M. et al. Andean non‐volant small mammals: A dataset of community assemblages of non‐volant small mammals from the high Andes. Ecology (2022) doi:10.1002/ecy.3767.
1567	Phyllotini	Auliscomys	pictus	Auliscomys_pictus	-12.1091	-75.8282	Rengifo, E. M. et al. Andean non‐volant small mammals: A dataset of community assemblages of non‐volant small mammals from the high Andes. Ecology (2022) doi:10.1002/ecy.3767.
1568	Phyllotini	Auliscomys	pictus	Auliscomys_pictus	-12.35	-75.7	Rengifo, E. M. et al. Andean non‐volant small mammals: A dataset of community assemblages of non‐volant small mammals from the high Andes. Ecology (2022) doi:10.1002/ecy.3767.
1569	Phyllotini	Auliscomys	pictus	Auliscomys_pictus	-12.35	-75.7	Rengifo, E. M. et al. Andean non‐volant small mammals: A dataset of community assemblages of non‐volant small mammals from the high Andes. Ecology (2022) doi:10.1002/ecy.3767.
1570	Phyllotini	Auliscomys	pictus	Auliscomys_pictus	-12.7242	-75.0617	Rengifo, E. M. et al. Andean non‐volant small mammals: A dataset of community assemblages of non‐volant small mammals from the high Andes. Ecology (2022) doi:10.1002/ecy.3767.
1571	Phyllotini	Auliscomys	pictus	Auliscomys_pictus	-12.9541	-71.9852	Rengifo, E. M. et al. Andean non‐volant small mammals: A dataset of community assemblages of non‐volant small mammals from the high Andes. Ecology (2022) doi:10.1002/ecy.3767.
1572	Phyllotini	Auliscomys	pictus	Auliscomys_pictus	-13.2528	-71.8387	Rengifo, E. M. et al. Andean non‐volant small mammals: A dataset of community assemblages of non‐volant small mammals from the high Andes. Ecology (2022) doi:10.1002/ecy.3767.
1573	Phyllotini	Auliscomys	pictus	Auliscomys_pictus	-15.9831	-71.3772	Rengifo, E. M. et al. Andean non‐volant small mammals: A dataset of community assemblages of non‐volant small mammals from the high Andes. Ecology (2022) doi:10.1002/ecy.3767.
1574	Phyllotini	Auliscomys	pictus	Auliscomys_pictus	-13.0467	-74.9842	Rengifo, E. M. et al. Andean non‐volant small mammals: A dataset of community assemblages of non‐volant small mammals from the high Andes. Ecology (2022) doi:10.1002/ecy.3767.
1575	Phyllotini	Auliscomys	pictus	Auliscomys_pictus	-13.8472	-72.3635	Rengifo, E. M. et al. Andean non‐volant small mammals: A dataset of community assemblages of non‐volant small mammals from the high Andes. Ecology (2022) doi:10.1002/ecy.3767.
1576	Phyllotini	Auliscomys	pictus	Auliscomys_pictus	-13.9497	-72.1771	Rengifo, E. M. et al. Andean non‐volant small mammals: A dataset of community assemblages of non‐volant small mammals from the high Andes. Ecology (2022) doi:10.1002/ecy.3767.
1577	Phyllotini	Auliscomys	pictus	Auliscomys_pictus	-14.0224	-72.2781	Rengifo, E. M. et al. Andean non‐volant small mammals: A dataset of community assemblages of non‐volant small mammals from the high Andes. Ecology (2022) doi:10.1002/ecy.3767.
1578	Phyllotini	Auliscomys	pictus	Auliscomys_pictus	-14.0367	-72.5708	Rengifo, E. M. et al. Andean non‐volant small mammals: A dataset of community assemblages of non‐volant small mammals from the high Andes. Ecology (2022) doi:10.1002/ecy.3767.
1579	Phyllotini	Auliscomys	pictus	Auliscomys_pictus	-14.0411	-72.4002	Rengifo, E. M. et al. Andean non‐volant small mammals: A dataset of community assemblages of non‐volant small mammals from the high Andes. Ecology (2022) doi:10.1002/ecy.3767.
1580	Phyllotini	Auliscomys	pictus	Auliscomys_pictus	-14.0628	-72.3597	Rengifo, E. M. et al. Andean non‐volant small mammals: A dataset of community assemblages of non‐volant small mammals from the high Andes. Ecology (2022) doi:10.1002/ecy.3767.
1581	Phyllotini	Auliscomys	pictus	Auliscomys_pictus	-14.063	-72.299	Rengifo, E. M. et al. Andean non‐volant small mammals: A dataset of community assemblages of non‐volant small mammals from the high Andes. Ecology (2022) doi:10.1002/ecy.3767.
1582	Phyllotini	Auliscomys	pictus	Auliscomys_pictus	-14.067	-72.338	Rengifo, E. M. et al. Andean non‐volant small mammals: A dataset of community assemblages of non‐volant small mammals from the high Andes. Ecology (2022) doi:10.1002/ecy.3767.
1583	Phyllotini	Auliscomys	pictus	Auliscomys_pictus	-14.07	-72.412	Rengifo, E. M. et al. Andean non‐volant small mammals: A dataset of community assemblages of non‐volant small mammals from the high Andes. Ecology (2022) doi:10.1002/ecy.3767.
1584	Phyllotini	Auliscomys	pictus	Auliscomys_pictus	-14.087	-72.284	Rengifo, E. M. et al. Andean non‐volant small mammals: A dataset of community assemblages of non‐volant small mammals from the high Andes. Ecology (2022) doi:10.1002/ecy.3767.
1585	Phyllotini	Auliscomys	pictus	Auliscomys_pictus	-14.0874	-72.3868	Rengifo, E. M. et al. Andean non‐volant small mammals: A dataset of community assemblages of non‐volant small mammals from the high Andes. Ecology (2022) doi:10.1002/ecy.3767.
1586	Phyllotini	Auliscomys	pictus	Auliscomys_pictus	-14.1067	-72.3208	Rengifo, E. M. et al. Andean non‐volant small mammals: A dataset of community assemblages of non‐volant small mammals from the high Andes. Ecology (2022) doi:10.1002/ecy.3767.
1587	Phyllotini	Auliscomys	pictus	Auliscomys_pictus	-14.1464	-72.314	Rengifo, E. M. et al. Andean non‐volant small mammals: A dataset of community assemblages of non‐volant small mammals from the high Andes. Ecology (2022) doi:10.1002/ecy.3767.
1588	Phyllotini	Auliscomys	pictus	Auliscomys_pictus	-14.21	-72.383	Rengifo, E. M. et al. Andean non‐volant small mammals: A dataset of community assemblages of non‐volant small mammals from the high Andes. Ecology (2022) doi:10.1002/ecy.3767.
1589	Phyllotini	Auliscomys	pictus	Auliscomys_pictus	-14.7433	-72.3458	Rengifo, E. M. et al. Andean non‐volant small mammals: A dataset of community assemblages of non‐volant small mammals from the high Andes. Ecology (2022) doi:10.1002/ecy.3767.
1590	Phyllotini	Auliscomys	pictus	Auliscomys_pictus	-14.765	-72.4033	Rengifo, E. M. et al. Andean non‐volant small mammals: A dataset of community assemblages of non‐volant small mammals from the high Andes. Ecology (2022) doi:10.1002/ecy.3767.
1591	Phyllotini	Auliscomys	pictus	Auliscomys_pictus	-14.7833	-72.3667	Rengifo, E. M. et al. Andean non‐volant small mammals: A dataset of community assemblages of non‐volant small mammals from the high Andes. Ecology (2022) doi:10.1002/ecy.3767.
1592	Phyllotini	Auliscomys	pictus	Auliscomys_pictus	-14.9008	-71.3567	Rengifo, E. M. et al. Andean non‐volant small mammals: A dataset of community assemblages of non‐volant small mammals from the high Andes. Ecology (2022) doi:10.1002/ecy.3767.
1593	Phyllotini	Auliscomys	pictus	Auliscomys_pictus	-14.94	-71.3983	Rengifo, E. M. et al. Andean non‐volant small mammals: A dataset of community assemblages of non‐volant small mammals from the high Andes. Ecology (2022) doi:10.1002/ecy.3767.
1594	Phyllotini	Auliscomys	pictus	Auliscomys_pictus	-14.8167	-70.0167	Rengifo, E. M. et al. Andean non‐volant small mammals: A dataset of community assemblages of non‐volant small mammals from the high Andes. Ecology (2022) doi:10.1002/ecy.3767.
1595	Phyllotini	Auliscomys	pictus	Auliscomys_pictus	-14.8933	-71.2467	Rengifo, E. M. et al. Andean non‐volant small mammals: A dataset of community assemblages of non‐volant small mammals from the high Andes. Ecology (2022) doi:10.1002/ecy.3767.
1596	Phyllotini	Auliscomys	pictus	Auliscomys_pictus	-14.9267	-71.2817	Rengifo, E. M. et al. Andean non‐volant small mammals: A dataset of community assemblages of non‐volant small mammals from the high Andes. Ecology (2022) doi:10.1002/ecy.3767.
1597	Phyllotini	Auliscomys	pictus	Auliscomys_pictus	-14.9433	-71.2633	Rengifo, E. M. et al. Andean non‐volant small mammals: A dataset of community assemblages of non‐volant small mammals from the high Andes. Ecology (2022) doi:10.1002/ecy.3767.
1598	Phyllotini	Auliscomys	pictus	Auliscomys_pictus	-14.9708	-71.22	Rengifo, E. M. et al. Andean non‐volant small mammals: A dataset of community assemblages of non‐volant small mammals from the high Andes. Ecology (2022) doi:10.1002/ecy.3767.
1599	Phyllotini	Auliscomys	pictus	Auliscomys_pictus	-14.9579	-73.2424	Rengifo, E. M. et al. Andean non‐volant small mammals: A dataset of community assemblages of non‐volant small mammals from the high Andes. Ecology (2022) doi:10.1002/ecy.3767.
1600	Phyllotini	Auliscomys	pictus	Auliscomys_pictus	-15.2278	-72.3622	Rengifo, E. M. et al. Andean non‐volant small mammals: A dataset of community assemblages of non‐volant small mammals from the high Andes. Ecology (2022) doi:10.1002/ecy.3767.
1601	Phyllotini	Auliscomys	pictus	Auliscomys_pictus	-15.244	-72.3358	Rengifo, E. M. et al. Andean non‐volant small mammals: A dataset of community assemblages of non‐volant small mammals from the high Andes. Ecology (2022) doi:10.1002/ecy.3767.
1602	Phyllotini	Auliscomys	pictus	Auliscomys_pictus	-15.2793	-72.3749	Rengifo, E. M. et al. Andean non‐volant small mammals: A dataset of community assemblages of non‐volant small mammals from the high Andes. Ecology (2022) doi:10.1002/ecy.3767.
1603	Phyllotini	Auliscomys	pictus	Auliscomys_pictus	-15.2851	-72.3371	Rengifo, E. M. et al. Andean non‐volant small mammals: A dataset of community assemblages of non‐volant small mammals from the high Andes. Ecology (2022) doi:10.1002/ecy.3767.
1604	Phyllotini	Auliscomys	pictus	Auliscomys_pictus	-15.2986	-72.28	Rengifo, E. M. et al. Andean non‐volant small mammals: A dataset of community assemblages of non‐volant small mammals from the high Andes. Ecology (2022) doi:10.1002/ecy.3767.
1605	Phyllotini	Auliscomys	pictus	Auliscomys_pictus	-15.3013	-72.3764	Rengifo, E. M. et al. Andean non‐volant small mammals: A dataset of community assemblages of non‐volant small mammals from the high Andes. Ecology (2022) doi:10.1002/ecy.3767.
1606	Phyllotini	Auliscomys	pictus	Auliscomys_pictus	-15.309	-72.3246	Rengifo, E. M. et al. Andean non‐volant small mammals: A dataset of community assemblages of non‐volant small mammals from the high Andes. Ecology (2022) doi:10.1002/ecy.3767.
1607	Phyllotini	Auliscomys	pictus	Auliscomys_pictus	-15.3201	-72.3266	Rengifo, E. M. et al. Andean non‐volant small mammals: A dataset of community assemblages of non‐volant small mammals from the high Andes. Ecology (2022) doi:10.1002/ecy.3767.
1608	Phyllotini	Auliscomys	pictus	Auliscomys_pictus	-15.3207	-72.3445	Rengifo, E. M. et al. Andean non‐volant small mammals: A dataset of community assemblages of non‐volant small mammals from the high Andes. Ecology (2022) doi:10.1002/ecy.3767.
1609	Phyllotini	Auliscomys	pictus	Auliscomys_pictus	-15.2	-71.7667	Rengifo, E. M. et al. Andean non‐volant small mammals: A dataset of community assemblages of non‐volant small mammals from the high Andes. Ecology (2022) doi:10.1002/ecy.3767.
1610	Phyllotini	Auliscomys	pictus	Auliscomys_pictus	-15.4937	-71.4645	Rengifo, E. M. et al. Andean non‐volant small mammals: A dataset of community assemblages of non‐volant small mammals from the high Andes. Ecology (2022) doi:10.1002/ecy.3767.
1611	Phyllotini	Auliscomys	pictus	Auliscomys_pictus	-16.0833	-69.6667	Rengifo, E. M. et al. Andean non‐volant small mammals: A dataset of community assemblages of non‐volant small mammals from the high Andes. Ecology (2022) doi:10.1002/ecy.3767.
1612	Phyllotini	Auliscomys	pictus	Auliscomys_pictus	-16.76	-69.85	Rengifo, E. M. et al. Andean non‐volant small mammals: A dataset of community assemblages of non‐volant small mammals from the high Andes. Ecology (2022) doi:10.1002/ecy.3767.
1613	Phyllotini	Auliscomys	pictus	Auliscomys_pictus	-15.4483	-71.8875	Rengifo, E. M. et al. Andean non‐volant small mammals: A dataset of community assemblages of non‐volant small mammals from the high Andes. Ecology (2022) doi:10.1002/ecy.3767.
1614	Phyllotini	Auliscomys	pictus	Auliscomys_pictus	-15.4783	-71.9217	Rengifo, E. M. et al. Andean non‐volant small mammals: A dataset of community assemblages of non‐volant small mammals from the high Andes. Ecology (2022) doi:10.1002/ecy.3767.
1615	Phyllotini	Auliscomys	pictus	Auliscomys_pictus	-15.4842	-71.965	Rengifo, E. M. et al. Andean non‐volant small mammals: A dataset of community assemblages of non‐volant small mammals from the high Andes. Ecology (2022) doi:10.1002/ecy.3767.
1616	Phyllotini	Auliscomys	pictus	Auliscomys_pictus	-15.7614	-71.5536	Rengifo, E. M. et al. Andean non‐volant small mammals: A dataset of community assemblages of non‐volant small mammals from the high Andes. Ecology (2022) doi:10.1002/ecy.3767.
1617	Phyllotini	Auliscomys	pictus	Auliscomys_pictus	-15.8631	-71.0806	Rengifo, E. M. et al. Andean non‐volant small mammals: A dataset of community assemblages of non‐volant small mammals from the high Andes. Ecology (2022) doi:10.1002/ecy.3767.
1618	Phyllotini	Auliscomys	pictus	Auliscomys_pictus	-16.3497	-71.1489	Rengifo, E. M. et al. Andean non‐volant small mammals: A dataset of community assemblages of non‐volant small mammals from the high Andes. Ecology (2022) doi:10.1002/ecy.3767.
1619	Phyllotini	Auliscomys	pictus	Auliscomys_pictus	-16.5523	-70.2142	Rengifo, E. M. et al. Andean non‐volant small mammals: A dataset of community assemblages of non‐volant small mammals from the high Andes. Ecology (2022) doi:10.1002/ecy.3767.
1620	Phyllotini	Auliscomys	pictus	Auliscomys_pictus	-16.6477	-70.3548	Rengifo, E. M. et al. Andean non‐volant small mammals: A dataset of community assemblages of non‐volant small mammals from the high Andes. Ecology (2022) doi:10.1002/ecy.3767.
1621	Phyllotini	Auliscomys	pictus	Auliscomys_pictus	-16.6477	-70.3548	Rengifo, E. M. et al. Andean non‐volant small mammals: A dataset of community assemblages of non‐volant small mammals from the high Andes. Ecology (2022) doi:10.1002/ecy.3767.
1622	Phyllotini	Auliscomys	pictus	Auliscomys_pictus	-17.1251	-70.6424	Rengifo, E. M. et al. Andean non‐volant small mammals: A dataset of community assemblages of non‐volant small mammals from the high Andes. Ecology (2022) doi:10.1002/ecy.3767.
1623	Phyllotini	Auliscomys	pictus	Auliscomys_pictus	-17.1251	-70.6424	Rengifo, E. M. et al. Andean non‐volant small mammals: A dataset of community assemblages of non‐volant small mammals from the high Andes. Ecology (2022) doi:10.1002/ecy.3767.
1624	Phyllotini	Auliscomys	pictus	Auliscomys_pictus	-17.1251	-70.6424	Rengifo, E. M. et al. Andean non‐volant small mammals: A dataset of community assemblages of non‐volant small mammals from the high Andes. Ecology (2022) doi:10.1002/ecy.3767.
1625	Phyllotini	Auliscomys	pictus	Auliscomys_pictus	-16.2536	-68.0281	Rengifo, E. M. et al. Andean non‐volant small mammals: A dataset of community assemblages of non‐volant small mammals from the high Andes. Ecology (2022) doi:10.1002/ecy.3767.
1626	Phyllotini	Auliscomys	pictus	Auliscomys_pictus	-16.2	-68.1167	Rengifo, E. M. et al. Andean non‐volant small mammals: A dataset of community assemblages of non‐volant small mammals from the high Andes. Ecology (2022) doi:10.1002/ecy.3767.
1627	Phyllotini	Auliscomys	pictus	Auliscomys_pictus	-14.1622	-69.6889	Patton, J.L., Pardiñas, U.F.J., D’Elia, G. (eds.) 2015. Mammals of South America, Volume 2: Rodents. University of Chicago Press. 1336 pp.
1628	Phyllotini	Auliscomys	pictus	Auliscomys_pictus	-13.1333	-72	Patton, J.L., Pardiñas, U.F.J., D’Elia, G. (eds.) 2015. Mammals of South America, Volume 2: Rodents. University of Chicago Press. 1336 pp.
1629	Phyllotini	Auliscomys	pictus	Auliscomys_pictus	-12.19	-76.3	Patton, J.L., Pardiñas, U.F.J., D’Elia, G. (eds.) 2015. Mammals of South America, Volume 2: Rodents. University of Chicago Press. 1336 pp.
1630	Phyllotini	Auliscomys	pictus	Auliscomys_pictus	-11.6715	-75.0499	Patton, J.L., Pardiñas, U.F.J., D’Elia, G. (eds.) 2015. Mammals of South America, Volume 2: Rodents. University of Chicago Press. 1336 pp.
1631	Phyllotini	Auliscomys	pictus	Auliscomys_pictus	-10.7	-75.94	Patton, J.L., Pardiñas, U.F.J., D’Elia, G. (eds.) 2015. Mammals of South America, Volume 2: Rodents. University of Chicago Press. 1336 pp.
1632	Phyllotini	Auliscomys	pictus	Auliscomys_pictus	-9.50763	-77.774	Patton, J.L., Pardiñas, U.F.J., D’Elia, G. (eds.) 2015. Mammals of South America, Volume 2: Rodents. University of Chicago Press. 1336 pp.
1633	Phyllotini	Auliscomys	pictus	Auliscomys_pictus	-8.09464	-78.3175	Patton, J.L., Pardiñas, U.F.J., D’Elia, G. (eds.) 2015. Mammals of South America, Volume 2: Rodents. University of Chicago Press. 1336 pp.
1634	Phyllotini	Auliscomys	sublimis	Auliscomys_sublimis	-24.7138	-66.1663	Patton, J.L., Pardiñas, U.F.J., D’Elia, G. (eds.) 2015. Mammals of South America, Volume 2: Rodents. University of Chicago Press. 1336 pp.
1635	Phyllotini	Auliscomys	sublimis	Auliscomys_sublimis	-22.9459	-66.2696	Patton, J.L., Pardiñas, U.F.J., D’Elia, G. (eds.) 2015. Mammals of South America, Volume 2: Rodents. University of Chicago Press. 1336 pp.
1636	Phyllotini	Auliscomys	sublimis	Auliscomys_sublimis	-22.4471	-67.1915	Patton, J.L., Pardiñas, U.F.J., D’Elia, G. (eds.) 2015. Mammals of South America, Volume 2: Rodents. University of Chicago Press. 1336 pp.
1637	Phyllotini	Auliscomys	sublimis	Auliscomys_sublimis	-22.2667	-68.1833	Patton, J.L., Pardiñas, U.F.J., D’Elia, G. (eds.) 2015. Mammals of South America, Volume 2: Rodents. University of Chicago Press. 1336 pp.
1638	Phyllotini	Auliscomys	sublimis	Auliscomys_sublimis	-18.2833	-69.3167	Patton, J.L., Pardiñas, U.F.J., D’Elia, G. (eds.) 2015. Mammals of South America, Volume 2: Rodents. University of Chicago Press. 1336 pp.
1639	Phyllotini	Auliscomys	sublimis	Auliscomys_sublimis	-17.6667	-65.5833	Patton, J.L., Pardiñas, U.F.J., D’Elia, G. (eds.) 2015. Mammals of South America, Volume 2: Rodents. University of Chicago Press. 1336 pp.
1640	Phyllotini	Auliscomys	sublimis	Auliscomys_sublimis	-17.2292	-69.8398	Patton, J.L., Pardiñas, U.F.J., D’Elia, G. (eds.) 2015. Mammals of South America, Volume 2: Rodents. University of Chicago Press. 1336 pp.
1641	Phyllotini	Auliscomys	sublimis	Auliscomys_sublimis	-16.8	-68.15	Patton, J.L., Pardiñas, U.F.J., D’Elia, G. (eds.) 2015. Mammals of South America, Volume 2: Rodents. University of Chicago Press. 1336 pp.
1642	Phyllotini	Auliscomys	sublimis	Auliscomys_sublimis	-16.3784	-71.1333	Patton, J.L., Pardiñas, U.F.J., D’Elia, G. (eds.) 2015. Mammals of South America, Volume 2: Rodents. University of Chicago Press. 1336 pp.
1643	Phyllotini	Auliscomys	sublimis	Auliscomys_sublimis	-15.9684	-71.7278	Patton, J.L., Pardiñas, U.F.J., D’Elia, G. (eds.) 2015. Mammals of South America, Volume 2: Rodents. University of Chicago Press. 1336 pp.
1644	Phyllotini	Auliscomys	sublimis	Auliscomys_sublimis	-15.1881	-71.8187	Patton, J.L., Pardiñas, U.F.J., D’Elia, G. (eds.) 2015. Mammals of South America, Volume 2: Rodents. University of Chicago Press. 1336 pp.
1645	Phyllotini	Auliscomys	sublimis	Auliscomys_sublimis	-15.05	-69.2667	Patton, J.L., Pardiñas, U.F.J., D’Elia, G. (eds.) 2015. Mammals of South America, Volume 2: Rodents. University of Chicago Press. 1336 pp.
1646	Phyllotini	Auliscomys	sublimis	Auliscomys_sublimis	-14.617	-74.3392	Patton, J.L., Pardiñas, U.F.J., D’Elia, G. (eds.) 2015. Mammals of South America, Volume 2: Rodents. University of Chicago Press. 1336 pp.
1647	Phyllotini	Auliscomys	sublimis	Auliscomys_sublimis	-14.2547	-69.7343	Patton, J.L., Pardiñas, U.F.J., D’Elia, G. (eds.) 2015. Mammals of South America, Volume 2: Rodents. University of Chicago Press. 1336 pp.
1648	Phyllotini	Auliscomys	sublimis	Auliscomys_sublimis	-15.3159	-71.6409	Rengifo, E. M. et al. Andean non‐volant small mammals: A dataset of community assemblages of non‐volant small mammals from the high Andes. Ecology (2022) doi:10.1002/ecy.3767.
1649	Phyllotini	Auliscomys	sublimis	Auliscomys_sublimis	-15.6819	-71.6019	Rengifo, E. M. et al. Andean non‐volant small mammals: A dataset of community assemblages of non‐volant small mammals from the high Andes. Ecology (2022) doi:10.1002/ecy.3767.
1650	Phyllotini	Auliscomys	sublimis	Auliscomys_sublimis	-16.0833	-69.6667	Rengifo, E. M. et al. Andean non‐volant small mammals: A dataset of community assemblages of non‐volant small mammals from the high Andes. Ecology (2022) doi:10.1002/ecy.3767.
1651	Phyllotini	Auliscomys	sublimis	Auliscomys_sublimis	-16.76	-69.85	Rengifo, E. M. et al. Andean non‐volant small mammals: A dataset of community assemblages of non‐volant small mammals from the high Andes. Ecology (2022) doi:10.1002/ecy.3767.
1652	Phyllotini	Auliscomys	sublimis	Auliscomys_sublimis	-15.2433	-71.1555	Rengifo, E. M. et al. Andean non‐volant small mammals: A dataset of community assemblages of non‐volant small mammals from the high Andes. Ecology (2022) doi:10.1002/ecy.3767.
1653	Phyllotini	Auliscomys	sublimis	Auliscomys_sublimis	-14.0224	-72.2781	Rengifo, E. M. et al. Andean non‐volant small mammals: A dataset of community assemblages of non‐volant small mammals from the high Andes. Ecology (2022) doi:10.1002/ecy.3767.
1654	Phyllotini	Auliscomys	sublimis	Auliscomys_sublimis	-14.0367	-72.5708	Rengifo, E. M. et al. Andean non‐volant small mammals: A dataset of community assemblages of non‐volant small mammals from the high Andes. Ecology (2022) doi:10.1002/ecy.3767.
1655	Phyllotini	Auliscomys	sublimis	Auliscomys_sublimis	-14.0411	-72.4002	Rengifo, E. M. et al. Andean non‐volant small mammals: A dataset of community assemblages of non‐volant small mammals from the high Andes. Ecology (2022) doi:10.1002/ecy.3767.
1656	Phyllotini	Auliscomys	sublimis	Auliscomys_sublimis	-14.067	-72.338	Rengifo, E. M. et al. Andean non‐volant small mammals: A dataset of community assemblages of non‐volant small mammals from the high Andes. Ecology (2022) doi:10.1002/ecy.3767.
1657	Phyllotini	Auliscomys	sublimis	Auliscomys_sublimis	-14.07	-72.412	Rengifo, E. M. et al. Andean non‐volant small mammals: A dataset of community assemblages of non‐volant small mammals from the high Andes. Ecology (2022) doi:10.1002/ecy.3767.
1658	Phyllotini	Auliscomys	sublimis	Auliscomys_sublimis	-14.0874	-72.3868	Rengifo, E. M. et al. Andean non‐volant small mammals: A dataset of community assemblages of non‐volant small mammals from the high Andes. Ecology (2022) doi:10.1002/ecy.3767.
1659	Phyllotini	Auliscomys	sublimis	Auliscomys_sublimis	-14.1464	-72.314	Rengifo, E. M. et al. Andean non‐volant small mammals: A dataset of community assemblages of non‐volant small mammals from the high Andes. Ecology (2022) doi:10.1002/ecy.3767.
1660	Phyllotini	Auliscomys	sublimis	Auliscomys_sublimis	-14.9579	-73.2424	Rengifo, E. M. et al. Andean non‐volant small mammals: A dataset of community assemblages of non‐volant small mammals from the high Andes. Ecology (2022) doi:10.1002/ecy.3767.
1661	Phyllotini	Auliscomys	sublimis	Auliscomys_sublimis	-15.2449	-72.3773	Rengifo, E. M. et al. Andean non‐volant small mammals: A dataset of community assemblages of non‐volant small mammals from the high Andes. Ecology (2022) doi:10.1002/ecy.3767.
1662	Phyllotini	Auliscomys	sublimis	Auliscomys_sublimis	-16.0833	-69.6667	Rengifo, E. M. et al. Andean non‐volant small mammals: A dataset of community assemblages of non‐volant small mammals from the high Andes. Ecology (2022) doi:10.1002/ecy.3767.
1663	Phyllotini	Auliscomys	sublimis	Auliscomys_sublimis	-16.76	-69.85	Rengifo, E. M. et al. Andean non‐volant small mammals: A dataset of community assemblages of non‐volant small mammals from the high Andes. Ecology (2022) doi:10.1002/ecy.3767.
1664	Phyllotini	Auliscomys	sublimis	Auliscomys_sublimis	-16.775	-70.0275	Rengifo, E. M. et al. Andean non‐volant small mammals: A dataset of community assemblages of non‐volant small mammals from the high Andes. Ecology (2022) doi:10.1002/ecy.3767.
1665	Phyllotini	Auliscomys	sublimis	Auliscomys_sublimis	-15.4483	-71.8875	Rengifo, E. M. et al. Andean non‐volant small mammals: A dataset of community assemblages of non‐volant small mammals from the high Andes. Ecology (2022) doi:10.1002/ecy.3767.
1666	Phyllotini	Auliscomys	sublimis	Auliscomys_sublimis	-15.9167	-71.5833	Rengifo, E. M. et al. Andean non‐volant small mammals: A dataset of community assemblages of non‐volant small mammals from the high Andes. Ecology (2022) doi:10.1002/ecy.3767.
1667	Phyllotini	Auliscomys	sublimis	Auliscomys_sublimis	-16.1467	-71.3567	Rengifo, E. M. et al. Andean non‐volant small mammals: A dataset of community assemblages of non‐volant small mammals from the high Andes. Ecology (2022) doi:10.1002/ecy.3767.
1668	Phyllotini	Auliscomys	sublimis	Auliscomys_sublimis	-16.2608	-71.4839	Rengifo, E. M. et al. Andean non‐volant small mammals: A dataset of community assemblages of non‐volant small mammals from the high Andes. Ecology (2022) doi:10.1002/ecy.3767.
1669	Phyllotini	Auliscomys	sublimis	Auliscomys_sublimis	-16.3497	-71.1489	Rengifo, E. M. et al. Andean non‐volant small mammals: A dataset of community assemblages of non‐volant small mammals from the high Andes. Ecology (2022) doi:10.1002/ecy.3767.
1670	Akodontini	Bibimys	chacoensis	Bibimys_chacoensis	-28.5494	-56.0408	Patton, J.L., Pardiñas, U.F.J., D’Elia, G. (eds.) 2015. Mammals of South America, Volume 2: Rodents. University of Chicago Press. 1336 pp.
1671	Akodontini	Bibimys	chacoensis	Bibimys_chacoensis	-27.5667	-55.8167	Patton, J.L., Pardiñas, U.F.J., D’Elia, G. (eds.) 2015. Mammals of South America, Volume 2: Rodents. University of Chicago Press. 1336 pp.
1672	Akodontini	Bibimys	chacoensis	Bibimys_chacoensis	-27.55	-55.0567	Patton, J.L., Pardiñas, U.F.J., D’Elia, G. (eds.) 2015. Mammals of South America, Volume 2: Rodents. University of Chicago Press. 1336 pp.
1673	Akodontini	Bibimys	chacoensis	Bibimys_chacoensis	-27.0585	-58.6936	Patton, J.L., Pardiñas, U.F.J., D’Elia, G. (eds.) 2015. Mammals of South America, Volume 2: Rodents. University of Chicago Press. 1336 pp.
1674	Akodontini	Bibimys	chacoensis	Bibimys_chacoensis	-26.9251	-54.4248	Patton, J.L., Pardiñas, U.F.J., D’Elia, G. (eds.) 2015. Mammals of South America, Volume 2: Rodents. University of Chicago Press. 1336 pp.
1675	Akodontini	Bibimys	chacoensis	Bibimys_chacoensis	-26.5039	-55.7922	Patton, J.L., Pardiñas, U.F.J., D’Elia, G. (eds.) 2015. Mammals of South America, Volume 2: Rodents. University of Chicago Press. 1336 pp.
1676	Akodontini	Bibimys	chacoensis	Bibimys_chacoensis	-26.4	-54.5833	Patton, J.L., Pardiñas, U.F.J., D’Elia, G. (eds.) 2015. Mammals of South America, Volume 2: Rodents. University of Chicago Press. 1336 pp.
1677	Akodontini	Bibimys	chacoensis	Bibimys_chacoensis	-26.3485	-55.5125	Patton, J.L., Pardiñas, U.F.J., D’Elia, G. (eds.) 2015. Mammals of South America, Volume 2: Rodents. University of Chicago Press. 1336 pp.
1678	Akodontini	Bibimys	labiosus	Bibimys_labiosus	-27.4072	-52.2963	Patton, J.L., Pardiñas, U.F.J., D’Elia, G. (eds.) 2015. Mammals of South America, Volume 2: Rodents. University of Chicago Press. 1336 pp.
1679	Akodontini	Bibimys	labiosus	Bibimys_labiosus	-23.1167	-46.5564	Patton, J.L., Pardiñas, U.F.J., D’Elia, G. (eds.) 2015. Mammals of South America, Volume 2: Rodents. University of Chicago Press. 1336 pp.
1680	Akodontini	Bibimys	labiosus	Bibimys_labiosus	-22.2183	-42.7165	Patton, J.L., Pardiñas, U.F.J., D’Elia, G. (eds.) 2015. Mammals of South America, Volume 2: Rodents. University of Chicago Press. 1336 pp.
1681	Akodontini	Bibimys	labiosus	Bibimys_labiosus	-21.7826	-46.5637	Patton, J.L., Pardiñas, U.F.J., D’Elia, G. (eds.) 2015. Mammals of South America, Volume 2: Rodents. University of Chicago Press. 1336 pp.
1682	Akodontini	Bibimys	labiosus	Bibimys_labiosus	-20.75	-42.8833	Patton, J.L., Pardiñas, U.F.J., D’Elia, G. (eds.) 2015. Mammals of South America, Volume 2: Rodents. University of Chicago Press. 1336 pp.
1683	Akodontini	Bibimys	labiosus	Bibimys_labiosus	-20.5171	-43.7	Patton, J.L., Pardiñas, U.F.J., D’Elia, G. (eds.) 2015. Mammals of South America, Volume 2: Rodents. University of Chicago Press. 1336 pp.
1684	Akodontini	Bibimys	labiosus	Bibimys_labiosus	-19.6269	-43.8833	Patton, J.L., Pardiñas, U.F.J., D’Elia, G. (eds.) 2015. Mammals of South America, Volume 2: Rodents. University of Chicago Press. 1336 pp.
[truncated: 13,153 more rows]
