# Supplementary material for: The importance of the Andes in the evolutionary radiation of Sigmodontinae (Rodentia, Cricetidae), the most diverse group of mammals in the Neotropics
Source: Sci Rep. 2023 Feb 7;13:2207. doi: 10.1038/s41598-023-28497-0 (PMC9905555; doi:10.1038/s41598-023-28497-0)
Supplement: Supplementary file 3 — Supplementary Table S2. [file 41598_2023_28497_MOESM3_ESM.xlsx]

## Sheet: Genes&taxon_sampling
						#Sigmodontinae_taxa	38	47	376	41	82	208	94	41	36	21	81
						#All_taxa	52	47	397	41	99	228	109	49	36	21	95
sciName	MDD_v1.3_id	genus	tribe	subfamily	family	#genes	BRCA1	COI	CYTB	DMP1	GHR	IRBP	RAG1	FGB7	ADH1	THY	ACP5
Abrawayaomys_ruschii	1002504	Abrawayaomys	Incertae_sedis	Sigmodontinae	Cricetidae	5	MH057726		JX949189			JX949185	MH057694	MH057706
Abrothrix_andina	1002371	Abrothrix	Abrothrichini	Sigmodontinae	Cricetidae	5	KC953150		AF108671		KC953231	AY277418	KC953467
Abrothrix_hirta	1002372	Abrothrix	Abrothrichini	Sigmodontinae	Cricetidae	4	KC953152		KJ614628			KC953347	KC953469
Abrothrix_illutea	1002373	Abrothrix	Abrothrichini	Sigmodontinae	Cricetidae	2			HQ189528			HQ189529
Abrothrix_jelskii	1002374	Abrothrix	Abrothrichini	Sigmodontinae	Cricetidae	5	KC953151		AY275114		KC953232	KC953346	KC953468
Abrothrix_lanosa	1002375	Abrothrix	Abrothrichini	Sigmodontinae	Cricetidae	2			EU683432			EU683431
Abrothrix_longipilis	1002376	Abrothrix	Abrothrichini	Sigmodontinae	Cricetidae	1			GU564011
Abrothrix_manni	1002377	Abrothrix	Abrothrichini	Sigmodontinae	Cricetidae	2			GU564052					KJ614602
Abrothrix_olivacea	1002378	Abrothrix	Abrothrichini	Sigmodontinae	Cricetidae	6	AY295017		AF297889	KC857381	AF332024	AY277421					MF110301
Abrothrix_sanborni	1002379	Abrothrix	Abrothrichini	Sigmodontinae	Cricetidae	2			KP666014			KJ614583
Aegialomys_baroni	1002515	Aegialomys	Oryzomyini	Sigmodontinae	Cricetidae	2			MK736821						MK736817
Aegialomys_galapagoensis	1002516	Aegialomys	Oryzomyini	Sigmodontinae	Cricetidae	3			EU579478			EU649039			EU648974
Aegialomys_ica	1002517	Aegialomys	Oryzomyini	Sigmodontinae	Cricetidae	5			KY753933		KC953234	KC953349	KC953470		MK736819
Aegialomys_xanthaeolus	1002518	Aegialomys	Oryzomyini	Sigmodontinae	Cricetidae	3			EU074632			EU273420			EU648976
Aepeomys_lugens	1002755	Aepeomys	Thomasomyini	Sigmodontinae	Cricetidae	1						DQ003722
Aepeomys_reigi	1002756	Aepeomys	Thomasomyini	Sigmodontinae	Cricetidae	0
Akodon_aerosus	1002388	Akodon	Akodontini	Sigmodontinae	Cricetidae	3			M35703	KC857388						KC857305
Akodon_affinis	1002389	Akodon	Akodontini	Sigmodontinae	Cricetidae	1			AY196164
Akodon_albiventer	1002390	Akodon	Akodontini	Sigmodontinae	Cricetidae	2			KC841342	KC857383
Akodon_azarae	1002391	Akodon	Akodontini	Sigmodontinae	Cricetidae	7		GU938912	KC841352	KC857394		AY163578	MF097816			KC857311	MF110303
Akodon_baliolus	1002392	Akodon	Akodontini	Sigmodontinae	Cricetidae	6			KC841368	KC857411	KC953235	KC953350	KC953471			KC857328
Akodon_boliviensis	1002393	Akodon	Akodontini	Sigmodontinae	Cricetidae	7			KC841367	KC857420	KC953236	KC953351	AY294960			KC857320	MF110304
Akodon_budini	1002394	Akodon	Akodontini	Sigmodontinae	Cricetidae	1			AY605060
Akodon_caenosus	1002395	Akodon	Akodontini	Sigmodontinae	Cricetidae	3			KC841333	KC857377						KC857294
Akodon_cursor	1002396	Akodon	Akodontini	Sigmodontinae	Cricetidae	5		KF815396	KC841340	KC857382		KF815410					MF110305
Akodon_dayi	1002397	Akodon	Akodontini	Sigmodontinae	Cricetidae	7			AY605059	KC857374	MF074855	MF097706	MF097817			KC857291	MF110306
Akodon_dolores	1002398	Akodon	Akodontini	Sigmodontinae	Cricetidae	8		HM418434	AY273904	KC857436	MF074856	MF097707	MF097818			KC857353	MF110307
Akodon_fumeus	1002399	Akodon	Akodontini	Sigmodontinae	Cricetidae	6			KC841332	KC857418	MF074857	MF097708	MF097819			KC857329
Akodon_iniscatus	1002400	Akodon	Akodontini	Sigmodontinae	Cricetidae	7			AY273917	KC857380	MF074858	AY277424	MF097820			KC857297	MF110308
Akodon_josemariarguedasi	1002401	Akodon	Akodontini	Sigmodontinae	Cricetidae	1			MK419965
Akodon_juninensis	1002402	Akodon	Akodontini	Sigmodontinae	Cricetidae	3			M35698	KC857422						KC857339
Akodon_kadiweu	1006545	Akodon	Akodontini	Sigmodontinae	Cricetidae	1			MT273067
Akodon_kofordi	1002403	Akodon	Akodontini	Sigmodontinae	Cricetidae	7			KC841365	KC857408	KC953237	KC953352	KC953472			KC857325	MF110310
Akodon_kotosh	1002404	Akodon	Akodontini	Sigmodontinae	Cricetidae	1			MK419962
Akodon_lindberghi	1002405	Akodon	Akodontini	Sigmodontinae	Cricetidae	1			AF184057
Akodon_lutescens	1002406	Akodon	Akodontini	Sigmodontinae	Cricetidae	7			KC841362	KC857413	KC953238	KC953353	KC953473			KC857330	MF110311
Akodon_mimus	1002407	Akodon	Akodontini	Sigmodontinae	Cricetidae	4	KC953153		M35710		KC953239	AY277425
Akodon_mollis	1002408	Akodon	Akodontini	Sigmodontinae	Cricetidae	7			KC841334	KC857392	MF074859	MF097710	MF097822			KC857309	MF110313
Akodon_montensis	1002409	Akodon	Akodontini	Sigmodontinae	Cricetidae	5		GU938919	KC841364	KC857406		AY277426				KC8574324
Akodon_mystax	1002410	Akodon	Akodontini	Sigmodontinae	Cricetidae	4			EF101875			MG687422	MH057695	MH057707
Akodon_oenos	1002411	Akodon	Akodontini	Sigmodontinae	Cricetidae	1		MZ050354
Akodon_orophilus	1002412	Akodon	Akodontini	Sigmodontinae	Cricetidae	3			M35699	KC857378						KC857295
Akodon_paranaensis	1002413	Akodon	Akodontini	Sigmodontinae	Cricetidae	3		GU938991	EF101884			EU649035
Akodon_pervalens	1002414	Akodon	Akodontini	Sigmodontinae	Cricetidae	0
Akodon_philipmyersi	1002415	Akodon	Akodontini	Sigmodontinae	Cricetidae	1			AY702965
Akodon_polopi	1002416	Akodon	Akodontini	Sigmodontinae	Cricetidae	4		MZ050297	GU595285	KC857441						KC857356
Akodon_reigi	1002417	Akodon	Akodontini	Sigmodontinae	Cricetidae	1			AY195865
Akodon_sanctipaulensis	1002418	Akodon	Akodontini	Sigmodontinae	Cricetidae	0
Akodon_siberiae	1002419	Akodon	Akodontini	Sigmodontinae	Cricetidae	2			AY273909			AY277430
Akodon_simulator	1002420	Akodon	Akodontini	Sigmodontinae	Cricetidae	5		MZ050370	EU260480	KC857450						KC857367	MF110315
Akodon_spegazzinii	1002421	Akodon	Akodontini	Sigmodontinae	Cricetidae	7		MZ050348	KC841397	KC857447		AY277431	MF097824			KC857342	MF110316
Akodon_subfuscus	1002422	Akodon	Akodontini	Sigmodontinae	Cricetidae	1			M35695
Akodon_surdus	1002423	Akodon	Akodontini	Sigmodontinae	Cricetidae	1			M35703
Akodon_sylvanus	1002424	Akodon	Akodontini	Sigmodontinae	Cricetidae	1			KC841404
Akodon_toba	1002425	Akodon	Akodontini	Sigmodontinae	Cricetidae	4			U03527	KC857417		AY277433				KC857334
Akodon_torques	1002426	Akodon	Akodontini	Sigmodontinae	Cricetidae	8	KC953154		KC841349	KC857389	KC953240	AY277432	KC953475			KC857306	MF110318
Akodon_varius	1002427	Akodon	Akodontini	Sigmodontinae	Cricetidae	3			EU260478	KC857373						KC857290
Amphinectomys_savamis	1002519	Amphinectomys	Oryzomyini	Sigmodontinae	Cricetidae	3			EU579480			AY163579			EU648977
Andalgalomys_olrogi	1002677	Andalgalomys	Phyllotini	Sigmodontinae	Cricetidae	5			AF159286		MF074860	MF097712	MF097827				MF110321
Andalgalomys_pearsoni	1002678	Andalgalomys	Phyllotini	Sigmodontinae	Cricetidae	6	KC953155		JQ434418		KC953241	EU649038	AY963176				MF110320
Andinomys_edax	1002476	Andinomys	Andinomyini	Sigmodontinae	Cricetidae	6	KC953156		KC841355	KC857397	KC953242	JQ434399	AY294964
Anotomys_leander	1002485	Anotomys	Ichthyomyini	Sigmodontinae	Cricetidae	0
Antillomys_rayi	1002520	Antillomys	Oryzomyini	Sigmodontinae	Cricetidae	1			LN810050.1
Auliscomys_boliviensis	1002679	Auliscomys	Phyllotini	Sigmodontinae	Cricetidae	2			JQ434420			JQ434400
Auliscomys_pictus	1002680	Auliscomys	Phyllotini	Sigmodontinae	Cricetidae	3			U03545			AY277434					MF110328
Auliscomys_sublimis	1002681	Auliscomys	Phyllotini	Sigmodontinae	Cricetidae	6	KC953159		JQ434421		KC953244	JQ434402	AY963182				MF110329
Bibimys_chacoensis	1002428	Bibimys	Akodontini	Sigmodontinae	Cricetidae	2					MN985056	AY277435
Bibimys_labiosus	1002429	Bibimys	Akodontini	Sigmodontinae	Cricetidae	2			DQ444329			AY277436
Bibimys_torresi	1002430	Bibimys	Akodontini	Sigmodontinae	Cricetidae	1						MN969045
Blarinomys_breviceps	1002431	Blarinomys	Akodontini	Sigmodontinae	Cricetidae	2			AF108668			AY277437
Brucepattersonius_griserufescens	1002432	Brucepattersonius	Akodontini	Sigmodontinae	Cricetidae	1			MW522995
Brucepattersonius_iheringi	1002433	Brucepattersonius	Akodontini	Sigmodontinae	Cricetidae	4			MN864128	MN985104	MN985059		MN985083
Brucepattersonius_nebulosus	1002434	Brucepattersonius	Akodontini	Sigmodontinae	Cricetidae	1			MW522996
Brucepattersonius_soricinus	1002435	Brucepattersonius	Akodontini	Sigmodontinae	Cricetidae	6	KC953162		MW492077	MN985105	KC953247	AY277438	KC953482
Calassomys_apicalis	1002682	Calassomys	Phyllotini	Sigmodontinae	Cricetidae	2			JQ434425			KX431561
Calomys_achaku	1002683	Calomys	Phyllotini	Sigmodontinae	Cricetidae	0
Calomys_boliviae	1002684	Calomys	Phyllotini	Sigmodontinae	Cricetidae	0
Calomys_callidus	1002685	Calomys	Phyllotini	Sigmodontinae	Cricetidae	1						MN105706
Calomys_callosus	1002686	Calomys	Phyllotini	Sigmodontinae	Cricetidae	4	KC953163		AY275113			MN105707	KC953483
Calomys_cerqueirai	1002687	Calomys	Phyllotini	Sigmodontinae	Cricetidae	1			DQ447275
Calomys_chinchilico	1002688	Calomys	Phyllotini	Sigmodontinae	Cricetidae	0
Calomys_expulsus	1002689	Calomys	Phyllotini	Sigmodontinae	Cricetidae	2		GU938944	AY964031
Calomys_fecundus	1002690	Calomys	Phyllotini	Sigmodontinae	Cricetidae	2			MN105667			MN105697
Calomys_frida	1002691	Calomys	Phyllotini	Sigmodontinae	Cricetidae	0
Calomys_hummelincki	1002692	Calomys	Phyllotini	Sigmodontinae	Cricetidae	2			AF385598			JQ434403
Calomys_laucha	1002693	Calomys	Phyllotini	Sigmodontinae	Cricetidae	2			AY033189			JQ434404
Calomys_lepidus	1002694	Calomys	Phyllotini	Sigmodontinae	Cricetidae	4	KC953164		AF159294		AY294931	AY163580
Calomys_mattevii	1002695	Calomys	Phyllotini	Sigmodontinae	Cricetidae	0
Calomys_miurus	1002696	Calomys	Phyllotini	Sigmodontinae	Cricetidae	0
Calomys_musculinus	1002697	Calomys	Phyllotini	Sigmodontinae	Cricetidae	3			AF385602			JQ434405	AY963175
Calomys_sorella	1002698	Calomys	Phyllotini	Sigmodontinae	Cricetidae	2			AF385608			JQ434406
Calomys_tener	1002699	Calomys	Phyllotini	Sigmodontinae	Cricetidae	3		GU939000	AF385595			JQ434407
Calomys_tocantinsi	1002700	Calomys	Phyllotini	Sigmodontinae	Cricetidae	1			DQ447277
Calomys_venustus	1002701	Calomys	Phyllotini	Sigmodontinae	Cricetidae	4			AY033175		KC953249	JQ434408	KC953484
Castoria_angustidens	1002436	Castoria	Akodontini	Sigmodontinae	Cricetidae	5		KF815397	EF101889		MH057719	KF815411	MH057696
Cerradomys_akroai	1002521	Cerradomys	Oryzomyini	Sigmodontinae	Cricetidae	3		MZ404576	MZ273969			MZ435047
Cerradomys_goytaca	1002522	Cerradomys	Oryzomyini	Sigmodontinae	Cricetidae	3		MZ404538	MZ273961			MZ435036
Cerradomys_langguthi	1002523	Cerradomys	Oryzomyini	Sigmodontinae	Cricetidae	3		MZ404515	MZ273910			MZ435025
Cerradomys_maracajuensis	1002524	Cerradomys	Oryzomyini	Sigmodontinae	Cricetidae	3		MZ404507	MZ273985			MZ435039
Cerradomys_marinhus	1002525	Cerradomys	Oryzomyini	Sigmodontinae	Cricetidae	3		MZ404509	MZ273982			MZ435055
Cerradomys_scotti	1002526	Cerradomys	Oryzomyini	Sigmodontinae	Cricetidae	3		MZ404584	MZ273986			MZ435052
Cerradomys_subflavus	1002527	Cerradomys	Oryzomyini	Sigmodontinae	Cricetidae	3		MZ404543	MZ273955			MZ435006
Cerradomys_vivoi	1002528	Cerradomys	Oryzomyini	Sigmodontinae	Cricetidae	3		MZ404573	MZ273930			MZ434980
Chelemys_megalonyx	1002381	Chelemys	Abrothrichini	Sigmodontinae	Cricetidae	4			DQ309559		KC953252	EU091259					MF110345
Chibchanomys_orcesi	1002486	Chibchanomys	Ichthyomyini	Sigmodontinae	Cricetidae	0
Chibchanomys_trichotis	1002487	Chibchanomys	ichthyomyini	Sigmodontinae	Cricetidae	0
Chilomys_fumeus	1002757	Chilomys	Thomasomyini	Sigmodontinae	Cricetidae	0
Chilomys_instans	1002758	Chilomys	Thomasomyini	Sigmodontinae	Cricetidae	2		OM703441	AF108679
Chilomys_neisi	https://doi.org/10.7717/peerj.13211	Chilomys	Thomasomyini	Sigmodontinae	Cricetidae	2		OM703439	OM703415
Chilomys_georgeledecii	https://doi.org/10.7717/peerj.13212	Chilomys	Thomasomyini	Sigmodontinae	Cricetidae	1			OM703414
Chilomys_percequilloi	https://doi.org/10.7717/peerj.13213	Chilomys	Thomasomyini	Sigmodontinae	Cricetidae	2		OM703436	OM703421
Chilomys_weksleri	https://doi.org/10.7717/peerj.13214	Chilomys	Thomasomyini	Sigmodontinae	Cricetidae	2		MF806269	OM703426
Chilomys_carapazi	https://doi.org/10.7717/peerj.13215	Chilomys	Thomasomyini	Sigmodontinae	Cricetidae	0
Chinchillula_sahamae	1002505	Chinchillula	Incertae_sedis	Sigmodontinae	Cricetidae	4			JQ434422			JQ434409	KC953487				MF110346
Delomys_altimontanus	1002506	Delomys	Incertae_sedis	Sigmodontinae	Cricetidae	1			KF316967
Delomys_dorsalis	1002507	Delomys	Incertae_sedis	Sigmodontinae	Cricetidae	6		GU938949	KF316981		KC953255	KF815413	KC953491				MF110357
Delomys_sublineatus	1002508	Delomys	Incertae_sedis	Sigmodontinae	Cricetidae	3		GU938952	KF317035			AY163582
Deltamys_araucaria	1002437	Deltamys	Akodontini	Sigmodontinae	Cricetidae	0
Deltamys_kempi	1002438	Deltamys	Akodontini	Sigmodontinae	Cricetidae	3		GU938914	EF206808			AY277444
Drymoreomys_albimaculatus	1002529	Drymoreomys	Oryzomyini	Sigmodontinae	Cricetidae	2			EU579487			EU649042
Eligmodontia_bolsonensis	1002702	Eligmodontia	Phyllotini	Sigmodontinae	Cricetidae	1			EU377637
Eligmodontia_dunaris	1002703	Eligmodontia	Phyllotini	Sigmodontinae	Cricetidae	1			JX844344
Eligmodontia_hirtipes	1002704	Eligmodontia	Phyllotini	Sigmodontinae	Cricetidae	1			EU377632
Eligmodontia_moreni	1002705	Eligmodontia	Phyllotini	Sigmodontinae	Cricetidae	5			EU377612		MF074873	MF097723	MF097845				MF110361
Eligmodontia_morgani	1002706	Eligmodontia	Phyllotini	Sigmodontinae	Cricetidae	2			EU377621								MF110362
Eligmodontia_puerulus	1002707	Eligmodontia	Phyllotini	Sigmodontinae	Cricetidae	5			JX844353		MF074874	MF097724	MF097846				MF110363
Eligmodontia_typus	1002708	Eligmodontia	Phyllotini	Sigmodontinae	Cricetidae	2			EU377610			AY277445
Eremoryzomys_mesocaudis	1002530	Eremoryzomys	Oryzomyini	Sigmodontinae	Cricetidae	0
Eremoryzomys_polius	1002531	Eremoryzomys	Oryzomyini	Sigmodontinae	Cricetidae	2			EU579483			AY163624
Euneomys_chinchilloides	1002479	Euneomys	Euneomyini	Sigmodontinae	Cricetidae	6	KC953172		AY275115		KC953259	AY277446	KC953498				MF110371
Euneomys_fossor	1002480	Euneomys	Euneomyini	Sigmodontinae	Cricetidae	3		HQ860421	HM197718								MF110372
Euryoryzomys_emmonsae	1002532	Euryoryzomys	Oryzomyini	Sigmodontinae	Cricetidae	5		MT118076	AF251525		MF074877	MF097730	MF097854
Euryoryzomys_lamia	1002533	Euryoryzomys	Oryzomyini	Sigmodontinae	Cricetidae	2			GU126537			AY163619
Euryoryzomys_legatus	1002534	Euryoryzomys	Oryzomyini	Sigmodontinae	Cricetidae	2		MT118080	MT118039
Euryoryzomys_macconnelli	1002535	Euryoryzomys	Oryzomyini	Sigmodontinae	Cricetidae	3		JF492072	GU126538			AY163620
Euryoryzomys_nitidus	1002536	Euryoryzomys	Oryzomyini	Sigmodontinae	Cricetidae	5			EU579485		MF074878	EU649041	MF097856				MF110373
Euryoryzomys_russatus	1002537	Euryoryzomys	Oryzomyini	Sigmodontinae	Cricetidae	3		KJ013092	MT118066			AY163625
Galenomys_garleppii	1002709	Galenomys	Phyllotini	Sigmodontinae	Cricetidae	2			JQ434423			JQ434410
Geoxus_annectens	1002382	Geoxus	Abrothrichini	Sigmodontinae	Cricetidae	4			KJ614639			AY851749		KJ614616	KJ614665
Geoxus_lafkenche	1002383	Geoxus	Abrothrichini	Sigmodontinae	Cricetidae	1			KU904315
Geoxus_michaelseni	1002384	Geoxus	Abrothrichini	Sigmodontinae	Cricetidae	1			HM167876
Geoxus_valdivianus	1002385	Geoxus	Abrothrichini	Sigmodontinae	Cricetidae	5	KC953173		AY275116		KC953260	AY277448	KC953499
Graomys_chacoensis	1002710	Graomys	Phyllotini	Sigmodontinae	Cricetidae	3			KC699937			KC699992	KC699997
Graomys_domorum	1002711	Graomys	Phyllotini	Sigmodontinae	Cricetidae	3			KC699945			KC699991	KC699996
Graomys_edithae	1002712	Graomys	Phyllotini	Sigmodontinae	Cricetidae	0
Graomys_griseoflavus	1002713	Graomys	Phyllotini	Sigmodontinae	Cricetidae	3			KC699970			KC699993	KC699998
Gyldenstolpia_fronto	1002439	Gyldenstolpia	Akodontini	Sigmodontinae	Cricetidae	0
Gyldenstolpia_planaltensis	1002440	Gyldenstolpia	Akodontini	Sigmodontinae	Cricetidae	0
Handleyomys_alfaroi	1002538	Handleyomys	Oryzomyini	Sigmodontinae	Cricetidae	6		JF459483	EU579489		MF074879	EU649043	MF097857				MF110380
Handleyomys_chapmani	1002539	Handleyomys	Oryzomyini	Sigmodontinae	Cricetidae	1			KF658373
Handleyomys_fuscatus	1002540	Handleyomys	Oryzomyini	Sigmodontinae	Cricetidae	0
Handleyomys_guerrerensis	1002541	Handleyomys	Oryzomyini	Sigmodontinae	Cricetidae	1			KF658396
Handleyomys_intectus	1002542	Handleyomys	Oryzomyini	Sigmodontinae	Cricetidae	2			EU579490			AY163584
Handleyomys_melanotis	1002543	Handleyomys	Oryzomyini	Sigmodontinae	Cricetidae	6		JF492154	KF658409		MF074880	AY163622	MF097858				MF110381
Handleyomys_rhabdops	1002544	Handleyomys	Oryzomyini	Sigmodontinae	Cricetidae	0
Handleyomys_rostratus	1002545	Handleyomys	Oryzomyini	Sigmodontinae	Cricetidae	5			KF658407		MF074881	EU649045	MF097859				MF110382
Handleyomys_saturatior	1002546	Handleyomys	Oryzomyini	Sigmodontinae	Cricetidae	5			KF658386		MF074882	EU649047	MF097860				MF110383
Holochilus_brasiliensis	1002547	Holochilus	Oryzomyini	Sigmodontinae	Cricetidae	2			EU579496			AY163585
Holochilus_chacarius	1002548	Holochilus	Oryzomyini	Sigmodontinae	Cricetidae	2			GU185898			EU649048
Holochilus_lagigliai	1002549	Holochilus	Oryzomyini	Sigmodontinae	Cricetidae	0
Holochilus_nanus	1006586	Holochilus	Oryzomyini	Sigmodontinae	Cricetidae	4			KP970145			KP970218		KP970209	KP970190
Holochilus_oxe	1006587	Holochilus	Oryzomyini	Sigmodontinae	Cricetidae	0
Holochilus_sciureus	1002550	Holochilus	Oryzomyini	Sigmodontinae	Cricetidae	2			JQ966245			JQ966807
Holochilus_venezuelae	1002551	Holochilus	Oryzomyini	Sigmodontinae	Cricetidae	0
Hylaeamys_acritus	1002553	Hylaeamys	Oryzomyini	Sigmodontinae	Cricetidae	3			AY940623				MF097864				MF110387
Hylaeamys_laticeps	1002554	Hylaeamys	Oryzomyini	Sigmodontinae	Cricetidae	2			EU579498			EU649050
Hylaeamys_megacephalus	1002555	Hylaeamys	Oryzomyini	Sigmodontinae	Cricetidae	6		JF492081	EU579499		MF074885	AY163621	MF097866				MF110389
Hylaeamys_oniscus	1002556	Hylaeamys	Oryzomyini	Sigmodontinae	Cricetidae	0
Hylaeamys_perenensis	1002557	Hylaeamys	Oryzomyini	Sigmodontinae	Cricetidae	2		JF492270				EU649051
Hylaeamys_tatei	1002559	Hylaeamys	Oryzomyini	Sigmodontinae	Cricetidae	0
Hylaeamys_yunganus	1002560	Hylaeamys	Oryzomyini	Sigmodontinae	Cricetidae	6		EU095473	EU579500		MF074886	AY163629	MF097867				MF110390
Ichthyomys_hydrobates	1002488	Ichthyomys	Ichthyomyini	Sigmodontinae	Cricetidae	0
Ichthyomys_pinei	1002489	Ichthyomys	Ichthyomyini	Sigmodontinae	Cricetidae	0
Ichthyomys_pittieri	1002490	Ichthyomys	Ichthyomyini	Sigmodontinae	Cricetidae	0
Ichthyomys_stolzmanni	1002491	Ichthyomys	Ichthyomyini	Sigmodontinae	Cricetidae	1						MF097744
Ichthyomys_tweedii	1002492	Ichthyomys	Ichthyomyini	Sigmodontinae	Cricetidae	0
Irenomys_tarsalis	1002483	Irenomys	Euneomyini	Sigmodontinae	Cricetidae	5	KC953182		U03534		KC953268	AY163587	AY294962
Juliomys_ossitenuis	1002509	Juliomys	Wiedomyini	Sigmodontinae	Cricetidae	6	MH057727		EF127517		MH057721	MG687425	MH057699	MH057711
Juliomys_pictipes	1002510	Juliomys	Wiedomyini	Sigmodontinae	Cricetidae	8	KC953183	KJ013074	AF108688		MH057722	MG687426	KC953510	MH057712			MF110396
Juliomys_rimofrons	1002511	Juliomys	Wiedomyini	Sigmodontinae	Cricetidae	1			AY029477
Juliomys_ximenezi	1002512	Juliomys	Wiedomyini	Sigmodontinae	Cricetidae	1			KT749863
Juscelinomys_candango	1002441	Juscelinomys	Akodontini	Sigmodontinae	Cricetidae	0
Juscelinomys_huanchacae	1002442	Juscelinomys	Akodontini	Sigmodontinae	Cricetidae	4			KY754009.1			AY277452	MF097871				MF110397.1
Kunsia_tomentosus	1002443	Kunsia	Akodontini	Sigmodontinae	Cricetidae	4			AY275120			KC953386	KC953511				MF110398
Lenoxus_apicalis	1002444	Lenoxus	Akodontini	Sigmodontinae	Cricetidae	6	KC953185		U03541		KC953270	KC953388	KC953512				MF110402
Loxodontomys_micropus	1002714	Loxodontomys	Phyllotini	Sigmodontinae	Cricetidae	5			AF108690		KC953273	AY277457	AY963183				MF110405
Lundomys_molitor	1002561	Lundomys	Oryzomyini	Sigmodontinae	Cricetidae	3			JQ966241			AY163589			EU648994
Megalomys_desmarestii	1002562	Megalomys	Oryzomyini	Sigmodontinae	Cricetidae	1			LN810053
Megalomys_georginae	1002563	Megalomys	Oryzomyini	Sigmodontinae	Cricetidae	0
Megalomys_luciae	1002564	Megalomys	Oryzomyini	Sigmodontinae	Cricetidae	1			LN810052
Megaoryzomys_curioi	1002565	Megaoryzomys	Oryzomyini	Sigmodontinae	Cricetidae	0
Melanomys_caliginosus	1002566	Melanomys	Oryzomyini	Sigmodontinae	Cricetidae	3		JF491460	EU340021			EU649052
Melanomys_chrysomelas	1002567	Melanomys	Oryzomyini	Sigmodontinae	Cricetidae	3			EU665204.1			EU649053			EU648996
Melanomys_columbianus	1002568	Melanomys	Oryzomyini	Sigmodontinae	Cricetidae	2			EU340022						EU648997
Melanomys_idoneus	1002569	Melanomys	Oryzomyini	Sigmodontinae	Cricetidae	2	KC953191		EU340024
Melanomys_robustulus	1002570	Melanomys	Oryzomyini	Sigmodontinae	Cricetidae	0
Melanomys_zunigae	1002571	Melanomys	Oryzomyini	Sigmodontinae	Cricetidae	0
Microakodontomys_transitorius	1002572	Microakodontomys	Oryzomyini	Sigmodontinae	Cricetidae	1						EU649054
Microryzomys_altissimus	1002573	Microryzomys	Oryzomyini	Sigmodontinae	Cricetidae	3			EU579502			EU649055			EU648998
Microryzomys_minutus	1002574	Microryzomys	Oryzomyini	Sigmodontinae	Cricetidae	3			EU258535			AY163592			EU648999
Mindomys_hammondi	1002575	Mindomys	Oryzomyini	Sigmodontinae	Cricetidae	2			MT700428			MT700435
Mindomys_kutuku	1006632	Mindomys	Oryzomyini	Sigmodontinae	Cricetidae	0
Neacomys_aletheia	1006593	Neacomys	Oryzomyini	Sigmodontinae	Cricetidae	1			KX792066
Neacomys_amoenus	1002576	Neacomys	Oryzomyini	Sigmodontinae	Cricetidae	1			KX792024.1
Neacomys_auriventer	1006556	Neacomys	Oryzomyini	Sigmodontinae	Cricetidae	1			MW512656.1
Neacomys_carceleni	1006557	Neacomys	Oryzomyini	Sigmodontinae	Cricetidae	1			MW512653.1
Neacomys_dubosti	1002577	Neacomys	Oryzomyini	Sigmodontinae	Cricetidae	1			MT462036
Neacomys_elieceri	1006594	Neacomys	Oryzomyini	Sigmodontinae	Cricetidae	1			MT462052
Neacomys_guianae	1002578	Neacomys	Oryzomyini	Sigmodontinae	Cricetidae	1			FM210778
Neacomys_jau	1006595	Neacomys	Oryzomyini	Sigmodontinae	Cricetidae	1			KX792061
Neacomys_leilae	1006564	Neacomys	Oryzomyini	Sigmodontinae	Cricetidae	0
Neacomys_macedoruizi	1002579	Neacomys	Oryzomyini	Sigmodontinae	Cricetidae	1			KY859731.1
Neacomys_marajoara	1002580	Neacomys	Oryzomyini	Sigmodontinae	Cricetidae	1			MT462070
Neacomys_minutus	1002581	Neacomys	Oryzomyini	Sigmodontinae	Cricetidae	2			MT462010			AY163595
Neacomys_musseri	1002582	Neacomys	Oryzomyini	Sigmodontinae	Cricetidae	1			U58392
Neacomys_oliveirai	1006565	Neacomys	Oryzomyini	Sigmodontinae	Cricetidae	0
Neacomys_paracou	1002583	Neacomys	Oryzomyini	Sigmodontinae	Cricetidae	3			FM210766.1					KP778752	KP319158
Neacomys_pictus	1002584	Neacomys	Oryzomyini	Sigmodontinae	Cricetidae	0
Neacomys_rosalindae	1002585	Neacomys	Oryzomyini	Sigmodontinae	Cricetidae	1			KY859730.1
Neacomys_serranensis	1006531	Neacomys	Oryzomyini	Sigmodontinae	Cricetidae	1			MT536172
Neacomys_spinosus	1002586	Neacomys	Oryzomyini	Sigmodontinae	Cricetidae	1			KY886327.1
Neacomys_tenuipes	1002587	Neacomys	Oryzomyini	Sigmodontinae	Cricetidae	1			KX792081.1
Neacomys_vargasllosai	1002588	Neacomys	Oryzomyini	Sigmodontinae	Cricetidae	1			KX258225.1
Neacomys_vossi	1002589	Neacomys	Oryzomyini	Sigmodontinae	Cricetidae	1			MT462028
Neacomys_xingu	1002590	Neacomys	Oryzomyini	Sigmodontinae	Cricetidae	1			MT462060
Necromys_amoenus	1002445	Necromys	Akodontini	Sigmodontinae	Cricetidae	6	KC953193		AF159283		KC953285	AY277458	KC953529				MF110436
Necromys_lactens	1002446	Necromys	Akodontini	Sigmodontinae	Cricetidae	2			EU260470	KC857435
Necromys_lasiurus	1002447	Necromys	Akodontini	Sigmodontinae	Cricetidae	3			AY273912			AY277459	MF097894
Necromys_lenguarum	1002448	Necromys	Akodontini	Sigmodontinae	Cricetidae	2			KF815437			KF815415
Necromys_lilloi	1002449	Necromys	Akodontini	Sigmodontinae	Cricetidae	1			KX255686
Necromys_obscurus	1002450	Necromys	Akodontini	Sigmodontinae	Cricetidae	1			EF531685
Necromys_punctulatus	1002451	Necromys	Akodontini	Sigmodontinae	Cricetidae	0
Necromys_urichi	1002452	Necromys	Akodontini	Sigmodontinae	Cricetidae	3		JF491457	EF531687			AY277462
Nectomys_apicalis	1002591	Nectomys	Oryzomyini	Sigmodontinae	Cricetidae	4			EU340013		KC953286	EU649056	KC953530
Nectomys_magdalenae	1002592	Nectomys	Oryzomyini	Sigmodontinae	Cricetidae	0
Nectomys_palmipes	1002593	Nectomys	Oryzomyini	Sigmodontinae	Cricetidae	0
Nectomys_rattus	1002594	Nectomys	Oryzomyini	Sigmodontinae	Cricetidae	0
Nectomys_saturatus	1002595	Nectomys	Oryzomyini	Sigmodontinae	Cricetidae	0
Nectomys_squamipes	1002596	Nectomys	Oryzomyini	Sigmodontinae	Cricetidae	6	KC953194		EU074634		KC953287	AY163598	KC953531				MF110439
Neomicroxus_bogotensis	1002513	Neomicroxus	Neomicroxini	Sigmodontinae	Cricetidae	2			MT240520			MT249798
Neomicroxus_latebricola	1002514	Neomicroxus	Neomicroxini	Sigmodontinae	Cricetidae	2			HQ731490			KF437367
Neotomys_ebriosus	1002484	Neotomys	Euneomyini	Sigmodontinae	Cricetidae	4			JQ434424		KC953290	JQ434413	KC953536
Nephelomys_albigularis	1002597	Nephelomys	Oryzomyini	Sigmodontinae	Cricetidae	1			MZ736548
Nephelomys_auriventer	1002598	Nephelomys	Oryzomyini	Sigmodontinae	Cricetidae	0
Nephelomys_caracolus	1002599	Nephelomys	Oryzomyini	Sigmodontinae	Cricetidae	0
Nephelomys_childi	1002600	Nephelomys	Oryzomyini	Sigmodontinae	Cricetidae	0
Nephelomys_devius	1002601	Nephelomys	Oryzomyini	Sigmodontinae	Cricetidae	1			KP778258
Nephelomys_keaysi	1002602	Nephelomys	Oryzomyini	Sigmodontinae	Cricetidae	3			KY754067		KC953291	KC953414
Nephelomys_levipes	1002603	Nephelomys	Oryzomyini	Sigmodontinae	Cricetidae	2			JF693875			KC953415
Nephelomys_maculiventer	1002604	Nephelomys	Oryzomyini	Sigmodontinae	Cricetidae	0
Nephelomys_meridensis	1002605	Nephelomys	Oryzomyini	Sigmodontinae	Cricetidae	0
Nephelomys_moerex	1002606	Nephelomys	Oryzomyini	Sigmodontinae	Cricetidae	1			DQ224407
Nephelomys_nimbosus	1002607	Nephelomys	Oryzomyini	Sigmodontinae	Cricetidae	0
Nephelomys_pectoralis	1002608	Nephelomys	Oryzomyini	Sigmodontinae	Cricetidae	0
Nephelomys_pirrensis	1002609	Nephelomys	Oryzomyini	Sigmodontinae	Cricetidae	0
Nephelomys_ricardopalmai	1006583	Nephelomys	Oryzomyini	Sigmodontinae	Cricetidae	1			MZ736552
Nesoryzomys_darwini	1002610	Nesoryzomys	Oryzomyini	Sigmodontinae	Cricetidae	0
Nesoryzomys_fernandinae	1002611	Nesoryzomys	Oryzomyini	Sigmodontinae	Cricetidae	2			EU579506			EU649058
Nesoryzomys_indefessus	1002612	Nesoryzomys	Oryzomyini	Sigmodontinae	Cricetidae	2						AY163600					MF110455
Nesoryzomys_narboroughi	1002613	Nesoryzomys	Oryzomyini	Sigmodontinae	Cricetidae	1			GU126523
Nesoryzomys_swarthi	1002614	Nesoryzomys	Oryzomyini	Sigmodontinae	Cricetidae	2			GU126524			AY163601
Neusticomys_ferreirai	1002493	Neusticomys	Ichthyomyini	Sigmodontinae	Cricetidae	1			KX792192
Neusticomys_monticolus	1002494	Neusticomys	Ichthyomyini	Sigmodontinae	Cricetidae	2			KF359515			KR105606
Neusticomys_mussoi	1002495	Neusticomys	Ichthyomyini	Sigmodontinae	Cricetidae	0
Neusticomys_oyapocki	1002496	Neusticomys	Ichthyomyini	Sigmodontinae	Cricetidae	0
Neusticomys_peruviensis	1002497	Neusticomys	Ichthyomyini	Sigmodontinae	Cricetidae	1			MN928513
Neusticomys_venezuelae	1002498	Neusticomys	Ichthyomyini	Sigmodontinae	Cricetidae	0
Neusticomys_vossi	1002499	Neusticomys	Ichthyomyini	Sigmodontinae	Cricetidae	2			KF359514			KR105607
Noronhomys_vespuccii	1002615	Noronhomys	Oryzomyini	Sigmodontinae	Cricetidae	0
Notiomys_edwardsii	1002386	Notiomys	Abrothrichini	Sigmodontinae	Cricetidae	6	KC953200		U03537		KC953294	AY163602	KC953542				MF110462
Oecomys_auyantepui	1002616	Oecomys	Oryzomyini	Sigmodontinae	Cricetidae	2			KP778302					KP778670
Oecomys_bicolor	1002617	Oecomys	Oryzomyini	Sigmodontinae	Cricetidae	3			MK874348			AY163604		MK874445
Oecomys_catherinae	1002618	Oecomys	Oryzomyini	Sigmodontinae	Cricetidae	4			KY605404			AY163605		MG323842			MF110464
Oecomys_cleberi	1002619	Oecomys	Oryzomyini	Sigmodontinae	Cricetidae	2			MK874381					MK874459
Oecomys_concolor	1002620	Oecomys	Oryzomyini	Sigmodontinae	Cricetidae	1			HM594614
Oecomys_flavicans	1002621	Oecomys	Oryzomyini	Sigmodontinae	Cricetidae	0
Oecomys_franciscorum	1002622	Oecomys	Oryzomyini	Sigmodontinae	Cricetidae	3			MG323715			AY163607		MG323804
Oecomys_mamorae	1002623	Oecomys	Oryzomyini	Sigmodontinae	Cricetidae	1			KT737225
Oecomys_matogrossensis	1006544	Oecomys	Oryzomyini	Sigmodontinae	Cricetidae	2			MK874365					MT978188
Oecomys_paricola	1002624	Oecomys	Oryzomyini	Sigmodontinae	Cricetidae	3			MK874410					MK874480			MF110465
Oecomys_phaeotis	1002625	Oecomys	Oryzomyini	Sigmodontinae	Cricetidae	1			MG988100
Oecomys_rex	1002626	Oecomys	Oryzomyini	Sigmodontinae	Cricetidae	1			MK874429
Oecomys_roberti	1002627	Oecomys	Oryzomyini	Sigmodontinae	Cricetidae	2			HM594594					MG323807
Oecomys_rutilus	1002628	Oecomys	Oryzomyini	Sigmodontinae	Cricetidae	2			KP778344					KP778659
Oecomys_speciosus	1002629	Oecomys	Oryzomyini	Sigmodontinae	Cricetidae	0
Oecomys_superans	1002630	Oecomys	Oryzomyini	Sigmodontinae	Cricetidae	1			AY275123
Oecomys_sydandersoni	1002631	Oecomys	Oryzomyini	Sigmodontinae	Cricetidae	1			KT737234
Oecomys_tapajinus	1002632	Oecomys	Oryzomyini	Sigmodontinae	Cricetidae	2		MF523734	MF523685
Oecomys_trinitatis	1002633	Oecomys	Oryzomyini	Sigmodontinae	Cricetidae	2			GU126527			AY163608
Oligoryzomys_andinus	1002634	Oligoryzomys	Oryzomyini	Sigmodontinae	Cricetidae	5			MK128667	MW408734		MW408754		MW390661	MW390641
Oligoryzomys_arenalis	1002635	Oligoryzomys	Oryzomyini	Sigmodontinae	Cricetidae	4			MK128692			MW408758		MW390665	MW390643
Oligoryzomys_brendae	1002636	Oligoryzomys	Oryzomyini	Sigmodontinae	Cricetidae	5			JX154133	MW408737		MW408760		MW390667	MW390645
Oligoryzomys_chacoensis	1002637	Oligoryzomys	Oryzomyini	Sigmodontinae	Cricetidae	5			MK128704	MW408739		EU649059		MW390669	EU649010
Oligoryzomys_costaricensis	1002638	Oligoryzomys	Oryzomyini	Sigmodontinae	Cricetidae	5			EU258539	MW408740		MW408763		MW390671	MW390646
Oligoryzomys_delicatus	1002639	Oligoryzomys	Oryzomyini	Sigmodontinae	Cricetidae	5			DQ227457	MW408741		MW408765		MW390673	EU649011
Oligoryzomys_destructor	1002640	Oligoryzomys	Oryzomyini	Sigmodontinae	Cricetidae	5			MG214266	MW408743		MW408767		MW390675	MW390648
Oligoryzomys_flavescens	1002641	Oligoryzomys	Oryzomyini	Sigmodontinae	Cricetidae	5			HQ890936	MW408745		MW408769		MW390677	EU649013
Oligoryzomys_fulvescens	1002642	Oligoryzomys	Oryzomyini	Sigmodontinae	Cricetidae	5			EU258547	MW408747		MW408771		MW390679	MW390651
Oligoryzomys_griseolus	1002643	Oligoryzomys	Oryzomyini	Sigmodontinae	Cricetidae	0
Oligoryzomys_guille	1006549	Oligoryzomys	Oryzomyini	Sigmodontinae	Cricetidae	4			MK128702	MW408735		MW408756		MW390663
Oligoryzomys_longicaudatus	1002644	Oligoryzomys	Oryzomyini	Sigmodontinae	Cricetidae	4			AF346572			EU649064		MW390681	MW390652
Oligoryzomys_mattogrossae	1002645	Oligoryzomys	Oryzomyini	Sigmodontinae	Cricetidae	2			DQ826023					JQ282862
Oligoryzomys_messorius	1002646	Oligoryzomys	Oryzomyini	Sigmodontinae	Cricetidae	4			MK128745			MW408774		MW390683	MW390654
Oligoryzomys_microtis	1002647	Oligoryzomys	Oryzomyini	Sigmodontinae	Cricetidae	4			EU258549			MW408775		MW390684	MW390655
Oligoryzomys_moojeni	1002648	Oligoryzomys	Oryzomyini	Sigmodontinae	Cricetidae	3			DQ826017			DQ826031		JQ282845
Oligoryzomys_nigripes	1002649	Oligoryzomys	Oryzomyini	Sigmodontinae	Cricetidae	5			EU192161	MW408748		DQ826029		MW390686	MW390657
Oligoryzomys_pachecoi	1002650	Oligoryzomys	Oryzomyini	Sigmodontinae	Cricetidae	2			L37402	KC857433
Oligoryzomys_rupestris	1002651	Oligoryzomys	Oryzomyini	Sigmodontinae	Cricetidae	2			JQ013763					JQ282852
Oligoryzomys_stramineus	1002652	Oligoryzomys	Oryzomyini	Sigmodontinae	Cricetidae	3			GU126531			AY163613		JQ282842
Oligoryzomys_utiaritensis	1002653	Oligoryzomys	Oryzomyini	Sigmodontinae	Cricetidae	2			JQ013758					JQ282880
Oligoryzomys_vegetus	1002654	Oligoryzomys	Oryzomyini	Sigmodontinae	Cricetidae	5			EU258538	MW408752		MW408779		MW390690	MW390660
Oligoryzomys_victus	1002655	Oligoryzomys	Oryzomyini	Sigmodontinae	Cricetidae	0
Oreoryzomys_balneator	1002656	Oreoryzomys	Oryzomyini	Sigmodontinae	Cricetidae	2			EU579510			AY163617
Oryzomys_albiventer	1002657	Oryzomys	Oryzomyini	Sigmodontinae	Cricetidae	0
Oryzomys_antillarum	1002658	Oryzomys	Oryzomyini	Sigmodontinae	Cricetidae	0
Oryzomys_couesi	1002659	Oryzomys	Oryzomyini	Sigmodontinae	Cricetidae	3			DQ185383			EU273426			GQ178264
Oryzomys_dimidiatus	1002660	Oryzomys	Oryzomyini	Sigmodontinae	Cricetidae	0
Oryzomys_gorgasi	1002661	Oryzomys	Oryzomyini	Sigmodontinae	Cricetidae	0
Oryzomys_nelsoni	1002662	Oryzomys	Oryzomyini	Sigmodontinae	Cricetidae	0
Oryzomys_palustris	1002663	Oryzomys	Oryzomyini	Sigmodontinae	Cricetidae	3			EU074636			GQ178256			GQ178277
Oryzomys_texensis	1002664	Oryzomys	Oryzomyini	Sigmodontinae	Cricetidae	3			DQ37032			EU273434			GQ178274
Oxymycterus_amazonicus	1002453	Oxymycterus	Akodontini	Sigmodontinae	Cricetidae	4			AF454765		MF074915		MF097910				MF110476
Oxymycterus_caparoae	1002454	Oxymycterus	Akodontini	Sigmodontinae	Cricetidae	0
Oxymycterus_dasytrichus	1002455	Oxymycterus	Akodontini	Sigmodontinae	Cricetidae	3			AF454769				MF097911				MF110477.1
Oxymycterus_delator	1002456	Oxymycterus	Akodontini	Sigmodontinae	Cricetidae	3			AF454766.1			AY277466					MF110478.1
Oxymycterus_hiska	1002457	Oxymycterus	Akodontini	Sigmodontinae	Cricetidae	5			U03542		KC953306	AY277467	KC953554				MF110479.1
Oxymycterus_hucucha	1002458	Oxymycterus	Akodontini	Sigmodontinae	Cricetidae	0
Oxymycterus_inca	1002459	Oxymycterus	Akodontini	Sigmodontinae	Cricetidae	1			MW713036
Oxymycterus_itapeby	1002460	Oxymycterus	Akodontini	Sigmodontinae	Cricetidae	2			MK331137.1								MK331150.1
Oxymycterus_josei	1002461	Oxymycterus	Akodontini	Sigmodontinae	Cricetidae	3			MK331138.1				MF097913				MF110481.1
Oxymycterus_juliacae	1002462	Oxymycterus	Akodontini	Sigmodontinae	Cricetidae	1			MW713044
Oxymycterus_nasutus	1002463	Oxymycterus	Akodontini	Sigmodontinae	Cricetidae	6	KC953206		KY754092.1		KC953307	AY277468	KC953555				MF110482.1
Oxymycterus_nigrifrons	1002464	Oxymycterus	Akodontini	Sigmodontinae	Cricetidae	1			MZ322541
Oxymycterus_paramensis	1002465	Oxymycterus	Akodontini	Sigmodontinae	Cricetidae	5			DQ518259.1		MF074917	MF097781	MF097914				MF110483.1
Oxymycterus_quaestor	1002466	Oxymycterus	Akodontini	Sigmodontinae	Cricetidae	2			AF454773.1								MK331151.1
Oxymycterus_rufus	1002467	Oxymycterus	Akodontini	Sigmodontinae	Cricetidae	3			AF454775			AY277470					MF110484.1
Oxymycterus_wayku	1002468	Oxymycterus	Akodontini	Sigmodontinae	Cricetidae	1			DQ518262
Oxymycterus_willkaurco	1006558	Oxymycterus	Akodontini	Sigmodontinae	Cricetidae	1			MZ322540
Pattonimus_ecominga	1006504	Pattonimus	Oryzomyini	Sigmodontinae	Cricetidae	2			MT700414			MT700432
Pattonimus_musseri	1006505	Pattonimus	Oryzomyini	Sigmodontinae	Cricetidae	2			MT700421			MT700430
Paynomys_macronyx	1002387	Paynomys	Abrothrichini	Sigmodontinae	Cricetidae	5			KJ614637		KC953252	KJ614585		KJ614610	KJ614659
Pennatomys_nivalis	1002665	Pennatomys	oryzomyini	Sigmodontinae	Cricetidae	1			LN810055
Phaenomys_ferrugineus	1002830	Phaenomys	Wiedomyini	Sigmodontinae	Cricetidae	6	MH057729		MG687419		MH057723	MG687432	MH057701	MH057714
Phyllotis_alisosiensis	1002715	Phyllotis	Phyllotini	Sigmodontinae	Cricetidae	1			GQ119625
Phyllotis_amicus	1002716	Phyllotis	Phyllotini	Sigmodontinae	Cricetidae	1			AY956708
Phyllotis_andium	1002717	Phyllotis	Phyllotini	Sigmodontinae	Cricetidae	1			AY956707
Phyllotis_anitae	1002718	Phyllotis	Phyllotini	Sigmodontinae	Cricetidae	1			AY627299
Phyllotis_bonariensis	1002719	Phyllotis	Phyllotini	Sigmodontinae	Cricetidae	1			AY956731
Phyllotis_camiari	1006633	Phyllotis	Phyllotini	Sigmodontinae	Cricetidae	1			MT776477
Phyllotis_caprinus	1002720	Phyllotis	Phyllotini	Sigmodontinae	Cricetidae	1			MT776508
Phyllotis_darwinii	1002721	Phyllotis	Phyllotini	Sigmodontinae	Cricetidae	1			AY956722
Phyllotis_definitus	1002722	Phyllotis	Phyllotini	Sigmodontinae	Cricetidae	1			KX793700
Phyllotis_gerbillus	1002723	Phyllotis	Phyllotini	Sigmodontinae	Cricetidae	2			AY956712								MF110505
Phyllotis_haggardi	1002724	Phyllotis	Phyllotini	Sigmodontinae	Cricetidae	5			KY754114		MF074923	MF097787	MF097926	KT361513
Phyllotis_limatus	1002725	Phyllotis	Phyllotini	Sigmodontinae	Cricetidae	1			AY341045
Phyllotis_magister	1002726	Phyllotis	Phyllotini	Sigmodontinae	Cricetidae	2			AY956721								MF110507
Phyllotis_nogalaris	1002727	Phyllotis	Phyllotini	Sigmodontinae	Cricetidae	1			KT024789
Phyllotis_occidens	1002728	Phyllotis	Phyllotini	Sigmodontinae	Cricetidae	1			AY956704
Phyllotis_osgoodi	1002729	Phyllotis	Phyllotini	Sigmodontinae	Cricetidae	0
Phyllotis_osilae	1002730	Phyllotis	Phyllotini	Sigmodontinae	Cricetidae	1			U86826
Phyllotis_pearsoni	1002731	Phyllotis	Phyllotini	Sigmodontinae	Cricetidae	1			AY956714
Phyllotis_pehuenche	1006580	Phyllotis	Phyllotini	Sigmodontinae	Cricetidae	1			MT776482
Phyllotis_rupestris	1006541	Phyllotis	Phyllotini	Sigmodontinae	Cricetidae	1			MT776469
Phyllotis_stenops	1002732	Phyllotis	Phyllotini	Sigmodontinae	Cricetidae	1			KX793701
Phyllotis_tucumanus	1002733	Phyllotis	Phyllotini	Sigmodontinae	Cricetidae	1			KT024804
Phyllotis_vaccarum	1006542	Phyllotis	Phyllotini	Sigmodontinae	Cricetidae	1			MT183688
Phyllotis_xanthopygus	1002734	Phyllotis	Phyllotini	Sigmodontinae	Cricetidae	1			HM167917
Podoxymys_roraimae	1002469	Podoxymys	Akodontini	Sigmodontinae	Cricetidae	2			KM816650			KM816651
Pseudoryzomys_simplex	1002666	Pseudoryzomys	Oryzomyini	Sigmodontinae	Cricetidae	4			EU579516		KC953317	EU649070	KC953564
Punomys_kofordi	1002477	Punomys	Andinomyini	Sigmodontinae	Cricetidae	6	KC953209		JQ434426		KC953318	JQ434414	KC953565				MF110512
Punomys_lemminus	1002478	Punomys	Andinomyini	Sigmodontinae	Cricetidae	0
Reithrodon_auritus	1002738	Reithrodon	Reithrodontini	Sigmodontinae	Cricetidae	6	KC953212		KY754133		AY294930	AY277472	MF097932				MF110518
Reithrodon_caurinus	1002739	Reithrodon	Reithrodontini	Sigmodontinae	Cricetidae	0
Reithrodon_typicus	1002740	Reithrodon	Reithrodontini	Sigmodontinae	Cricetidae	0
Rhagomys_longilingua	1002759	Rhagomys	Rhagomyini	Sigmodontinae	Cricetidae	4			KY754141		MF074926	DQ003723					MF110527
Rhagomys_rufescens	1002760	Rhagomys	Rhagomyini	Sigmodontinae	Cricetidae	3			AY206770			MG687428	MH057702
Rhagomys_septentrionalis	1006546	Rhagomys	Rhagomyini	Sigmodontinae	Cricetidae	3		MT441550	MT441549			MT441551
Rheomys_mexicanus	1002500	Rheomys	Ichthyomyini	Sigmodontinae	Cricetidae	0
Rheomys_raptor	1002501	Rheomys	Ichthyomyini	Sigmodontinae	Cricetidae	4			KF359512			AY163635	MF097935				MF110528
Rheomys_thomasi	1002502	Rheomys	Ichthyomyini	Sigmodontinae	Cricetidae	2					KC960491	KC953451
Rheomys_underwoodi	1002503	Rheomys	Ichthyomyini	Sigmodontinae	Cricetidae	0
Rhipidomys_albujai	1002761	Rhipidomys	Thomasomyini	Sigmodontinae	Cricetidae	1			KY366342
Rhipidomys_austrinus	1002762	Rhipidomys	Thomasomyini	Sigmodontinae	Cricetidae	0
Rhipidomys_cariri	1002763	Rhipidomys	Thomasomyini	Sigmodontinae	Cricetidae	1			HM594666
Rhipidomys_caucensis	1002764	Rhipidomys	Thomasomyini	Sigmodontinae	Cricetidae	0
Rhipidomys_couesi	1002765	Rhipidomys	Thomasomyini	Sigmodontinae	Cricetidae	0
Rhipidomys_emiliae	1002766	Rhipidomys	Thomasomyini	Sigmodontinae	Cricetidae	1			HM594636
Rhipidomys_fulviventer	1002767	Rhipidomys	Thomasomyini	Sigmodontinae	Cricetidae	0
Rhipidomys_gardneri	1002768	Rhipidomys	Thomasomyini	Sigmodontinae	Cricetidae	1			HM622065
Rhipidomys_ipukensis	1002769	Rhipidomys	Thomasomyini	Sigmodontinae	Cricetidae	1			HM594629
Rhipidomys_itoan	1002770	Rhipidomys	Thomasomyini	Sigmodontinae	Cricetidae	1			HM594649
Rhipidomys_latimanus	1002771	Rhipidomys	Thomasomyini	Sigmodontinae	Cricetidae	1			KY366341
Rhipidomys_leucodactylus	1002772	Rhipidomys	Thomasomyini	Sigmodontinae	Cricetidae	2			HQ634183								MF110528
Rhipidomys_macconnelli	1002773	Rhipidomys	Thomasomyini	Sigmodontinae	Cricetidae	5	KC953213		AF108681		KC953324		KC953573				MF110530
Rhipidomys_macrurus	1002774	Rhipidomys	Thomasomyini	Sigmodontinae	Cricetidae	2			HM622062								MF110531
Rhipidomys_mastacalis	1002775	Rhipidomys	Thomasomyini	Sigmodontinae	Cricetidae	6	KC953214		HM622063		AY294929	KC953452	AY294961				MF110532
Rhipidomys_modicus	1002776	Rhipidomys	Thomasomyini	Sigmodontinae	Cricetidae	0
Rhipidomys_nitela	1002777	Rhipidomys	Thomasomyini	Sigmodontinae	Cricetidae	2			HM594664								MF110533
Rhipidomys_ochoagrateroli	1006490	Rhipidomys	Thomasomyini	Sigmodontinae	Cricetidae	0
Rhipidomys_ochrogaster	1002778	Rhipidomys	Thomasomyini	Sigmodontinae	Cricetidae	0
Rhipidomys_similis	1002779	Rhipidomys	Thomasomyini	Sigmodontinae	Cricetidae	0
Rhipidomys_tenuicauda	1002780	Rhipidomys	Thomasomyini	Sigmodontinae	Cricetidae	0
Rhipidomys_tribei	1002781	Rhipidomys	Thomasomyini	Sigmodontinae	Cricetidae	1			HM594662
Rhipidomys_venezuelae	1002782	Rhipidomys	Thomasomyini	Sigmodontinae	Cricetidae	3			KY754144				MF097938				MF110534
Rhipidomys_venustus	1002783	Rhipidomys	Thomasomyini	Sigmodontinae	Cricetidae	3			KY754145			MF097795	MF097939
Rhipidomys_wetzeli	1002784	Rhipidomys	Thomasomyini	Sigmodontinae	Cricetidae	1			AF108680
Salinomys_delicatus	1002735	Salinomys	Phyllotini	Sigmodontinae	Cricetidae	5			EU377608		MF074929	JQ434415	MF097940				MF110537
Scapteromys_aquaticus	1002470	Scapteromys	Akodontini	Sigmodontinae	Cricetidae	2			AY275132			AY277476
Scapteromys_meridionalis	1002471	Scapteromys	Akodontini	Sigmodontinae	Cricetidae	1			KF536929
Scapteromys_tumidus	1002472	Scapteromys	Akodontini	Sigmodontinae	Cricetidae	5			AY275133		KC953326	AY163637	KC953576				MF110538
Scolomys_melanops	1002667	Scolomys	Oryzomyini	Sigmodontinae	Cricetidae	1			AF527419
Scolomys_ucayalensis	1002668	Scolomys	Oryzomyini	Sigmodontinae	Cricetidae	5			EU579518		KC953327	AY163638	KC953577				MF110539
Sigmodon_alleni	1002741	Sigmodon	Sigmodontini	Sigmodontinae	Cricetidae	2			AF155425			EU635696
Sigmodon_alstoni	1002742	Sigmodon	Sigmodontini	Sigmodontinae	Cricetidae	6	KC953217		AF293397		KC953330	AY163640	KC953580				MF110544
Sigmodon_arizonae	1002743	Sigmodon	Sigmodontini	Sigmodontinae	Cricetidae	6	KC953218		EU652908		KC953331	EU635699	KC953581				MF110545
Sigmodon_fulviventer	1002744	Sigmodon	Sigmodontini	Sigmodontinae	Cricetidae	5			AF293400		MF074932	EU635702	MF097944				MF110546
Sigmodon_hirsutus	1002745	Sigmodon	Sigmodontini	Sigmodontinae	Cricetidae	2			AF425193			EU635703
Sigmodon_hispidus	1002746	Sigmodon	Sigmodontini	Sigmodontinae	Cricetidae	8	AY295016	JF492692	AF425206	AY269989	AF540641	AY277479	AY241465				KR088999
Sigmodon_inopinatus	1002747	Sigmodon	Sigmodontini	Sigmodontinae	Cricetidae	0
Sigmodon_leucotis	1002748	Sigmodon	Sigmodontini	Sigmodontinae	Cricetidae	2			EU652909			EU635711
Sigmodon_mascotensis	1002749	Sigmodon	Sigmodontini	Sigmodontinae	Cricetidae	6		JF492733	AF425216		MF074934	EU635713	MF097946				MF110547
Sigmodon_ochrognathus	1002750	Sigmodon	Sigmodontini	Sigmodontinae	Cricetidae	5			AF155422		MF074935	EU635716	MF097947				MF110548
Sigmodon_peruanus	1002751	Sigmodon	Sigmodontini	Sigmodontinae	Cricetidae	2			AF293395			EU635718
Sigmodon_planifrons	1002752	Sigmodon	Sigmodontini	Sigmodontinae	Cricetidae	0
Sigmodon_toltecus	1002753	Sigmodon	Sigmodontini	Sigmodontinae	Cricetidae	5			AF425219		MF074936	EU635720	MF097948				MF110549
Sigmodon_zanjonensis	1002754	Sigmodon	Sigmodontini	Sigmodontinae	Cricetidae	0
Sigmodontomys_alfari	1002669	Sigmodontomys	Oryzomyini	Sigmodontinae	Cricetidae	6	KC953219		GU126548		KC953332	AY163641	KC953582				MF110550
Sooretamys_angouya	1002670	Sooretamys	Oryzomyini	Sigmodontinae	Cricetidae	5			GU126534		KC953333	AY163616	KC953583				MF110551
Tanyuromys_aphrastus	1002671	Tanyuromys	Oryzomyini	Sigmodontinae	Cricetidae	2			MG831950			JF693878
Tanyuromys_thomasleei	1002672	Tanyuromys	Oryzomyini	Sigmodontinae	Cricetidae	2			MG831949			MT700436
Tapecomys_primus	1002736	Tapecomys	Phyllotini	Sigmodontinae	Cricetidae	2			AF159287			JQ434416
Tapecomys_wolffsohni	1002737	Tapecomys	Phyllotini	Sigmodontinae	Cricetidae	6	KC953223		U86834		KC953336	KC953460	AY963186				MF110555
Thalpomys_cerradensis	1002473	Thalpomys	Akodontini	Sigmodontinae	Cricetidae	2			AY273915			AY277480
Thalpomys_lasiotis	1002474	Thalpomys	Akodontini	Sigmodontinae	Cricetidae	2			AY310346			MG687429
Thaptomys_nigrita	1002475	Thaptomys	Akodontini	Sigmodontinae	Cricetidae	7	KC953225	KF815403	AF108666		KC953337	KF815421	KC953588				MF110558
Thomasomys_andersoni	1002785	Thomasomys	Thomasomyini	Sigmodontinae	Cricetidae	1			DQ914643
Thomasomys_antoniobracki	1006584	Thomasomys	Thomasomyini	Sigmodontinae	Cricetidae	1			MW788412
Thomasomys_apeco	1002786	Thomasomys	Thomasomyini	Sigmodontinae	Cricetidae	1			MW788414
Thomasomys_aureus	1002787	Thomasomys	Thomasomyini	Sigmodontinae	Cricetidae	1			MW788417
Thomasomys_auricularis	1002788	Thomasomys	Thomasomyini	Sigmodontinae	Cricetidae	1			MN557061
Thomasomys_australis	1002789	Thomasomys	Thomasomyini	Sigmodontinae	Cricetidae	1			DQ914645
Thomasomys_baeops	1002790	Thomasomys	Thomasomyini	Sigmodontinae	Cricetidae	1			KR818877
Thomasomys_bombycinus	1002791	Thomasomys	Thomasomyini	Sigmodontinae	Cricetidae	1			MN557062
Thomasomys_caudivarius	1002792	Thomasomys	Thomasomyini	Sigmodontinae	Cricetidae	1			MN557060
Thomasomys_cinereiventer	1002793	Thomasomys	Thomasomyini	Sigmodontinae	Cricetidae	0
Thomasomys_cinereus	1002794	Thomasomys	Thomasomyini	Sigmodontinae	Cricetidae	1			MZ419564
Thomasomys_cinnameus	1002795	Thomasomys	Thomasomyini	Sigmodontinae	Cricetidae	1			KR818895
Thomasomys_contradictus	1002796	Thomasomys	Thomasomyini	Sigmodontinae	Cricetidae	0
Thomasomys_daphne	1002797	Thomasomys	Thomasomyini	Sigmodontinae	Cricetidae	1			AF108673
Thomasomys_dispar	1002798	Thomasomys	Thomasomyini	Sigmodontinae	Cricetidae	0
Thomasomys_eleusis	1002799	Thomasomys	Thomasomyini	Sigmodontinae	Cricetidae	0
Thomasomys_emeritus	1002800	Thomasomys	Thomasomyini	Sigmodontinae	Cricetidae	0
Thomasomys_erro	1002801	Thomasomys	Thomasomyini	Sigmodontinae	Cricetidae	2			EU579476						EU648972
Thomasomys_fumeus	1002802	Thomasomys	Thomasomyini	Sigmodontinae	Cricetidae	1			KR818901
Thomasomys_gracilis	1002803	Thomasomys	Thomasomyini	Sigmodontinae	Cricetidae	1			AF108674
Thomasomys_hudsoni	1002804	Thomasomys	Thomasomyini	Sigmodontinae	Cricetidae	1			MN557078
Thomasomys_hylophilus	1002805	Thomasomys	Thomasomyini	Sigmodontinae	Cricetidae	0
Thomasomys_incanus	1002806	Thomasomys	Thomasomyini	Sigmodontinae	Cricetidae	0
Thomasomys_ischyrus	1002807	Thomasomys	Thomasomyini	Sigmodontinae	Cricetidae	2			AF108675			AY277484
Thomasomys_kalinowskii	1002808	Thomasomys	Thomasomyini	Sigmodontinae	Cricetidae	1			AF108678
Thomasomys_ladewi	1002809	Thomasomys	Thomasomyini	Sigmodontinae	Cricetidae	1			DQ914647
Thomasomys_laniger	1002810	Thomasomys	Thomasomyini	Sigmodontinae	Cricetidae	0
Thomasomys_macrotis	1002811	Thomasomys	Thomasomyini	Sigmodontinae	Cricetidae	1			KY754168
Thomasomys_monochromos	1002812	Thomasomys	Thomasomyini	Sigmodontinae	Cricetidae	0
Thomasomys_nicefori	1002813	Thomasomys	Thomasomyini	Sigmodontinae	Cricetidae	0
Thomasomys_niveipes	1002814	Thomasomys	Thomasomyini	Sigmodontinae	Cricetidae	0
Thomasomys_notatus	1002815	Thomasomys	Thomasomyini	Sigmodontinae	Cricetidae	3			AF108676		KC953340		KC953591
Thomasomys_onkiro	1002816	Thomasomys	Thomasomyini	Sigmodontinae	Cricetidae	1			KY754169
Thomasomys_oreas	1002817	Thomasomys	Thomasomyini	Sigmodontinae	Cricetidae	1			AF108677
Thomasomys_paramorum	1002818	Thomasomys	Thomasomyini	Sigmodontinae	Cricetidae	1			KR818891
Thomasomys_pardignasi	1006550	Thomasomys	Thomasomyini	Sigmodontinae	Cricetidae	1			MN557083
Thomasomys_popayanus	1002819	Thomasomys	Thomasomyini	Sigmodontinae	Cricetidae	0
Thomasomys_praetor	1002820	Thomasomys	Thomasomyini	Sigmodontinae	Cricetidae	1			MW788419
Thomasomys_princeps	1002821	Thomasomys	Thomasomyini	Sigmodontinae	Cricetidae	0
Thomasomys_pyrrhonotus	1002822	Thomasomys	Thomasomyini	Sigmodontinae	Cricetidae	1			MW788422
Thomasomys_rosalinda	1002823	Thomasomys	Thomasomyini	Sigmodontinae	Cricetidae	0
Thomasomys_salazari	1002824	Thomasomys	Thomasomyini	Sigmodontinae	Cricetidae	1			KR818888
Thomasomys_silvestris	1002825	Thomasomys	Thomasomyini	Sigmodontinae	Cricetidae	1			MN557063
Thomasomys_taczanowskii	1002826	Thomasomys	Thomasomyini	Sigmodontinae	Cricetidae	1			KR818886
Thomasomys_ucucha	1002827	Thomasomys	Thomasomyini	Sigmodontinae	Cricetidae	1			KR818898
Thomasomys_vestitus	1002828	Thomasomys	Thomasomyini	Sigmodontinae	Cricetidae	0
Thomasomys_vulcani	1002829	Thomasomys	Thomasomyini	Sigmodontinae	Cricetidae	1			KR818902
Transandinomys_bolivaris	1002673	Transandinomys	Oryzomyini	Sigmodontinae	Cricetidae	4		EU095461	EU579513			EU649073			EU649030
Transandinomys_talamancae	1002674	Transandinomys	Oryzomyini	Sigmodontinae	Cricetidae	7	KC953228	EU095470	EU579514		KC953341	AY163627	KC953592		EU649031
Wiedomys_cerradensis	1002831	Wiedomys	Wiedomyini	Sigmodontinae	Cricetidae	2			KF317056			KF815422
Wiedomys_pyrrhorinos	1002832	Wiedomys	Wiedomyini	Sigmodontinae	Cricetidae	6			EU579477		KC953342	AY163644	KC953595		EU648973		MF110569
Wilfredomys_oenax	1002833	Wilfredomys	Wiedomyini	Sigmodontinae	Cricetidae	6	MH057731		KJ663726		MH057725	KJ663727	MH057705	MH057718
Zygodontomys_brevicauda	1002675	Zygodontomys	Oryzomyini	Sigmodontinae	Cricetidae	3	KC953230					AY163645			EU649033
Zygodontomys_brunneus	1002676	Zygodontomys	Oryzomyini	Sigmodontinae	Cricetidae	0
Nyctomys_sumichrasti	1002834	Nyctomys	OUTGROUP	Tylominae	Cricetidae	5	KC953201		AY195801		KC953296	AY163603		AY274215
Tylomys_nudicaudus	1002841	Tylomys	OUTGROUP	Tylominae	Cricetidae	5	AY295019		DQ179812		AY294933	AY163643	KC953593
Tylomys watsoni	1002844	Tylomys	OUTGROUP	Tylominae	Cricetidae	4			KY754175			KC953466	KC953594				MF110567
Ototylomys phyllotis	1002837	Ototylomys	OUTGROUP	Tylominae	Cricetidae	6	AY295018		KY754089		AY294932	KC953429	KC953553				MF110475
Otonyctomys_hatti	1002835	Otonyctomys	OUTGROUP	Tylominae	Cricetidae	1			JQ183060
Baiomys_taylori	1002220	Baiomys	OUTGROUP	Neotominae	Cricetidae	6			AF548472		EF989739	AY277408	KC953479	AY274213			MF110330
Neotoma_lepida	1002237	Neotoma	OUTGROUP	Neotominae	Cricetidae	7	KC953195		DQ179830		KC953288	AY163599	KC953532	AY274199			MF110445
Onychomys_torridus	1002266	Onychomys	OUTGROUP	Neotominae	Cricetidae	6			AY275110		KC953303	AY277412	KC953550	AY274205			MF110472
Peromyscus_maniculatus	1002307	Peromyscus	OUTGROUP	Neotominae	Cricetidae	4	AY295014		DQ385645		AY294927	AY163630
Peromyscus_truei	1002341	Peromyscus	OUTGROUP	Neotominae	Cricetidae	5			AF108703			AY277413	KC953559	FJ214720			MF110498
Reithrodontomys_megalotis	1002359	Reithrodontomys	OUTGROUP	Neotominae	Cricetidae	7	AY295015		AF176248		EF989824	AY277414	KC953572	AY274212			HQ269526
Isthmomys_pirrensis	1002259	Isthmomys	OUTGROUP	Neotominae	Cricetidae	4			KY754007		MF074888	MF097746					MF110395
Scotinomys_teguina	1002221	Scotinomys	OUTGROUP	Neotominae	Cricetidae	7	KC953216		AF108705		EF989827	AY163639	KC953578	AY274214			MF110540
Arvicola_amphibius	1002037	Arvicola	OUTGROUP	Arvicolinae	Cricetidae	4	JX440345		AY275106		AM392380	AY277407
Microtus_californicus	1002059	Microtus	OUTGROUP	Arvicolinae	Cricetidae	6	AY295009		AF163891		KC953277	AY163593	KC953523				MF110415
Cricetulus_longicaudatus	1002205	Cricetulus	OUTGROUP	Cricetinae	Cricetidae	4			AJ973386		AY294926	AY326082	AY294956
Cricetus_cricetus	1002207	Cricetus	OUTGROUP	Cricetinae	Cricetidae	5	KC953168		AJ633777		KC953253	AY277410					KR088976
Mesocricetus_auratus	1002208	Mesocricetus	OUTGROUP	Cricetinae	Cricetidae	6	AY295013		KY754035		AF540632	AY163591	AY294955				MF110411
Phodopus_sungorus	1002215	Phodopus	OUTGROUP	Cricetinae	Cricetidae	5	AY295012		JN015007		AF540640	AY163631	AY294954
Mus_musculus	1003372	Mus	OUTGROUP	Murinae	Muridae	7	EU349657		AF520621.1		M33324.1	NM_015745.3	AY241462	AY155342			M99054
Rattus_norvegicus	1003649	Rattus	OUTGROUP	Murinae	Muridae	5	EU349671		HM217373			HM217611	NM_053468.2				DQ023418
