# Supplementary material for: The importance of the Andes in the evolutionary radiation of Sigmodontinae (Rodentia, Cricetidae), the most diverse group of mammals in the Neotropics
Source: Sci Rep. 2023 Feb 7;13:2207. doi: 10.1038/s41598-023-28497-0 (PMC9905555; doi:10.1038/s41598-023-28497-0)
Supplement: Supplementary file 4 — Supplementary Table S4. [file 41598_2023_28497_MOESM4_ESM.txt]

0.78
Abrawayaomys_ruschii	Abrawayaomys	1
Abrothrix_andina	Abrothrix	1
Abrothrix_hirta	Abrothrix	1
Abrothrix_illutea	Abrothrix	1
Abrothrix_jelskii	Abrothrix	1
Abrothrix_lanosa	Abrothrix	1
Abrothrix_longipilis	Abrothrix	1
Abrothrix_manni	Abrothrix	1
Abrothrix_olivacea	Abrothrix	1
Abrothrix_sanborni	Abrothrix	1
Aegialomys_baroni	Aegialomys	1
Aegialomys_galapagoensis	Aegialomys	1
Aegialomys_ica	Aegialomys	1
Aegialomys_xanthaeolus	Aegialomys	1
Aepeomys_lugens	Aepeomys	0.5
Akodon_aerosus	Akodon	0.9
Akodon_affinis	Akodon	0.9
Akodon_albiventer	Akodon	0.9
Akodon_azarae	Akodon	0.9
Akodon_baliolus	Akodon	0.9
Akodon_boliviensis	Akodon	0.9
Akodon_budini	Akodon	0.9
Akodon_caenosus	Akodon	0.9
Akodon_cursor	Akodon	0.9
Akodon_dayi	Akodon	0.9
Akodon_dolores	Akodon	0.9
Akodon_fumeus	Akodon	0.9
Akodon_iniscatus	Akodon	0.9
Akodon_josemariarguedasi	Akodon	0.9
Akodon_juninensis	Akodon	0.9
Akodon_kadiweu	Akodon	0.9
Akodon_kofordi	Akodon	0.9
Akodon_kotosh	Akodon	0.9
Akodon_lindberghi	Akodon	0.9
Akodon_lutescens	Akodon	0.9
Akodon_mimus	Akodon	0.9
Akodon_mollis	Akodon	0.9
Akodon_montensis	Akodon	0.9
Akodon_mystax	Akodon	0.9
Akodon_oenos	Akodon	0.9
Akodon_orophilus	Akodon	0.9
Akodon_paranaensis	Akodon	0.9
Akodon_philipmyersi	Akodon	0.9
Akodon_polopi	Akodon	0.9
Akodon_reigi	Akodon	0.9
Akodon_siberiae	Akodon	0.9
Akodon_simulator	Akodon	0.9
Akodon_spegazzinii	Akodon	0.9
Akodon_subfuscus	Akodon	0.9
Akodon_surdus	Akodon	0.9
Akodon_sylvanus	Akodon	0.9
Akodon_toba	Akodon	0.9
Akodon_torques	Akodon	0.9
Akodon_varius	Akodon	0.9
Amphinectomys_savamis	Amphinectomys	1
Andalgalomys_olrogi	Andalgalomys	1
Andalgalomys_pearsoni	Andalgalomys	1
Andinomys_edax	Andinomys	1
Antillomys_rayi	Antillomys	1
Auliscomys_boliviensis	Auliscomys	1
Auliscomys_pictus	Auliscomys	1
Auliscomys_sublimis	Auliscomys	1
Bibimys_chacoensis	Bibimys	1
Bibimys_labiosus	Bibimys	1
Bibimys_torresi	Bibimys	1
Blarinomys_breviceps	Blarinomys	1
Brucepattersonius_griserufescens	Brucepattersonius	1
Brucepattersonius_iheringi	Brucepattersonius	1
Brucepattersonius_nebulosus	Brucepattersonius	1
Brucepattersonius_soricinus	Brucepattersonius	1
Calassomys_apicalis	Calassomys	1
Calomys_callidus	Calomys	0.7
Calomys_callosus	Calomys	0.7
Calomys_cerqueirai	Calomys	0.7
Calomys_expulsus	Calomys	0.7
Calomys_fecundus	Calomys	0.7
Calomys_hummelincki	Calomys	0.7
Calomys_laucha	Calomys	0.7
Calomys_lepidus	Calomys	0.7
Calomys_musculinus	Calomys	0.7
Calomys_sorella	Calomys	0.7
Calomys_tener	Calomys	0.7
Calomys_tocantinsi	Calomys	0.7
Calomys_venustus	Calomys	0.7
Castoria_angustidens	Castoria	1
Cerradomys_akroai	Cerradomys	1
Cerradomys_goytaca	Cerradomys	1
Cerradomys_langguthi	Cerradomys	1
Cerradomys_maracajuensis	Cerradomys	1
Cerradomys_marinhus	Cerradomys	1
Cerradomys_scotti	Cerradomys	1
Cerradomys_subflavus	Cerradomys	1
Cerradomys_vivoi	Cerradomys	1
Chelemys_megalonyx	Chelemys	1
Chilomys_georgeledecii	Chilomys	0.7
Chilomys_instans	Chilomys	0.7
Chilomys_neisi	Chilomys	0.7
Chilomys_percequilloi	Chilomys	0.7
Chilomys_weksleri	Chilomys	0.7
Chinchillula_sahamae	Chinchillula	1
Delomys_altimontanus	Delomys	1
Delomys_dorsalis	Delomys	1
Delomys_sublineatus	Delomys	1
Deltamys_kempi	Deltamys	0.5
Drymoreomys_albimaculatus	Drymoreomys	1
Eligmodontia_bolsonensis	Eligmodontia	1
Eligmodontia_dunaris	Eligmodontia	1
Eligmodontia_hirtipes	Eligmodontia	1
Eligmodontia_moreni	Eligmodontia	1
Eligmodontia_morgani	Eligmodontia	1
Eligmodontia_puerulus	Eligmodontia	1
Eligmodontia_typus	Eligmodontia	1
Eremoryzomys_polius	Eremoryzomys	0.5
Euneomys_chinchilloides	Euneomys	1
Euneomys_fossor	Euneomys	1
Euryoryzomys_emmonsae	Euryoryzomys	1
Euryoryzomys_lamia	Euryoryzomys	1
Euryoryzomys_legatus	Euryoryzomys	1
Euryoryzomys_macconnelli	Euryoryzomys	1
Euryoryzomys_nitidus	Euryoryzomys	1
Euryoryzomys_russatus	Euryoryzomys	1
Galenomys_garleppii	Galenomys	1
Geoxus_annectens	Geoxus	1
Geoxus_lafkenche	Geoxus	1
Geoxus_michaelseni	Geoxus	1
Geoxus_valdivianus	Geoxus	1
Graomys_chacoensis	Graomys	0.8
Graomys_domorum	Graomys	0.8
Graomys_griseoflavus	Graomys	0.8
Handleyomys_alfaroi	Handleyomys	1
Handleyomys_chapmani	Handleyomys	1
Handleyomys_guerrerensis	Handleyomys	1
Handleyomys_intectus	Handleyomys	1
Handleyomys_melanotis	Handleyomys	1
Handleyomys_rostratus	Handleyomys	1
Handleyomys_saturatior	Handleyomys	1
Holochilus_brasiliensis	Holochilus	0.6
Holochilus_chacarius	Holochilus	0.6
Holochilus_nanus	Holochilus	0.6
Holochilus_sciureus	Holochilus	0.6
Hylaeamys_acritus	Hylaeamys	0.7
Hylaeamys_laticeps	Hylaeamys	0.7
Hylaeamys_megacephalus	Hylaeamys	0.7
Hylaeamys_perenensis	Hylaeamys	0.7
Hylaeamys_yunganus	Hylaeamys	0.7
Ichthyomys_stolzmanni	Ichthyomys	0.2
Irenomys_tarsalis	Irenomys	1
Juliomys_ossitenuis	Juliomys	1
Juliomys_pictipes	Juliomys	1
Juliomys_rimofrons	Juliomys	1
Juliomys_ximenezi	Juliomys	1
Juscelinomys_huanchacae	Juscelinomys	0.5
Kunsia_tomentosus	Kunsia	1
Lenoxus_apicalis	Lenoxus	1
Loxodontomys_micropus	Loxodontomys	1
Lundomys_molitor	Lundomys	1
Megalomys_desmarestii	Megalomys	0.7
Megalomys_luciae	Megalomys	0.7
Melanomys_caliginosus	Melanomys	0.7
Melanomys_chrysomelas	Melanomys	0.7
Melanomys_columbianus	Melanomys	0.7
Melanomys_idoneus	Melanomys	0.7
Microakodontomys_transitorius	Microakodontomys	1
Microryzomys_altissimus	Microryzomys	1
Microryzomys_minutus	Microryzomys	1
Mindomys_hammondi	Mindomys	0.5
Neacomys_aletheia	Neacomys	0.9
Neacomys_amoenus	Neacomys	0.9
Neacomys_auriventer	Neacomys	0.9
Neacomys_carceleni	Neacomys	0.9
Neacomys_dubosti	Neacomys	0.9
Neacomys_elieceri	Neacomys	0.9
Neacomys_guianae	Neacomys	0.9
Neacomys_jau	Neacomys	0.9
Neacomys_macedoruizi	Neacomys	0.9
Neacomys_marajoara	Neacomys	0.9
Neacomys_minutus	Neacomys	0.9
Neacomys_musseri	Neacomys	0.9
Neacomys_paracou	Neacomys	0.9
Neacomys_rosalindae	Neacomys	0.9
Neacomys_serranensis	Neacomys	0.9
Neacomys_spinosus	Neacomys	0.9
Neacomys_tenuipes	Neacomys	0.9
Neacomys_vargasllosai	Neacomys	0.9
Neacomys_vossi	Neacomys	0.9
Neacomys_xingu	Neacomys	0.9
Necromys_amoenus	Necromys	0.9
Necromys_lactens	Necromys	0.9
Necromys_lasiurus	Necromys	0.9
Necromys_lenguarum	Necromys	0.9
Necromys_lilloi	Necromys	0.9
Necromys_obscurus	Necromys	0.9
Necromys_urichi	Necromys	0.9
Nectomys_apicalis	Nectomys	0.3
Nectomys_squamipes	Nectomys	0.3
Neomicroxus_bogotensis	Neomicroxus	1
Neomicroxus_latebricola	Neomicroxus	1
Neotomys_ebriosus	Neotomys	1
Nephelomys_albigularis	Nephelomys	0.4
Nephelomys_devius	Nephelomys	0.4
Nephelomys_keaysi	Nephelomys	0.4
Nephelomys_levipes	Nephelomys	0.4
Nephelomys_moerex	Nephelomys	0.4
Nephelomys_ricardopalmai	Nephelomys	0.4
Nesoryzomys_fernandinae	Nesoryzomys	1
Nesoryzomys_indefessus	Nesoryzomys	1
Nesoryzomys_narboroughi	Nesoryzomys	1
Nesoryzomys_swarthi	Nesoryzomys	1
Neusticomys_ferreirai	Neusticomys	0.6
Neusticomys_monticolus	Neusticomys	0.6
Neusticomys_peruviensis	Neusticomys	0.6
Neusticomys_vossi	Neusticomys	0.6
Notiomys_edwardsii	Notiomys	1
Oecomys_auyantepui	Oecomys	0.9
Oecomys_bicolor	Oecomys	0.9
Oecomys_catherinae	Oecomys	0.9
Oecomys_cleberi	Oecomys	0.9
Oecomys_concolor	Oecomys	0.9
Oecomys_franciscorum	Oecomys	0.9
Oecomys_mamorae	Oecomys	0.9
Oecomys_matogrossensis	Oecomys	0.9
Oecomys_paricola	Oecomys	0.9
Oecomys_phaeotis	Oecomys	0.9
Oecomys_rex	Oecomys	0.9
Oecomys_roberti	Oecomys	0.9
Oecomys_rutilus	Oecomys	0.9
Oecomys_superans	Oecomys	0.9
Oecomys_sydandersoni	Oecomys	0.9
Oecomys_tapajinus	Oecomys	0.9
Oecomys_trinitatis	Oecomys	0.9
Oligoryzomys_andinus	Oligoryzomys	0.9
Oligoryzomys_arenalis	Oligoryzomys	0.9
Oligoryzomys_brendae	Oligoryzomys	0.9
Oligoryzomys_chacoensis	Oligoryzomys	0.9
Oligoryzomys_costaricensis	Oligoryzomys	0.9
Oligoryzomys_delicatus	Oligoryzomys	0.9
Oligoryzomys_destructor	Oligoryzomys	0.9
Oligoryzomys_flavescens	Oligoryzomys	0.9
Oligoryzomys_fulvescens	Oligoryzomys	0.9
Oligoryzomys_guille	Oligoryzomys	0.9
Oligoryzomys_longicaudatus	Oligoryzomys	0.9
Oligoryzomys_mattogrossae	Oligoryzomys	0.9
Oligoryzomys_messorius	Oligoryzomys	0.9
Oligoryzomys_microtis	Oligoryzomys	0.9
Oligoryzomys_moojeni	Oligoryzomys	0.9
Oligoryzomys_nigripes	Oligoryzomys	0.9
Oligoryzomys_pachecoi	Oligoryzomys	0.9
Oligoryzomys_rupestris	Oligoryzomys	0.9
Oligoryzomys_stramineus	Oligoryzomys	0.9
Oligoryzomys_utiaritensis	Oligoryzomys	0.9
Oligoryzomys_vegetus	Oligoryzomys	0.9
Oreoryzomys_balneator	Oreoryzomys	1
Oryzomys_couesi	Oryzomys	0.4
Oryzomys_palustris	Oryzomys	0.4
Oryzomys_texensis	Oryzomys	0.4
Oxymycterus_amazonicus	Oxymycterus	0.9
Oxymycterus_dasytrichus	Oxymycterus	0.9
Oxymycterus_delator	Oxymycterus	0.9
Oxymycterus_hiska	Oxymycterus	0.9
Oxymycterus_inca	Oxymycterus	0.9
Oxymycterus_itapeby	Oxymycterus	0.9
Oxymycterus_josei	Oxymycterus	0.9
Oxymycterus_juliacae	Oxymycterus	0.9
Oxymycterus_nasutus	Oxymycterus	0.9
Oxymycterus_nigrifrons	Oxymycterus	0.9
Oxymycterus_paramensis	Oxymycterus	0.9
Oxymycterus_quaestor	Oxymycterus	0.9
Oxymycterus_rufus	Oxymycterus	0.9
Oxymycterus_wayku	Oxymycterus	0.9
Oxymycterus_willkaurco	Oxymycterus	0.9
Pattonimus_ecominga	Pattonimus	1
Pattonimus_musseri	Pattonimus	1
Paynomys_macronyx	Paynomys	1
Pennatomys_nivalis	Pennatomys	1
Phaenomys_ferrugineus	Phaenomys	1
Phyllotis_alisosiensis	Phyllotis	0.9
Phyllotis_amicus	Phyllotis	0.9
Phyllotis_andium	Phyllotis	0.9
Phyllotis_anitae	Phyllotis	0.9
Phyllotis_bonariensis	Phyllotis	0.9
Phyllotis_camiari	Phyllotis	0.9
Phyllotis_caprinus	Phyllotis	0.9
Phyllotis_darwinii	Phyllotis	0.9
Phyllotis_definitus	Phyllotis	0.9
Phyllotis_gerbillus	Phyllotis	0.9
Phyllotis_haggardi	Phyllotis	0.9
Phyllotis_limatus	Phyllotis	0.9
Phyllotis_magister	Phyllotis	0.9
Phyllotis_nogalaris	Phyllotis	0.9
Phyllotis_occidens	Phyllotis	0.9
Phyllotis_osilae	Phyllotis	0.9
Phyllotis_pearsoni	Phyllotis	0.9
Phyllotis_pehuenche	Phyllotis	0.9
Phyllotis_rupestris	Phyllotis	0.9
Phyllotis_stenops	Phyllotis	0.9
Phyllotis_tucumanus	Phyllotis	0.9
Phyllotis_vaccarum	Phyllotis	0.9
Phyllotis_xanthopygus	Phyllotis	0.9
Podoxymys_roraimae	Podoxymys	1
Pseudoryzomys_simplex	Pseudoryzomys	1
Punomys_kofordi	Punomys	0.5
Reithrodon_auritus	Reithrodon	0.3
Rhagomys_longilingua	Rhagomys	1
Rhagomys_rufescens	Rhagomys	1
Rhagomys_septentrionalis	Rhagomys	1
Rheomys_raptor	Rheomys	0.5
Rheomys_thomasi	Rheomys	0.5
Rhipidomys_albujai	Rhipidomys	0.6
Rhipidomys_cariri	Rhipidomys	0.6
Rhipidomys_emiliae	Rhipidomys	0.6
Rhipidomys_gardneri	Rhipidomys	0.6
Rhipidomys_ipukensis	Rhipidomys	0.6
Rhipidomys_itoan	Rhipidomys	0.6
Rhipidomys_latimanus	Rhipidomys	0.6
Rhipidomys_leucodactylus	Rhipidomys	0.6
Rhipidomys_macconnelli	Rhipidomys	0.6
Rhipidomys_macrurus	Rhipidomys	0.6
Rhipidomys_mastacalis	Rhipidomys	0.6
Rhipidomys_nitela	Rhipidomys	0.6
Rhipidomys_tribei	Rhipidomys	0.6
Rhipidomys_venezuelae	Rhipidomys	0.6
Rhipidomys_venustus	Rhipidomys	0.6
Rhipidomys_wetzeli	Rhipidomys	0.6
Salinomys_delicatus	Salinomys	1
Scapteromys_aquaticus	Scapteromys	1
Scapteromys_meridionalis	Scapteromys	1
Scapteromys_tumidus	Scapteromys	1
Scolomys_melanops	Scolomys	1
Scolomys_ucayalensis	Scolomys	1
Sigmodon_alleni	Sigmodon	0.8
Sigmodon_alstoni	Sigmodon	0.8
Sigmodon_arizonae	Sigmodon	0.8
Sigmodon_fulviventer	Sigmodon	0.8
Sigmodon_hirsutus	Sigmodon	0.8
Sigmodon_hispidus	Sigmodon	0.8
Sigmodon_leucotis	Sigmodon	0.8
Sigmodon_mascotensis	Sigmodon	0.8
Sigmodon_ochrognathus	Sigmodon	0.8
Sigmodon_peruanus	Sigmodon	0.8
Sigmodon_toltecus	Sigmodon	0.8
Sigmodontomys_alfari	Sigmodontomys	1
Sooretamys_angouya	Sooretamys	1
Tanyuromys_aphrastus	Tanyuromys	1
Tanyuromys_thomasleei	Tanyuromys	1
Tapecomys_primus	Tapecomys	1
Tapecomys_wolffsohni	Tapecomys	1
Thalpomys_cerradensis	Thalpomys	1
Thalpomys_lasiotis	Thalpomys	1
Thaptomys_nigrita	Thaptomys	1
Thomasomys_andersoni	Thomasomys	0.7
Thomasomys_antoniobracki	Thomasomys	0.7
Thomasomys_apeco	Thomasomys	0.7
Thomasomys_aureus	Thomasomys	0.7
Thomasomys_auricularis	Thomasomys	0.7
Thomasomys_australis	Thomasomys	0.7
Thomasomys_baeops	Thomasomys	0.7
Thomasomys_bombycinus	Thomasomys	0.7
Thomasomys_caudivarius	Thomasomys	0.7
Thomasomys_cinereus	Thomasomys	0.7
Thomasomys_cinnameus	Thomasomys	0.7
Thomasomys_daphne	Thomasomys	0.7
Thomasomys_erro	Thomasomys	0.7
Thomasomys_fumeus	Thomasomys	0.7
Thomasomys_gracilis	Thomasomys	0.7
Thomasomys_hudsoni	Thomasomys	0.7
Thomasomys_ischyrus	Thomasomys	0.7
Thomasomys_kalinowskii	Thomasomys	0.7
Thomasomys_ladewi	Thomasomys	0.7
Thomasomys_macrotis	Thomasomys	0.7
Thomasomys_notatus	Thomasomys	0.7
Thomasomys_onkiro	Thomasomys	0.7
Thomasomys_oreas	Thomasomys	0.7
Thomasomys_paramorum	Thomasomys	0.7
Thomasomys_pardignasi	Thomasomys	0.7
Thomasomys_praetor	Thomasomys	0.7
Thomasomys_pyrrhonotus	Thomasomys	0.7
Thomasomys_salazari	Thomasomys	0.7
Thomasomys_silvestris	Thomasomys	0.7
Thomasomys_taczanowskii	Thomasomys	0.7
Thomasomys_ucucha	Thomasomys	0.7
Thomasomys_vulcani	Thomasomys	0.7
Transandinomys_bolivaris	Transandinomys	1
Transandinomys_talamancae	Transandinomys	1
Wiedomys_pyrrhorinos	Wiedomys	1
Wiedomys_cerradensis	Wiedomys	1
Wilfredomys_oenax	Wilfredomys	1
Zygodontomys_brevicauda	Zygodontomys	0.5
