# Supplementary material for: The importance of the Andes in the evolutionary radiation of Sigmodontinae (Rodentia, Cricetidae), the most diverse group of mammals in the Neotropics
Source: Sci Rep. 2023 Feb 7;13:2207. doi: 10.1038/s41598-023-28497-0 (PMC9905555; doi:10.1038/s41598-023-28497-0)
Supplement: Supplementary file 5 — Supplementary Table S6. [file 41598_2023_28497_MOESM5_ESM.txt]

387 12 (A B C D E F G H I J K L)
Abrawayaomys_ruschii	000000001000
Abrothrix_andina	000010000000
Abrothrix_hirta	000010100010
Abrothrix_illutea	000010000000
Abrothrix_jelskii	000010000000
Abrothrix_lanosa	000010000010
Abrothrix_longipilis	000000100000
Abrothrix_manni	000010100000
Abrothrix_olivacea	000010100010
Abrothrix_sanborni	000010000000
Aegialomys_baroni	001110100000
Aegialomys_galapagoensis	000000000001
Aegialomys_ica	000010100000
Aegialomys_xanthaeolus	000100000000
Aepeomys_lugens	000100000000
Akodon_aerosus	000110000000
Akodon_affinis	000100000000
Akodon_albiventer	000010000000
Akodon_azarae	000000001100
Akodon_baliolus	000010000000
Akodon_boliviensis	000010000000
Akodon_budini	000010000000
Akodon_caenosus	000010000000
Akodon_cursor	000000011000
Akodon_dayi	000011010000
Akodon_dolores	000000000110
Akodon_fumeus	000010000000
Akodon_iniscatus	000000000110
Akodon_josemariarguedasi	000010000000
Akodon_juninensis	000010000000
Akodon_kadiweu	000000010000
Akodon_kofordi	000010000000
Akodon_kotosh	000010000000
Akodon_lindberghi	000000011000
Akodon_lutescens	000010000000
Akodon_mimus	000010000000
Akodon_mollis	001110100000
Akodon_montensis	000000001100
Akodon_mystax	000000001000
Akodon_oenos	000010000010
Akodon_orophilus	000010000000
Akodon_paranaensis	000000001100
Akodon_philipmyersi	000000000100
Akodon_polopi	000000000100
Akodon_reigi	000000000100
Akodon_siberiae	000010000000
Akodon_simulator	000010000100
Akodon_spegazzinii	000010000000
Akodon_subfuscus	000010000000
Akodon_surdus	000010000000
Akodon_sylvanus	000010000000
Akodon_toba	000000010100
Akodon_torques	000010000000
Akodon_varius	000010010100
Amphinectomys_savamis	000001000000
Andalgalomys_olrogi	000010000110
Andalgalomys_pearsoni	000000000100
Andinomys_edax	000010000000
Antillomys_rayi	010000000000
Auliscomys_boliviensis	000010000000
Auliscomys_pictus	000010000000
Auliscomys_sublimis	000010000000
Bibimys_chacoensis	000000001100
Bibimys_labiosus	000000011000
Bibimys_torresi	000000000100
Blarinomys_breviceps	000000001000
Brucepattersonius_griserufescens	000000001000
Brucepattersonius_iheringi	000000001000
Brucepattersonius_nebulosus	000000001000
Brucepattersonius_soricinus	000000001000
Calassomys_apicalis	000000001000
Calomys_callidus	000000010100
Calomys_callosus	000010011100
Calomys_cerqueirai	000000011000
Calomys_expulsus	000001010000
Calomys_fecundus	000010000100
Calomys_hummelincki	010000000000
Calomys_laucha	000000000100
Calomys_lepidus	000010000000
Calomys_musculinus	000010000110
Calomys_sorella	000010000000
Calomys_tener	000000011100
Calomys_tocantinsi	000001010000
Calomys_venustus	000000000100
Castoria_angustidens	000000001000
Cerradomys_akroai	000000010000
Cerradomys_goytaca	000000001000
Cerradomys_langguthi	000001011000
Cerradomys_maracajuensis	000000011000
Cerradomys_marinhus	000000010000
Cerradomys_scotti	000000010000
Cerradomys_subflavus	000000011000
Cerradomys_vivoi	000000011000
Chelemys_megalonyx	000000100000
Chilomys_instans	000100000000
Chilomys_neisi	000100000000
Chilomys_georgeledecii	000100000000
Chilomys_percequilloi	000100000000
Chilomys_weksleri	000100000000
Chinchillula_sahamae	000010000000
Delomys_altimontanus	000000001000
Delomys_dorsalis	000000001000
Delomys_sublineatus	000000001000
Deltamys_kempi	000000001100
Drymoreomys_albimaculatus	000000001000
Eligmodontia_bolsonensis	000010000000
Eligmodontia_dunaris	000000100000
Eligmodontia_hirtipes	000010000000
Eligmodontia_moreni	000010000010
Eligmodontia_morgani	000010000010
Eligmodontia_puerulus	000010000000
Eligmodontia_typus	000000000110
Eremoryzomys_polius	000110000000
Euneomys_chinchilloides	000010000010
Euneomys_fossor	000010000000
Euryoryzomys_emmonsae	000001000000
Euryoryzomys_lamia	000000010000
Euryoryzomys_legatus	000010000100
Euryoryzomys_macconnelli	000001000000
Euryoryzomys_nitidus	000011010000
Euryoryzomys_russatus	000000001000
Galenomys_garleppii	000010000000
Geoxus_annectens	000000100000
Geoxus_lafkenche	000010000000
Geoxus_michaelseni	000010000000
Geoxus_valdivianus	000010100000
Graomys_chacoensis	000010001100
Graomys_domorum	000010000000
Graomys_griseoflavus	000010000110
Handleyomys_alfaroi	101100000000
Handleyomys_chapmani	100000000000
Handleyomys_guerrerensis	100000000000
Handleyomys_intectus	000100000000
Handleyomys_melanotis	100000000000
Handleyomys_rostratus	100000000000
Handleyomys_saturatior	100000000000
Holochilus_brasiliensis	000000001100
Holochilus_chacarius	000000010100
Holochilus_nanus	000001010100
Holochilus_sciureus	000001010000
Hylaeamys_acritus	000001010000
Hylaeamys_laticeps	000000001000
Hylaeamys_megacephalus	010001011000
Hylaeamys_perenensis	000111000000
Hylaeamys_yunganus	000111010000
Ichthyomys_stolzmanni	000110000000
Irenomys_tarsalis	000010100000
Juliomys_ossitenuis	000000001000
Juliomys_pictipes	000000001000
Juliomys_rimofrons	000000001000
Juliomys_ximenezi	000000001000
Juscelinomys_huanchacae	000000010000
Kunsia_tomentosus	000000010000
Lenoxus_apicalis	000010000000
Loxodontomys_micropus	000010100110
Lundomys_molitor	000000000100
Megalomys_desmarestii	010000000000
Megalomys_luciae	010000000000
Melanomys_caliginosus	001100000000
Melanomys_chrysomelas	100000000000
Melanomys_columbianus	010100000000
Melanomys_idoneus	100000000000
Microakodontomys_transitorius	000000010000
Microryzomys_altissimus	000110000000
Microryzomys_minutus	000110000000
Mindomys_hammondi	000100000000
Neacomys_aletheia	000001000000
Neacomys_amoenus	000001000000
Neacomys_auriventer	000100000000
Neacomys_carceleni	000101000000
Neacomys_dubosti	000001000000
Neacomys_elieceri	000001000000
Neacomys_guianae	000001000000
Neacomys_jau	000001000000
Neacomys_macedoruizi	000001000000
Neacomys_marajoara	000001000000
Neacomys_minutus	000001000000
Neacomys_musseri	000001000000
Neacomys_paracou	010001000000
Neacomys_rosalindae	000101000000
Neacomys_serranensis	000100000000
Neacomys_spinosus	000011000000
Neacomys_tenuipes	010100000000
Neacomys_vargasllosai	000011000000
Neacomys_vossi	000001000000
Neacomys_xingu	000001000000
Necromys_amoenus	000010000000
Necromys_lactens	000010000000
Necromys_lasiurus	000011011100
Necromys_lenguarum	000000010100
Necromys_lilloi	000000000100
Necromys_obscurus	000000000100
Necromys_urichi	010101000000
Nectomys_apicalis	000111000000
Nectomys_squamipes	000000001000
Neomicroxus_bogotensis	000100000000
Neomicroxus_latebricola	000100000000
Neotomys_ebriosus	000010000000
Nephelomys_albigularis	000110000000
Nephelomys_devius	100000000000
Nephelomys_keaysi	000010000000
Nephelomys_levipes	000010000000
Nephelomys_moerex	000100000000
Nephelomys_ricardopalmai	000010000000
Nesoryzomys_fernandinae	000000000001
Nesoryzomys_indefessus	000000000001
Nesoryzomys_narboroughi	000000000001
Nesoryzomys_swarthi	000000000001
Neusticomys_ferreirai	000001000000
Neusticomys_monticolus	000100000000
Neusticomys_peruviensis	000001000000
Neusticomys_vossi	000100000000
Notiomys_edwardsii	000000000010
Oecomys_auyantepui	000001000000
Oecomys_bicolor	010111010000
Oecomys_catherinae	000000011000
Oecomys_cleberi	000000010000
Oecomys_concolor	010001000000
Oecomys_franciscorum	000000000100
Oecomys_mamorae	000011010000
Oecomys_matogrossensis	000001010000
Oecomys_paricola	000001010000
Oecomys_phaeotis	000011000000
Oecomys_rex	000001000000
Oecomys_roberti	000001010000
Oecomys_rutilus	010001000000
Oecomys_superans	000111000000
Oecomys_sydandersoni	000000010000
Oecomys_tapajinus	000001010000
Oecomys_trinitatis	011111000000
Oligoryzomys_andinus	000010100000
Oligoryzomys_arenalis	001110100000
Oligoryzomys_brendae	000010000000
Oligoryzomys_chacoensis	000010010100
Oligoryzomys_costaricensis	100000000000
Oligoryzomys_delicatus	000100000000
Oligoryzomys_destructor	000110000000
Oligoryzomys_flavescens	000010001100
Oligoryzomys_fulvescens	100000000000
Oligoryzomys_guille	000010100000
Oligoryzomys_longicaudatus	000010100110
Oligoryzomys_mattogrossae	000000011000
Oligoryzomys_messorius	010001000000
Oligoryzomys_microtis	000011010000
Oligoryzomys_moojeni	000000010000
Oligoryzomys_nigripes	000000011100
Oligoryzomys_pachecoi	000010000000
Oligoryzomys_rupestris	000000010000
Oligoryzomys_stramineus	000000010000
Oligoryzomys_utiaritensis	000001010000
Oligoryzomys_vegetus	100000000000
Oreoryzomys_balneator	000100000000
Oryzomys_couesi	001000000000
Oryzomys_palustris	100000000000
Oryzomys_texensis	100000000000
Oxymycterus_amazonicus	000001010000
Oxymycterus_dasytrichus	000000011000
Oxymycterus_delator	000000011100
Oxymycterus_hiska	000010000000
Oxymycterus_inca	000011000000
Oxymycterus_itapeby	000000011000
Oxymycterus_josei	000000000100
Oxymycterus_juliacae	000010000000
Oxymycterus_nasutus	000000001100
Oxymycterus_nigrifrons	000010000000
Oxymycterus_paramensis	000010000100
Oxymycterus_quaestor	000000001000
Oxymycterus_rufus	000000001100
Oxymycterus_wayku	000010000000
Oxymycterus_willkaurco	000010000000
Pattonimus_ecominga	000100000000
Pattonimus_musseri	000100000000
Paynomys_macronyx	000010000010
Pennatomys_nivalis	010000000000
Phaenomys_ferrugineus	000000001000
Phyllotis_alisosiensis	000010000000
Phyllotis_amicus	001010100000
Phyllotis_andium	001110000000
Phyllotis_anitae	000010000000
Phyllotis_bonariensis	000000000100
Phyllotis_camiari	000000000100
Phyllotis_caprinus	000010000000
Phyllotis_darwinii	000010100000
Phyllotis_definitus	000010100000
Phyllotis_gerbillus	001000100000
Phyllotis_haggardi	000100000000
Phyllotis_limatus	000010100000
Phyllotis_magister	000010100000
Phyllotis_nogalaris	000010000000
Phyllotis_occidens	000010100000
Phyllotis_osilae	000010000000
Phyllotis_pearsoni	000010000000
Phyllotis_pehuenche	000010000000
Phyllotis_rupestris	000010000000
Phyllotis_stenops	000010000000
Phyllotis_tucumanus	000010000000
Phyllotis_vaccarum	000010000000
Phyllotis_xanthopygus	000010000010
Podoxymys_roraimae	010000000000
Pseudoryzomys_simplex	000001011100
Punomys_kofordi	000010000000
Reithrodon_auritus	000010000110
Rhagomys_longilingua	000011000000
Rhagomys_rufescens	000000001000
Rhagomys_septentrionalis	000100000000
Rheomys_raptor	100000000000
Rheomys_thomasi	100000000000
Rhipidomys_albujai	000100000000
Rhipidomys_cariri	000000010000
Rhipidomys_emiliae	000001010000
Rhipidomys_gardneri	000011000000
Rhipidomys_ipukensis	000000010000
Rhipidomys_itoan	000000001000
Rhipidomys_latimanus	001100000000
Rhipidomys_leucodactylus	011111000000
Rhipidomys_macconnelli	000001000000
Rhipidomys_macrurus	000000011000
Rhipidomys_mastacalis	000000011000
Rhipidomys_nitela	010001000000
Rhipidomys_tribei	000000001000
Rhipidomys_venezuelae	010100000000
Rhipidomys_venustus	010100000000
Rhipidomys_wetzeli	010001000000
Salinomys_delicatus	000010000110
Scapteromys_aquaticus	000000000100
Scapteromys_meridionalis	000000001000
Scapteromys_tumidus	000000000100
Scolomys_melanops	000101000000
Scolomys_ucayalensis	000101000000
Sigmodon_alleni	100000000000
Sigmodon_alstoni	010001000000
Sigmodon_arizonae	100000000000
Sigmodon_fulviventer	100000000000
Sigmodon_hirsutus	111100000000
Sigmodon_hispidus	100000000000
Sigmodon_leucotis	100000000000
Sigmodon_mascotensis	100000000000
Sigmodon_ochrognathus	100000000000
Sigmodon_peruanus	001100100000
Sigmodon_toltecus	100000000000
Sigmodontomys_alfari	011100000000
Sooretamys_angouya	000000001100
Tanyuromys_aphrastus	100000000000
Tanyuromys_thomasleei	000100000000
Tapecomys_primus	000010000000
Tapecomys_wolffsohni	000010000000
Thalpomys_cerradensis	000000010000
Thalpomys_lasiotis	000000011000
Thaptomys_nigrita	000000010000
Thomasomys_andersoni	000010000000
Thomasomys_antoniobracki	000100000000
Thomasomys_apeco	000010000000
Thomasomys_aureus	000110000000
Thomasomys_auricularis	000100000000
Thomasomys_australis	000010000000
Thomasomys_baeops	000100000000
Thomasomys_bombycinus	000100000000
Thomasomys_caudivarius	000110000000
Thomasomys_cinereus	001110000000
Thomasomys_cinnameus	000100000000
Thomasomys_daphne	000010000000
Thomasomys_erro	000100000000
Thomasomys_fumeus	000100000000
Thomasomys_gracilis	000010000000
Thomasomys_hudsoni	000100000000
Thomasomys_ischyrus	000010000000
Thomasomys_kalinowskii	000010000000
Thomasomys_ladewi	000010000000
Thomasomys_macrotis	000010000000
Thomasomys_notatus	000010000000
Thomasomys_onkiro	000010000000
Thomasomys_oreas	000010000000
Thomasomys_paramorum	000010000000
Thomasomys_pardignasi	000100000000
Thomasomys_praetor	000010000000
Thomasomys_pyrrhonotus	000110000000
Thomasomys_salazari	000100000000
Thomasomys_silvestris	000100000000
Thomasomys_taczanowskii	001110000000
Thomasomys_ucucha	000100000000
Thomasomys_vulcani	000100000000
Transandinomys_bolivaris	001100000000
Transandinomys_talamancae	011100000000
Wiedomys_cerradensis	000000010000
Wiedomys_pyrrhorinos	000000010000
Wilfredomys_oenax	000000001100
Zygodontomys_brevicauda	011101000000
