# Supplementary material for: The importance of the Andes in the evolutionary radiation of Sigmodontinae (Rodentia, Cricetidae), the most diverse group of mammals in the Neotropics
Source: Sci Rep. 2023 Feb 7;13:2207. doi: 10.1038/s41598-023-28497-0 (PMC9905555; doi:10.1038/s41598-023-28497-0)
Supplement: Supplementary file 6 — Supplementary Table S8. [file 41598_2023_28497_MOESM6_ESM.txt]

Species	Region
Abrawayaomys_ruschii	2
Abrothrix_andina	1
Abrothrix_hirta	0
Abrothrix_illutea	1
Abrothrix_jelskii	1
Abrothrix_lanosa	0
Abrothrix_longipilis	2
Abrothrix_manni	0
Abrothrix_olivacea	0
Abrothrix_sanborni	1
Aegialomys_baroni	0
Aegialomys_galapagoensis	2
Aegialomys_ica	0
Aegialomys_xanthaeolus	1
Aepeomys_lugens	1
Akodon_aerosus	1
Akodon_affinis	1
Akodon_albiventer	1
Akodon_azarae	2
Akodon_baliolus	1
Akodon_boliviensis	1
Akodon_budini	1
Akodon_caenosus	1
Akodon_cursor	2
Akodon_dayi	0
Akodon_dolores	2
Akodon_fumeus	1
Akodon_iniscatus	2
Akodon_josemariarguedasi	1
Akodon_juninensis	1
Akodon_kadiweu	2
Akodon_kofordi	1
Akodon_kotosh	1
Akodon_lindberghi	2
Akodon_lutescens	1
Akodon_mimus	1
Akodon_mollis	0
Akodon_montensis	2
Akodon_mystax	2
Akodon_oenos	0
Akodon_orophilus	1
Akodon_paranaensis	2
Akodon_philipmyersi	2
Akodon_polopi	2
Akodon_reigi	2
Akodon_siberiae	1
Akodon_simulator	0
Akodon_spegazzinii	1
Akodon_subfuscus	1
Akodon_surdus	1
Akodon_sylvanus	1
Akodon_toba	2
Akodon_torques	1
Akodon_varius	0
Amphinectomys_savamis	2
Andalgalomys_olrogi	0
Andalgalomys_pearsoni	2
Andinomys_edax	1
Antillomys_rayi	2
Auliscomys_boliviensis	1
Auliscomys_pictus	1
Auliscomys_sublimis	1
Bibimys_chacoensis	2
Bibimys_labiosus	2
Bibimys_torresi	2
Blarinomys_breviceps	2
Brucepattersonius_griserufescens	2
Brucepattersonius_iheringi	2
Brucepattersonius_nebulosus	2
Brucepattersonius_soricinus	2
Calassomys_apicalis	2
Calomys_callidus	2
Calomys_callosus	0
Calomys_cerqueirai	2
Calomys_expulsus	2
Calomys_fecundus	0
Calomys_hummelincki	2
Calomys_laucha	2
Calomys_lepidus	1
Calomys_musculinus	0
Calomys_sorella	1
Calomys_tener	2
Calomys_tocantinsi	2
Calomys_venustus	2
Castoria_angustidens	2
Cerradomys_akroai	2
Cerradomys_goytaca	2
Cerradomys_langguthi	2
Cerradomys_maracajuensis	2
Cerradomys_marinhus	2
Cerradomys_scotti	2
Cerradomys_subflavus	2
Cerradomys_vivoi	2
Chelemys_megalonyx	2
Chilomys_instans	1
Chilomys_neisi	1
Chilomys_georgeledecii	1
Chilomys_percequilloi	1
Chilomys_weksleri	1
Chinchillula_sahamae	1
Delomys_altimontanus	2
Delomys_dorsalis	2
Delomys_sublineatus	2
Deltamys_kempi	2
Drymoreomys_albimaculatus	2
Eligmodontia_bolsonensis	1
Eligmodontia_dunaris	2
Eligmodontia_hirtipes	1
Eligmodontia_moreni	0
Eligmodontia_morgani	0
Eligmodontia_puerulus	1
Eligmodontia_typus	2
Eremoryzomys_polius	1
Euneomys_chinchilloides	0
Euneomys_fossor	1
Euryoryzomys_emmonsae	2
Euryoryzomys_lamia	2
Euryoryzomys_legatus	0
Euryoryzomys_macconnelli	2
Euryoryzomys_nitidus	0
Euryoryzomys_russatus	2
Galenomys_garleppii	1
Geoxus_annectens	2
Geoxus_lafkenche	1
Geoxus_michaelseni	1
Geoxus_valdivianus	0
Graomys_chacoensis	0
Graomys_domorum	1
Graomys_griseoflavus	0
Handleyomys_alfaroi	0
Handleyomys_chapmani	2
Handleyomys_guerrerensis	2
Handleyomys_intectus	1
Handleyomys_melanotis	2
Handleyomys_rostratus	2
Handleyomys_saturatior	2
Holochilus_brasiliensis	2
Holochilus_chacarius	2
Holochilus_nanus	2
Holochilus_sciureus	2
Hylaeamys_acritus	2
Hylaeamys_laticeps	2
Hylaeamys_megacephalus	2
Hylaeamys_perenensis	0
Hylaeamys_yunganus	0
Ichthyomys_stolzmanni	1
Irenomys_tarsalis	0
Juliomys_ossitenuis	2
Juliomys_pictipes	2
Juliomys_rimofrons	2
Juliomys_ximenezi	2
Juscelinomys_huanchacae	2
Kunsia_tomentosus	2
Lenoxus_apicalis	1
Loxodontomys_micropus	0
Lundomys_molitor	2
Megalomys_desmarestii	2
Megalomys_luciae	2
Melanomys_caliginosus	0
Melanomys_chrysomelas	2
Melanomys_columbianus	0
Melanomys_idoneus	2
Microakodontomys_transitorius	2
Microryzomys_altissimus	1
Microryzomys_minutus	1
Mindomys_hammondi	1
Neacomys_aletheia	2
Neacomys_amoenus	2
Neacomys_auriventer	1
Neacomys_carceleni	0
Neacomys_dubosti	2
Neacomys_elieceri	2
Neacomys_guianae	2
Neacomys_jau	2
Neacomys_macedoruizi	2
Neacomys_marajoara	2
Neacomys_minutus	2
Neacomys_musseri	2
Neacomys_paracou	2
Neacomys_rosalindae	0
Neacomys_serranensis	1
Neacomys_spinosus	0
Neacomys_tenuipes	0
Neacomys_vargasllosai	0
Neacomys_vossi	2
Neacomys_xingu	2
Necromys_amoenus	1
Necromys_lactens	1
Necromys_lasiurus	0
Necromys_lenguarum	2
Necromys_lilloi	2
Necromys_obscurus	2
Necromys_urichi	0
Nectomys_apicalis	0
Nectomys_squamipes	2
Neomicroxus_bogotensis	1
Neomicroxus_latebricola	1
Neotomys_ebriosus	1
Nephelomys_albigularis	1
Nephelomys_devius	2
Nephelomys_keaysi	1
Nephelomys_levipes	1
Nephelomys_moerex	1
Nephelomys_ricardopalmai	1
Nesoryzomys_fernandinae	2
Nesoryzomys_indefessus	2
Nesoryzomys_narboroughi	2
Nesoryzomys_swarthi	2
Neusticomys_ferreirai	2
Neusticomys_monticolus	1
Neusticomys_peruviensis	2
Neusticomys_vossi	1
Notiomys_edwardsii	2
Oecomys_auyantepui	2
Oecomys_bicolor	0
Oecomys_catherinae	2
Oecomys_cleberi	2
Oecomys_concolor	2
Oecomys_franciscorum	2
Oecomys_mamorae	0
Oecomys_matogrossensis	2
Oecomys_paricola	2
Oecomys_phaeotis	0
Oecomys_rex	2
Oecomys_roberti	2
Oecomys_rutilus	2
Oecomys_superans	0
Oecomys_sydandersoni	2
Oecomys_tapajinus	2
Oecomys_trinitatis	0
Oligoryzomys_andinus	0
Oligoryzomys_arenalis	0
Oligoryzomys_brendae	1
Oligoryzomys_chacoensis	0
Oligoryzomys_costaricensis	2
Oligoryzomys_delicatus	1
Oligoryzomys_destructor	1
Oligoryzomys_flavescens	0
Oligoryzomys_fulvescens	2
Oligoryzomys_guille	0
Oligoryzomys_longicaudatus	0
Oligoryzomys_mattogrossae	2
Oligoryzomys_messorius	2
Oligoryzomys_microtis	0
Oligoryzomys_moojeni	2
Oligoryzomys_nigripes	2
Oligoryzomys_pachecoi	1
Oligoryzomys_rupestris	2
Oligoryzomys_stramineus	2
Oligoryzomys_utiaritensis	2
Oligoryzomys_vegetus	2
Oreoryzomys_balneator	1
Oryzomys_couesi	2
Oryzomys_palustris	2
Oryzomys_texensis	2
Oxymycterus_amazonicus	2
Oxymycterus_dasytrichus	2
Oxymycterus_delator	2
Oxymycterus_hiska	1
Oxymycterus_inca	0
Oxymycterus_itapeby	2
Oxymycterus_josei	2
Oxymycterus_juliacae	1
Oxymycterus_nasutus	2
Oxymycterus_nigrifrons	1
Oxymycterus_paramensis	0
Oxymycterus_quaestor	2
Oxymycterus_rufus	2
Oxymycterus_wayku	1
Oxymycterus_willkaurco	1
Pattonimus_ecominga	1
Pattonimus_musseri	1
Paynomys_macronyx	0
Pennatomys_nivalis	2
Phaenomys_ferrugineus	2
Phyllotis_alisosiensis	1
Phyllotis_amicus	0
Phyllotis_andium	0
Phyllotis_anitae	1
Phyllotis_bonariensis	2
Phyllotis_camiari	2
Phyllotis_caprinus	1
Phyllotis_darwinii	0
Phyllotis_definitus	0
Phyllotis_gerbillus	2
Phyllotis_haggardi	1
Phyllotis_limatus	0
Phyllotis_magister	0
Phyllotis_nogalaris	1
Phyllotis_occidens	0
Phyllotis_osilae	1
Phyllotis_pearsoni	1
Phyllotis_pehuenche	1
Phyllotis_rupestris	1
Phyllotis_stenops	1
Phyllotis_tucumanus	1
Phyllotis_vaccarum	1
Phyllotis_xanthopygus	0
Podoxymys_roraimae	2
Pseudoryzomys_simplex	2
Punomys_kofordi	1
Reithrodon_auritus	0
Rhagomys_longilingua	0
Rhagomys_rufescens	2
Rhagomys_septentrionalis	1
Rheomys_raptor	2
Rheomys_thomasi	2
Rhipidomys_albujai	1
Rhipidomys_cariri	2
Rhipidomys_emiliae	2
Rhipidomys_gardneri	0
Rhipidomys_ipukensis	2
Rhipidomys_itoan	2
Rhipidomys_latimanus	0
Rhipidomys_leucodactylus	0
Rhipidomys_macconnelli	2
Rhipidomys_macrurus	2
Rhipidomys_mastacalis	2
Rhipidomys_nitela	2
Rhipidomys_tribei	2
Rhipidomys_venezuelae	0
Rhipidomys_venustus	0
Rhipidomys_wetzeli	2
Salinomys_delicatus	0
Scapteromys_aquaticus	2
Scapteromys_meridionalis	2
Scapteromys_tumidus	2
Scolomys_melanops	0
Scolomys_ucayalensis	0
Sigmodon_alleni	2
Sigmodon_alstoni	2
Sigmodon_arizonae	2
Sigmodon_fulviventer	2
Sigmodon_hirsutus	0
Sigmodon_hispidus	2
Sigmodon_leucotis	2
Sigmodon_mascotensis	2
Sigmodon_ochrognathus	2
Sigmodon_peruanus	0
Sigmodon_toltecus	2
Sigmodontomys_alfari	0
Sooretamys_angouya	2
Tanyuromys_aphrastus	2
Tanyuromys_thomasleei	1
Tapecomys_primus	1
Tapecomys_wolffsohni	1
Thalpomys_cerradensis	2
Thalpomys_lasiotis	2
Thaptomys_nigrita	2
Thomasomys_andersoni	1
Thomasomys_antoniobracki	1
Thomasomys_apeco	1
Thomasomys_aureus	1
Thomasomys_auricularis	1
Thomasomys_australis	1
Thomasomys_baeops	1
Thomasomys_bombycinus	1
Thomasomys_caudivarius	1
Thomasomys_cinereus	0
Thomasomys_cinnameus	1
Thomasomys_daphne	1
Thomasomys_erro	1
Thomasomys_fumeus	1
Thomasomys_gracilis	1
Thomasomys_hudsoni	1
Thomasomys_ischyrus	1
Thomasomys_kalinowskii	1
Thomasomys_ladewi	1
Thomasomys_macrotis	1
Thomasomys_notatus	1
Thomasomys_onkiro	1
Thomasomys_oreas	1
Thomasomys_paramorum	1
Thomasomys_pardignasi	1
Thomasomys_praetor	1
Thomasomys_pyrrhonotus	1
Thomasomys_salazari	1
Thomasomys_silvestris	1
Thomasomys_taczanowskii	0
Thomasomys_ucucha	1
Thomasomys_vulcani	1
Transandinomys_bolivaris	0
Transandinomys_talamancae	0
Wiedomys_cerradensis	2
Wiedomys_pyrrhorinos	2
Wilfredomys_oenax	2
Zygodontomys_brevicauda	0
