# Supplementary material for: The importance of the Andes in the evolutionary radiation of Sigmodontinae (Rodentia, Cricetidae), the most diverse group of mammals in the Neotropics
Source: Sci Rep. 2023 Feb 7;13:2207. doi: 10.1038/s41598-023-28497-0 (PMC9905555; doi:10.1038/s41598-023-28497-0)
Supplement: Supplementary file 7 — Supplementary Table S9. [file 41598_2023_28497_MOESM7_ESM.xlsx]

## Sheet: probs_each_area
Node/Region	Mesoamerica	Guinean savanna and Antillean Islands	Chocó and Tumbes	Northern Andes	Central and Southern Andes	Amazonia	West South American coastal	Cerrado and Caatinga	Atlantic Forests	Chaco	Patagonian Steppe	Galápagos
Oryzomalia	0.00359339	0.00792263	0.00459657	0.840062	0.195801	0.0427378	0.0028667	0.00813988	0.314121	0.0858614	0.0825995	0.00244807
390	0.00224868	0.00654715	0.00225619	0.982617	0.300159	0.0361886	0.00230867	0.00829852	0.521844	0.112531	0.110042	0.00176276
391	0.00191781	0.00467575	0.00156716	0.913529	0.315385	0.0030453	0.00204945	0.00807134	0.568817	0.114973	0.112424	0.0015078
392	0.00189308	0.00154486	0.00155585	0.91691	0.335435	0.00178187	0.00155394	0.00152307	0.754407	0.118497	0.117843	0.00149844
393	0.00180779	0.00150789	0.00151723	0.0368604	0.367059	0.00170741	0.00151558	0.00149006	0.795361	0.153243	0.152598	0.00146892
Neomicroxini	0.000262086	0.000229859	0.000230514	0.969946	0.007931	0.000257398	0.000230408	0.000227717	0.0233491	0.00100009	0.00091258	0.000223536
395	3.29321e-05	0.00322358	2.62605e-05	0.00220862	0.33588	0.00129904	0.000522142	0.0068451	0.676265	0.00365319	0.000741617	2.53626e-05
396	1.1278e-05	0.000107413	9.50994e-06	9.03014e-05	0.372142	4.17072e-05	0.000672446	0.00135204	0.677567	0.000575289	0.000915358	9.26448e-06
397	3.70263e-05	0.000396427	3.56757e-05	9.09248e-05	0.917586	0.000139958	0.00402219	0.0037352	0.702647	0.00192279	0.00523561	3.54878e-05
398	9.52369e-05	9.56566e-05	9.43321e-05	0.000129785	0.860546	9.53942e-05	0.0155834	0.012005	0.896153	0.0055941	0.0207016	9.42117e-05
Abrotrichini	0.000155422	0.000155761	0.0001549	0.000176058	0.940425	0.000155537	0.0507532	0.000221723	0.0212288	0.000185098	0.0648371	0.00015483
400	3.18771e-05	3.19009e-05	3.18585e-05	3.27638e-05	0.971874	3.18837e-05	0.0649981	3.65101e-05	0.00140266	3.39508e-05	0.013212	3.18558e-05
401	8.29671e-06	8.29853e-06	8.29525e-06	8.36489e-06	0.996392	8.29723e-06	0.0168803	8.65968e-06	0.000115308	8.45914e-06	0.00684586	8.29504e-06
402	8.52786e-06	8.52875e-06	8.52703e-06	8.56365e-06	0.999136	8.52813e-06	0.0224836	8.71513e-06	6.36585e-05	8.61163e-06	0.0128154	8.52692e-06
403	2.97945e-06	2.97969e-06	2.97931e-06	2.98746e-06	0.999998	2.97951e-06	8.64689e-06	3.02357e-06	1.60165e-05	2.99921e-06	4.22686e-06	2.97928e-06
404	2.15888e-05	2.15937e-05	2.1584e-05	2.1793e-05	0.975451	2.15902e-05	0.148428	2.26359e-05	0.000330565	2.20571e-05	0.0193528	2.15833e-05
405	1.67282e-05	1.67307e-05	1.67255e-05	1.68386e-05	0.864672	1.6729e-05	0.224836	1.72817e-05	0.000180091	1.69757e-05	0.0255119	1.67251e-05
406	9.98055e-06	9.98217e-06	9.97919e-06	1.00423e-05	0.964949	9.98101e-06	0.12445	1.0307e-05	0.000106259	1.01266e-05	0.00400067	9.979e-06
407	5.36968e-06	5.36973e-06	5.36963e-06	5.37169e-06	0.999379	5.36969e-06	2.21797e-05	5.38005e-06	8.42939e-06	5.37432e-06	0.0295299	5.36963e-06
408	0.00017808	0.000178167	0.000177938	0.000183206	0.945326	0.000178111	0.181391	0.000199305	0.00656576	0.000187564	0.279318	0.00017792
409	0.000161697	0.000161732	0.000161643	0.000163678	0.669952	0.000161709	0.339443	0.000169997	0.00265683	0.000165406	0.896429	0.000161636
410	0.000147426	0.000147457	0.000147377	0.000149202	0.671026	0.000147437	0.351766	0.000154781	0.00235953	0.000150713	0.932366	0.000147371
411	4.09952e-05	4.10041e-05	4.09814e-05	4.15038e-05	0.922575	4.09983e-05	0.190565	4.31337e-05	0.000683937	4.19509e-05	0.000609723	4.09796e-05
412	3.09435e-05	3.09469e-05	3.09382e-05	3.11371e-05	0.921573	3.09447e-05	0.377573	3.17522e-05	0.000274096	3.13049e-05	0.000239171	3.09375e-05
413	1.27103e-05	1.27115e-05	1.27084e-05	1.27791e-05	0.999624	1.27107e-05	0.000548034	1.30073e-05	0.000101832	1.28431e-05	0.000100366	1.27082e-05
Wiedomyini	6.02841e-05	6.03444e-05	6.00357e-05	6.9139e-05	0.00346896	6.03149e-05	0.000127428	0.0291678	0.997951	0.0135115	0.000136168	6.00033e-05
415	7.91757e-06	7.93402e-06	7.9023e-06	8.7627e-06	0.000408547	7.92173e-06	1.57586e-05	2.23504e-05	0.999991	1.66618e-05	1.67843e-05	7.90005e-06
416	6.44789e-06	6.45359e-06	6.44261e-06	6.74023e-06	0.000145105	6.44933e-06	9.16035e-06	1.15283e-05	0.99999	9.52472e-06	9.51527e-06	6.44183e-06
417	2.18727e-05	2.1873e-05	2.18725e-05	2.18868e-05	2.85644e-05	2.18728e-05	2.20036e-05	2.21195e-05	0.999996	2.20221e-05	2.20207e-05	2.18724e-05
418	2.48951e-05	2.48954e-05	2.48948e-05	2.49112e-05	3.25115e-05	2.48952e-05	2.50441e-05	2.5176e-05	0.999995	2.50652e-05	2.50636e-05	2.48948e-05
419	5.94707e-05	5.95048e-05	5.92569e-05	6.66411e-05	0.00274191	5.94941e-05	0.000111875	0.0362823	0.990377	0.0167752	0.000118735	5.92294e-05
420	0.000117646	0.000117653	0.000117634	0.000118155	0.000338862	0.000117648	0.000121983	0.997228	0.0036644	0.000330266	0.000122549	0.000117633
421	1.20134e-05	0.00148157	1.19227e-05	1.65421e-05	0.199659	0.000418107	1.39469e-05	0.00190835	0.90587	0.00201635	8.75193e-05	1.18827e-05
422	3.46899e-05	0.00629682	3.47264e-05	3.78052e-05	0.242695	0.00170344	3.70811e-05	0.00769608	0.995207	0.00923209	0.000341549	3.45925e-05
Phyllotini	7.59006e-05	0.0301538	7.65001e-05	7.75188e-05	0.595211	0.0078823	8.3568e-05	0.0369231	0.57187	0.0488936	0.00161384	7.58377e-05
424	7.85101e-06	2.48935e-05	8.96506e-06	7.95176e-06	0.97596	1.20315e-05	2.02238e-05	2.97584e-05	0.0120298	0.0195914	0.00105311	7.8495e-06
425	1.23915e-05	1.61021e-05	2.27495e-05	1.27229e-05	0.998784	1.3308e-05	7.79137e-05	1.70962e-05	0.000229012	0.0329792	0.00461207	1.23912e-05
426	1.65216e-05	1.95411e-05	1.65502e-05	1.65319e-05	0.981227	1.72673e-05	1.66916e-05	2.03511e-05	0.000193309	0.0465437	0.00741384	1.65214e-05
427	1.64519e-06	1.94675e-06	1.90213e-05	2.18205e-06	0.999479	1.71971e-06	0.000109047	2.02713e-06	1.91337e-05	0.00220999	0.000287124	1.64516e-06
428	3.04002e-06	3.11155e-06	3.04107e-06	3.04029e-06	0.999972	3.05768e-06	0.000591037	3.13078e-06	7.30003e-06	0.00315416	0.00131387	3.04001e-06
429	3.89789e-06	3.9329e-06	3.89841e-06	3.89803e-06	0.999744	3.90653e-06	0.00163307	3.94236e-06	6.01159e-06	0.00279632	0.00182088	3.89789e-06
430	3.91635e-06	3.91766e-06	3.91638e-06	3.91636e-06	0.999999	3.91668e-06	7.76537e-06	3.91801e-06	3.99197e-06	8.0279e-06	7.81504e-06	3.91635e-06
431	3.13491e-06	3.13526e-06	3.13492e-06	3.13491e-06	0.999999	3.135e-06	4.18028e-06	3.13536e-06	3.15529e-06	4.25209e-06	4.19416e-06	3.13491e-06
432	9.0862e-06	9.08625e-06	9.0862e-06	9.0862e-06	0.999998	9.08621e-06	9.23035e-06	9.08626e-06	9.08901e-06	9.24026e-06	9.23227e-06	9.0862e-06
433	3.09727e-06	3.12285e-06	3.09769e-06	3.09737e-06	0.999721	3.10359e-06	3.30645e-06	3.12969e-06	4.60567e-06	0.00263843	0.00172128	3.09727e-06
434	1.06545e-05	1.06574e-05	1.06546e-05	1.06546e-05	0.999989	1.06553e-05	1.06851e-05	1.06582e-05	1.08214e-05	2.42948e-05	2.36968e-05	1.06545e-05
435	1.56201e-06	1.5957e-06	0.000149684	6.11641e-06	0.999999	1.57034e-06	0.000278701	1.60465e-06	3.49344e-06	7.01005e-05	8.171e-06	1.562e-06
436	1.62988e-06	1.64961e-06	1.65077e-06	1.63058e-06	0.999999	1.63476e-06	1.68927e-06	1.65485e-06	2.75957e-06	3.25829e-06	1.74254e-06	1.62988e-06
437	1.77425e-05	1.77454e-05	1.77475e-05	1.77426e-05	0.999994	1.77432e-05	1.77551e-05	1.77462e-05	1.79131e-05	1.7989e-05	1.77595e-05	1.77425e-05
438	1.07148e-05	1.07166e-05	1.07179e-05	1.07149e-05	0.999998	1.07153e-05	1.07224e-05	1.07171e-05	1.08179e-05	1.08637e-05	1.07251e-05	1.07148e-05
439	5.52121e-06	5.52136e-06	5.52146e-06	5.52121e-06	1	5.52124e-06	5.52185e-06	5.5214e-06	5.52997e-06	5.53387e-06	5.52208e-06	5.52121e-06
440	7.87252e-07	7.96939e-07	0.000263137	8.84169e-06	0.999991	7.89647e-07	0.00049189	7.99515e-07	1.34358e-06	8.57292e-05	1.16315e-05	7.87252e-07
441	2.97511e-06	2.97989e-06	0.00203564	6.51811e-05	0.99954	2.97629e-06	0.00286925	2.98116e-06	3.24962e-06	3.46663e-06	3.02329e-06	2.97511e-06
442	5.27296e-05	5.27311e-05	0.122513	5.42026e-05	0.939663	5.273e-05	0.144716	5.27314e-05	5.28118e-05	5.28819e-05	5.27451e-05	5.27296e-05
443	9.88011e-06	9.88038e-06	0.00475838	0.00376077	0.996298	9.88018e-06	0.0348543	9.88045e-06	9.89521e-06	9.90876e-06	9.88309e-06	9.88011e-06
444	7.86648e-06	7.86656e-06	0.00704851	0.0105471	0.994424	7.8665e-06	0.0311627	7.86658e-06	7.87123e-06	7.8755e-06	7.86742e-06	7.86648e-06
445	5.02764e-06	5.02765e-06	0.041222	0.115026	0.999598	5.02764e-06	1.08334e-05	5.02765e-06	5.02804e-06	5.02839e-06	5.02772e-06	5.02764e-06
446	4.25143e-06	4.25144e-06	0.050283	0.153857	0.990083	4.25143e-06	8.40178e-06	4.25144e-06	4.25175e-06	4.25203e-06	4.25149e-06	4.25143e-06
447	5.62949e-06	5.62954e-06	1.10328e-05	6.45631e-06	0.996143	5.6295e-06	0.0279555	5.62956e-06	5.63264e-06	5.63551e-06	5.63012e-06	5.62949e-06
448	1.94926e-06	1.95235e-06	2.32147e-06	1.96097e-06	0.999836	1.95002e-06	0.00123442	1.95318e-06	2.12718e-06	0.000371598	8.03426e-05	1.94926e-06
449	9.47224e-06	9.47254e-06	9.51521e-06	9.47358e-06	0.999521	9.47231e-06	0.000450139	9.47262e-06	9.48983e-06	0.0167247	0.0039367	9.47224e-06
450	8.59328e-06	8.59334e-06	8.60269e-06	8.59357e-06	0.996466	8.59329e-06	1.08184e-05	8.59336e-06	8.59721e-06	0.0402223	0.0170203	8.59328e-06
451	1.52728e-05	1.52728e-05	1.52786e-05	1.5273e-05	0.995017	1.52728e-05	1.66249e-05	1.52728e-05	1.52752e-05	0.123452	0.0545244	1.52728e-05
452	6.52765e-06	6.5277e-06	6.53447e-06	6.52786e-06	0.996779	6.52766e-06	0.00118885	6.52771e-06	6.53043e-06	0.0425443	6.92008e-06	6.52765e-06
453	1.20035e-05	1.20036e-05	1.20079e-05	1.20037e-05	0.998615	1.20035e-05	1.34648e-05	1.20036e-05	1.20053e-05	0.124762	1.22682e-05	1.20035e-05
454	1.53605e-06	1.53605e-06	1.53653e-06	1.53606e-06	0.999967	1.53605e-06	0.00330536	1.53605e-06	1.53624e-06	3.86317e-06	1.57072e-06	1.53605e-06
455	2.49582e-06	2.49582e-06	2.49601e-06	2.49583e-06	0.999624	2.49582e-06	0.0142574	2.49582e-06	2.4959e-06	3.40014e-06	2.50871e-06	2.49582e-06
456	1.43164e-05	1.43169e-05	1.4381e-05	1.43184e-05	0.995135	1.43165e-05	0.0465512	1.4317e-05	1.43423e-05	1.60593e-05	1.46786e-05	1.43164e-05
457	1.2353e-05	1.60284e-05	1.23531e-05	1.2363e-05	0.997014	1.3256e-05	6.14674e-05	1.7062e-05	0.0116526	0.010097	0.00353537	1.23528e-05
458	1.17058e-05	1.31344e-05	1.17058e-05	1.17096e-05	0.99506	1.20585e-05	0.000143625	1.35188e-05	0.000101016	0.0107131	0.00707244	1.17057e-05
459	8.89562e-05	8.92519e-05	8.89562e-05	8.89571e-05	0.967191	8.90292e-05	8.98907e-05	8.93319e-05	0.000108003	0.197652	0.2149	8.89562e-05
460	9.86406e-06	9.89466e-06	9.86407e-06	9.86414e-06	0.994979	9.87162e-06	0.0053527	9.90288e-06	1.18124e-05	1.71427e-05	0.0465387	9.86406e-06
461	2.09377e-06	2.09758e-06	2.09377e-06	2.09378e-06	0.999005	2.09471e-06	0.00957902	2.09861e-06	2.33664e-06	3.1371e-06	0.00469571	2.09377e-06
462	2.68861e-06	2.69026e-06	2.68861e-06	2.68862e-06	0.999701	2.68902e-06	0.0356431	2.6907e-06	2.79352e-06	3.11168e-06	0.00823364	2.68861e-06
463	1.03646e-05	1.03655e-05	1.03646e-05	1.03646e-05	0.998862	1.03648e-05	0.27795	1.03657e-05	1.04212e-05	1.05994e-05	2.38952e-05	1.03646e-05
464	1.25963e-05	1.40479e-05	1.25964e-05	1.26004e-05	0.994148	1.29506e-05	1.2701e-05	1.448e-05	0.0125311	0.0109023	0.00269492	1.25962e-05
465	4.67952e-05	4.69464e-05	4.67952e-05	4.67957e-05	0.988972	4.68316e-05	4.68082e-05	4.69961e-05	0.0858571	0.222097	0.076744	4.67952e-05
466	0.000120256	0.0607595	0.000120214	0.000121589	0.941178	0.0159413	0.000120708	0.0707923	0.568592	0.0864223	0.00187344	0.000120201
467	0.000415554	0.378659	0.00041553	0.000416324	0.372243	0.0939861	0.000415814	0.473774	0.606193	0.453395	0.000439233	0.000415523
468	0.000391986	0.53943	0.000391969	0.000392512	0.379408	0.13283	0.000392161	0.632415	0.402914	0.571706	0.000407543	0.000391964
469	0.000326529	0.00499085	0.000326519	0.000326837	0.392381	0.208103	0.00032663	0.816593	0.423848	0.726486	0.000334291	0.000326516
470	0.000269342	0.00345031	0.000269335	0.00026955	0.396615	0.0794594	0.00026941	0.717961	0.430351	0.776487	0.000274543	0.000269333
471	0.000297567	0.00294309	0.000297562	0.000297737	0.4095	0.0891007	0.000297623	0.736363	0.449713	0.902507	0.00030178	0.00029756
472	0.000182913	0.000881917	0.000182912	0.000182953	0.543188	0.139423	0.000182926	0.862852	0.541102	0.966792	0.000183919	0.000182911
473	0.000156867	0.000758942	0.000156866	0.000156901	0.551502	0.141038	0.000156878	0.668155	0.547184	0.953364	0.000157724	0.000156865
474	8.40323e-05	0.000376619	8.40318e-05	8.40491e-05	0.642782	0.150483	8.40379e-05	0.709527	0.605566	0.986382	8.44471e-05	8.40316e-05
475	6.0595e-05	0.000264291	6.05947e-05	6.06067e-05	0.695824	0.154459	6.05989e-05	0.747613	0.643998	0.965788	6.08835e-05	6.05945e-05
476	4.66609e-05	0.000151109	4.66599e-05	4.67366e-05	0.973287	6.37905e-05	4.66976e-05	0.000446957	0.000840367	0.0598457	0.00997647	4.66586e-05
477	4.82911e-05	6.64345e-05	4.82908e-05	4.83069e-05	0.99574	5.15439e-05	4.82988e-05	0.000109449	0.0001947	0.0989742	0.0585374	4.82906e-05
478	1.19184e-05	1.62222e-05	1.19083e-05	1.24425e-05	0.000569057	1.30498e-05	1.22385e-05	1.77857e-05	0.999448	1.85528e-05	1.25574e-05	1.19068e-05
479	1.64078e-05	1.65599e-05	1.64075e-05	1.64208e-05	3.53398e-05	1.64478e-05	1.64144e-05	1.66108e-05	0.999999	1.66384e-05	1.64242e-05	1.64075e-05
480	3.66344e-06	3.87001e-06	3.61103e-06	1.06443e-05	0.999367	3.72501e-06	5.3017e-05	6.26519e-06	0.000773279	4.91949e-06	7.54618e-06	3.60126e-06
Andinomyini	9.60612e-06	9.72326e-06	9.57723e-06	1.351e-05	0.999957	9.641e-06	1.07524e-05	1.10803e-05	0.000478836	1.03185e-05	1.08379e-05	9.57181e-06
482	3.36038e-06	3.40118e-06	3.35001e-06	4.72744e-06	0.999998	3.37258e-06	0.000167574	3.8767e-06	0.000167741	3.60974e-06	1.00238e-05	3.34809e-06
Euneomyini	4.53752e-06	4.55173e-06	4.53375e-06	5.01793e-06	0.999953	4.54179e-06	0.000591903	4.71883e-06	6.22189e-05	4.625e-06	2.6684e-05	4.53306e-06
484	1.98845e-05	1.98853e-05	1.98843e-05	1.99103e-05	0.999958	1.98847e-05	3.89841e-05	1.98942e-05	2.29899e-05	1.98892e-05	0.00175338	1.98843e-05
485	1.33485e-05	1.33487e-05	1.33485e-05	1.33538e-05	0.999839	1.33486e-05	1.72945e-05	1.33505e-05	1.39827e-05	1.33495e-05	0.00583412	1.33485e-05
Akodontini	2.68269e-05	0.00381496	2.22089e-05	0.00215324	0.316863	0.00147184	2.3104e-05	0.00954881	0.687557	0.00413922	5.41269e-05	2.15971e-05
487	0.000190678	0.0858618	0.000189016	0.00625975	0.320882	0.0264393	0.000189262	0.309516	0.781297	0.0653861	0.000726981	0.000188664
488	0.000157606	0.127636	0.000156652	0.00799811	0.299454	0.036591	0.000156785	0.426161	0.741997	0.0844888	0.00095051	0.000156325
489	7.98105e-05	0.000127615	8.02877e-05	0.000101525	0.241433	0.00340631	8.03049e-05	0.256436	0.825022	0.0360463	0.00266673	7.96824e-05
490	9.27837e-05	0.00011853	9.37608e-05	0.000124305	0.396098	0.00551584	9.37723e-05	0.27264	0.782006	0.0582983	0.00456655	9.26925e-05
491	0.000111469	0.000123923	0.000113617	0.000170898	0.979624	0.00966611	0.000113624	0.344459	0.789386	0.118651	0.00872706	0.000111412
492	2.06892e-05	2.23995e-05	2.42637e-05	0.000115725	0.981079	0.0140428	2.42651e-05	0.0551347	0.000328554	0.0687416	0.0124952	2.06757e-05
493	1.56847e-06	1.64411e-06	9.39654e-06	0.000219089	0.995048	3.09791e-06	9.39669e-06	0.00117968	1.99612e-05	0.00666726	7.21908e-06	1.56827e-06
494	1.116e-06	1.12265e-06	7.5014e-05	0.00216384	0.999975	1.23895e-06	7.50142e-05	0.0016526	2.58089e-06	0.00769877	1.55527e-06	1.11598e-06
495	7.55711e-07	7.57604e-07	0.000155901	0.00463426	0.999948	7.98464e-07	0.000155901	1.58926e-06	1.19054e-06	2.80523e-06	9.08491e-07	7.55704e-07
496	2.66593e-06	2.66646e-06	2.70039e-06	0.0631396	0.997181	2.67732e-06	2.70039e-06	2.88965e-06	2.78348e-06	3.21782e-06	2.70667e-06	2.66593e-06
497	1.95851e-06	1.95862e-06	1.96735e-06	0.12101	0.921934	1.96104e-06	1.96735e-06	2.00827e-06	1.98428e-06	2.0815e-06	1.96756e-06	1.95851e-06
498	4.60658e-06	4.60687e-06	4.6264e-06	0.192151	0.975614	4.61297e-06	4.6264e-06	4.73215e-06	4.67272e-06	4.91624e-06	4.62944e-06	4.60657e-06
499	1.30753e-06	1.30777e-06	0.00210127	0.00409499	0.999531	1.31291e-06	0.00210127	1.41329e-06	1.36234e-06	1.56878e-06	1.32674e-06	1.30753e-06
500	1.62727e-06	1.62735e-06	0.00950737	0.0113724	0.99978	1.62889e-06	0.00950737	1.65921e-06	1.6447e-06	1.70557e-06	1.63307e-06	1.62727e-06
501	4.32309e-06	4.32314e-06	0.0665746	0.0680974	0.998259	4.32384e-06	0.0665746	4.33789e-06	4.33142e-06	4.35918e-06	4.32578e-06	4.32309e-06
502	2.08434e-07	2.08434e-07	7.26913e-07	7.28956e-07	0.999999	2.08437e-07	7.26913e-07	2.08495e-07	2.08465e-07	2.08585e-07	2.08445e-07	2.08434e-07
503	8.04425e-07	8.07299e-07	8.06489e-07	8.71496e-07	0.999963	8.45159e-07	8.0649e-07	0.00219912	1.40027e-06	0.00904327	9.50005e-07	8.04414e-07
504	1.77285e-06	1.77454e-06	1.7738e-06	1.80386e-06	0.998952	1.79052e-06	1.7738e-06	0.00685838	2.10098e-06	0.0210668	1.8361e-06	1.77284e-06
505	4.34413e-06	4.36447e-06	4.34729e-06	4.44125e-06	0.999998	4.86065e-06	4.3473e-06	1.42385e-05	9.38411e-06	2.85742e-05	6.18699e-06	4.34408e-06
506	2.51049e-05	2.6543e-05	2.51036e-05	2.58274e-05	0.946344	0.0229449	2.51047e-05	0.0668878	0.000276944	0.109467	0.0251869	2.50929e-05
507	8.30008e-05	8.38002e-05	8.29986e-05	8.3377e-05	0.948746	0.19784	8.29992e-05	0.286198	0.000224066	0.698012	0.153197	8.29938e-05
508	1.2802e-05	1.28475e-05	1.28024e-05	1.28341e-05	0.000430984	2.40086e-05	1.28024e-05	0.221687	2.12207e-05	0.75035	0.183618	1.28017e-05
509	9.69595e-05	0.000103768	9.69356e-05	9.82209e-05	0.779257	9.87271e-05	9.6939e-05	0.418508	0.80442	0.168445	0.00100744	9.69318e-05
510	7.6864e-05	8.05657e-05	7.68535e-05	7.74629e-05	0.791029	7.77218e-05	7.68551e-05	0.540886	0.763167	0.156149	0.00128999	7.68518e-05
511	7.5604e-06	7.77422e-06	7.5597e-06	7.59558e-06	0.000238749	7.61481e-06	7.55979e-06	0.0972736	0.822085	0.176403	7.63104e-06	7.5596e-06
512	5.38947e-06	5.46806e-06	5.38912e-06	5.40611e-06	6.71264e-05	5.4107e-06	5.38916e-06	0.103082	0.881971	0.227156	5.41465e-06	5.38907e-06
513	3.50845e-06	3.52571e-06	3.5084e-06	3.51116e-06	2.01711e-05	3.51267e-06	3.50841e-06	4.2536e-05	0.907246	0.383337	3.51377e-06	3.50839e-06
514	1.09058e-06	1.09342e-06	1.09057e-06	1.09102e-06	4.00583e-06	1.09128e-06	1.09057e-06	8.69209e-06	0.517828	0.626836	1.09149e-06	1.09057e-06
515	8.19184e-05	8.40863e-05	8.19129e-05	8.22404e-05	0.888573	8.24212e-05	8.19138e-05	0.831629	0.00259303	0.0897683	0.00195899	8.1912e-05
516	1.42437e-05	1.45932e-05	1.42422e-05	1.43171e-05	0.989805	1.43243e-05	1.42424e-05	0.000634627	0.000249355	0.0934434	0.00220605	1.4242e-05
517	6.3116e-06	6.46241e-06	6.31081e-06	6.34933e-06	0.999549	6.34619e-06	6.31091e-06	0.000228837	8.6818e-05	0.0960167	0.00239551	6.3107e-06
518	4.87943e-06	4.95484e-06	4.87898e-06	4.89998e-06	0.998798	4.89664e-06	4.87904e-06	9.93067e-05	3.89855e-05	0.125669	0.0037844	4.87892e-06
519	9.73238e-06	9.76244e-06	9.73221e-06	9.74035e-06	0.998865	9.73926e-06	9.73223e-06	4.96086e-05	2.41641e-05	0.497863	0.0164688	9.73219e-06
520	3.21908e-06	3.22761e-06	3.21902e-06	3.2215e-06	0.999857	3.22102e-06	3.21903e-06	1.28918e-05	6.78684e-06	0.000535939	0.0248994	3.21902e-06
521	1.0425e-06	1.04436e-06	1.04249e-06	1.04304e-06	0.999833	1.04292e-06	1.04249e-06	3.02552e-06	1.80575e-06	9.5642e-05	0.0431885	1.04249e-06
522	1.38647e-06	1.40052e-06	1.38643e-06	1.38866e-06	0.999998	1.38975e-06	1.38644e-06	3.53168e-05	1.37631e-05	5.02362e-06	1.43009e-06	1.38643e-06
523	1.44356e-06	1.44524e-06	1.44356e-06	1.44383e-06	1	1.44395e-06	1.44356e-06	5.45596e-06	2.90701e-06	1.93222e-06	1.45046e-06	1.44356e-06
524	3.3759e-06	3.44434e-06	3.37573e-06	3.38604e-06	0.999998	3.39191e-06	3.37576e-06	0.000173947	6.56172e-05	1.22542e-05	3.39998e-06	3.37571e-06
525	1.80246e-06	1.82029e-06	1.80242e-06	1.80511e-06	0.999999	1.80663e-06	1.80243e-06	4.61913e-05	1.79986e-05	4.15041e-06	1.80922e-06	1.80241e-06
526	2.71154e-05	2.85764e-05	2.71081e-05	2.74611e-05	0.000582125	2.7649e-05	2.7109e-05	0.268495	0.65546	0.214908	2.77356e-05	2.71069e-05
527	4.32893e-05	4.4096e-05	4.32843e-05	4.35174e-05	0.000298251	4.35559e-05	4.32849e-05	0.364056	0.762571	0.00764398	4.35945e-05	4.32835e-05
528	1.15974e-05	1.90937e-05	1.15918e-05	1.20587e-05	0.000295692	1.2905e-05	1.15929e-05	0.000163926	0.997537	0.0174373	1.20046e-05	1.15909e-05
529	0.000185468	0.434137	0.000184984	0.0186485	0.317835	0.0965475	0.00018504	0.919598	0.343078	0.193719	0.000185752	0.000184924
530	0.000174683	0.506215	0.000174268	0.0203558	0.331841	0.106209	0.000174315	0.959703	0.34631	0.211397	0.000174907	0.000174216
531	0.000127711	0.541932	0.000127462	0.0265111	0.390284	0.139476	0.00012749	0.967636	0.359182	0.276816	0.000127808	0.000127431
532	0.000134598	0.548521	0.000134405	0.0354789	0.483176	0.188044	0.000134427	0.734703	0.34707	0.379648	0.000134672	0.000134381
533	1.55397e-05	0.000247593	1.55284e-05	3.18971e-05	0.548695	0.000116058	1.55297e-05	0.000459626	0.000123287	0.464359	1.55448e-05	1.55269e-05
534	0.000158916	0.578958	0.000158803	0.0713115	0.827795	0.387614	0.000158815	0.755047	0.412401	0.735542	0.00015896	0.000158789
535	0.000127313	0.002136	0.000127235	0.000338261	0.871574	0.389602	0.000127244	0.760901	0.430716	0.784595	0.000127345	0.000127225
536	0.000125356	0.00144083	0.000125302	0.00026539	0.824984	0.450417	0.000125308	0.779818	0.484573	0.930177	0.000125378	0.000125296
537	0.000120366	0.00126616	0.000120319	0.000242548	0.82939	0.469685	0.000120324	0.786925	0.502021	0.925063	0.000120384	0.000120313
538	1.40208e-05	0.000476787	1.40048e-05	2.27388e-05	0.000138341	4.87084e-05	1.40069e-05	0.940822	0.0786196	8.91701e-05	1.40295e-05	1.40028e-05
539	7.69647e-05	0.000148502	7.66414e-05	9.71659e-05	0.198003	0.00124216	7.67079e-05	0.33702	0.564942	0.0173592	7.75282e-05	7.65979e-05
540	0.000317836	0.000342238	0.000317703	0.000325186	0.641998	0.0123273	0.000317725	0.694266	0.775233	0.15025	0.000318012	0.000317685
541	0.000176971	0.000187436	0.000176908	0.000180296	0.00121427	0.00682929	0.000176918	0.711409	0.920119	0.203106	0.000177044	0.0001769
542	6.36213e-05	6.70258e-05	6.36044e-05	6.45807e-05	0.000451708	0.00721068	6.36073e-05	0.721479	0.845145	0.0551683	6.36459e-05	6.36022e-05
543	2.74302e-05	2.87878e-05	2.74217e-05	2.78751e-05	0.000152126	0.00793668	2.74229e-05	0.692487	0.568808	0.0591666	2.74397e-05	2.74206e-05
544	1.28996e-05	1.32933e-05	1.28966e-05	1.30441e-05	4.20296e-05	0.0217494	1.2897e-05	0.880268	0.351135	0.115592	1.29022e-05	1.28963e-05
545	1.86453e-05	1.97735e-05	1.86403e-05	1.89404e-05	0.925005	0.00890567	1.86413e-05	0.000194811	0.16666	0.0176272	1.86537e-05	1.86397e-05
546	1.96056e-06	2.05849e-06	1.9603e-06	1.97948e-06	0.999934	2.01741e-06	1.96037e-06	2.47142e-05	2.53856e-05	0.00458491	1.9613e-06	1.96027e-06
547	9.35104e-07	9.66942e-07	9.34994e-07	9.42215e-07	0.999975	9.52441e-07	9.35017e-07	7.49063e-06	7.63381e-06	0.00622863	9.35339e-07	9.34979e-07
548	1.00131e-05	1.0522e-05	1.00103e-05	1.01674e-05	0.999006	0.0106009	1.00108e-05	7.65751e-05	0.169598	0.016084	1.00168e-05	1.00099e-05
549	7.13149e-06	7.41383e-06	7.12967e-06	7.22597e-06	0.999771	0.0153086	7.12996e-06	3.78132e-05	0.187072	0.022747	7.13352e-06	7.12944e-06
550	6.78397e-06	7.02952e-06	6.78233e-06	6.8681e-06	0.984281	0.0187394	6.78259e-06	3.22675e-05	0.208785	0.0277094	6.78572e-06	6.78212e-06
551	1.63588e-05	1.65099e-05	1.63578e-05	1.64106e-05	0.985813	0.110033	1.63579e-05	3.2065e-05	0.954375	0.166016	1.63598e-05	1.63576e-05
552	1.16484e-05	1.16901e-05	1.16482e-05	1.16623e-05	0.000769286	2.55262e-05	1.16482e-05	1.61072e-05	0.961652	0.418904	1.16487e-05	1.16481e-05
553	1.44914e-06	1.47922e-06	1.44907e-06	1.45474e-06	0.999996	1.61629e-06	1.44909e-06	8.61652e-06	1.05104e-05	2.09917e-06	1.44937e-06	1.44906e-06
554	8.55035e-05	9.69739e-05	8.5083e-05	0.000115171	0.0885423	8.87783e-05	8.53084e-05	0.149066	0.918944	0.0403469	8.62794e-05	8.50212e-05
555	3.28509e-05	3.50452e-05	3.27595e-05	3.93662e-05	0.0980458	3.34681e-05	3.27872e-05	0.00570561	0.975688	0.0373915	3.29505e-05	3.27462e-05
556	2.45871e-05	2.51712e-05	2.45709e-05	2.60046e-05	0.00045	2.47524e-05	2.45786e-05	0.0071082	0.954663	0.06527	2.46179e-05	2.45683e-05
557	0.000184973	0.000185105	0.00018497	0.000185292	0.000282218	0.000185011	0.000184972	0.0783456	0.96215	0.863314	0.000184981	0.000184969
558	5.61445e-05	5.74732e-05	5.60835e-05	6.02633e-05	0.159108	5.65183e-05	5.61e-05	0.000255525	0.987314	0.000973962	5.6201e-05	5.60748e-05
559	4.86629e-05	4.88612e-05	4.86504e-05	4.94802e-05	0.00237633	4.87174e-05	4.86529e-05	8.27429e-05	0.999796	0.000204834	4.8671e-05	4.86487e-05
560	1.61249e-05	1.61596e-05	1.61228e-05	1.62663e-05	0.000417665	1.61345e-05	1.61232e-05	2.24124e-05	0.999987	4.58857e-05	1.61264e-05	1.61225e-05
561	9.01196e-06	9.01448e-06	9.0118e-06	9.02226e-06	3.82589e-05	9.01265e-06	9.01183e-06	9.47017e-06	0.999999	1.1181e-05	9.01206e-06	9.01178e-06
562	1.02574e-05	1.02602e-05	1.02572e-05	1.02691e-05	4.35454e-05	1.02581e-05	1.02572e-05	1.07789e-05	0.999998	1.27263e-05	1.02575e-05	1.02572e-05
563	0.000108597	0.000116791	0.000108335	0.00012717	0.000969619	0.000110958	0.000108498	0.20727	0.945243	0.0604613	0.000109162	0.000108296
564	0.000206987	0.000209733	0.000206847	0.000215652	0.000612118	0.000207774	0.000206924	0.00900186	0.960369	0.197389	0.000207232	0.000206827
565	9.35818e-05	9.38202e-05	9.3571e-05	9.4306e-05	0.00013324	9.365e-05	9.35774e-05	0.000933181	0.00198403	0.999046	9.3603e-05	9.35695e-05
566	0.000303628	0.00194156	0.000675758	0.923278	0.0257723	0.0342831	0.000247667	0.000319955	0.0655683	0.000251576	0.000250781	0.000238887
Thomasomyini	4.24224e-05	0.00599768	0.000779711	0.98691	0.0109332	0.0955836	3.94519e-05	0.00019642	0.00147979	4.01713e-05	4.01031e-05	3.89402e-05
568	1.22786e-05	1.66106e-05	1.53027e-05	0.997947	0.0138421	0.000292198	1.1724e-05	1.16892e-05	2.92327e-05	1.18762e-05	1.18628e-05	1.16253e-05
569	2.23646e-05	2.36502e-05	2.23068e-05	0.999893	0.000235883	0.000111524	2.22346e-05	2.22298e-05	2.67752e-05	2.22751e-05	2.22717e-05	2.22112e-05
570	9.39875e-06	9.42234e-06	9.39794e-06	1	1.36318e-05	1.10917e-05	9.39652e-06	9.39647e-06	9.47317e-06	9.39722e-06	9.39716e-06	9.39613e-06
571	5.45501e-06	5.46643e-06	5.45462e-06	0.999999	7.50505e-06	6.2749e-06	5.45393e-06	5.4539e-06	5.49105e-06	5.45427e-06	5.45424e-06	5.45374e-06
572	3.75392e-06	3.76179e-06	3.75366e-06	0.999999	5.16464e-06	4.31809e-06	3.75318e-06	3.75316e-06	3.77873e-06	3.75341e-06	3.75339e-06	3.75305e-06
573	2.22662e-05	2.23221e-05	2.22643e-05	0.999996	3.22946e-05	2.62774e-05	2.22609e-05	2.22608e-05	2.24426e-05	2.22626e-05	2.22625e-05	2.226e-05
574	2.94564e-05	3.0848e-05	5.69814e-05	0.970555	0.0905561	0.000123541	2.92577e-05	2.92448e-05	3.48052e-05	2.9304e-05	2.92996e-05	2.92237e-05
575	1.1741e-06	1.18399e-06	3.31894e-05	0.00177083	0.999889	1.84628e-06	1.17272e-06	1.17264e-06	1.21178e-06	1.17305e-06	1.17302e-06	1.17249e-06
576	7.69321e-07	7.73821e-07	7.69967e-07	2.39963e-05	1	1.07523e-06	7.68696e-07	7.68657e-07	7.86454e-07	7.68845e-07	7.68831e-07	7.68589e-07
577	3.27947e-06	3.28069e-06	3.27968e-06	9.57956e-06	0.999999	3.36239e-06	3.2793e-06	3.27929e-06	3.28411e-06	3.27934e-06	3.27934e-06	3.27927e-06
578	7.46851e-07	7.51061e-07	4.06041e-05	0.00175964	0.999986	1.03313e-06	7.46264e-07	7.46228e-07	7.62922e-07	7.46404e-07	7.46391e-07	7.46164e-07
579	1.63551e-06	1.63613e-06	0.000435726	0.00272233	0.99998	1.67787e-06	1.63542e-06	1.63542e-06	1.63791e-06	1.63544e-06	1.63544e-06	1.63541e-06
580	3.5471e-06	3.54738e-06	0.00240366	0.00777246	0.99988	3.56654e-06	3.54706e-06	3.54705e-06	3.54821e-06	3.54707e-06	3.54706e-06	3.54705e-06
581	1.58469e-05	1.5847e-05	0.024002	0.0647418	0.988743	1.5857e-05	1.58469e-05	1.58469e-05	1.58475e-05	1.58469e-05	1.58469e-05	1.58469e-05
582	8.34546e-05	8.34546e-05	0.374458	0.966658	0.991278	8.34579e-05	8.34546e-05	8.34546e-05	8.34548e-05	8.34546e-05	8.34546e-05	8.34546e-05
583	1.72822e-06	1.72831e-06	1.77938e-06	2.3711e-06	1	1.73448e-06	1.72821e-06	1.72821e-06	1.72857e-06	1.72821e-06	1.72821e-06	1.7282e-06
584	2.36452e-06	2.36455e-06	2.37883e-06	2.53824e-06	1	2.36619e-06	2.36452e-06	2.36452e-06	2.36461e-06	2.36452e-06	2.36452e-06	2.36452e-06
585	5.85416e-05	5.87641e-05	0.000368831	0.972475	0.966521	7.34347e-05	5.8515e-05	5.85136e-05	5.9383e-05	5.85225e-05	5.85219e-05	5.85103e-05
586	2.73243e-05	2.74119e-05	2.73477e-05	0.802033	0.464637	3.31936e-05	2.73138e-05	2.73132e-05	2.76558e-05	2.73167e-05	2.73165e-05	2.73119e-05
587	8.09682e-05	8.10059e-05	8.09831e-05	0.976889	0.634927	8.34942e-05	8.09637e-05	8.09634e-05	8.11109e-05	8.09649e-05	8.09648e-05	8.09628e-05
588	3.03777e-06	3.0388e-06	3.03871e-06	0.977376	0.0418111	3.10651e-06	3.03765e-06	3.03764e-06	3.04165e-06	3.03768e-06	3.03768e-06	3.03762e-06
589	3.89659e-06	3.89705e-06	3.89698e-06	0.98338	0.0385427	3.9274e-06	3.89654e-06	3.89653e-06	3.89833e-06	3.89655e-06	3.89655e-06	3.89653e-06
590	2.55347e-06	2.55375e-06	2.55372e-06	0.985663	0.0298299	2.57241e-06	2.55343e-06	2.55343e-06	2.55454e-06	2.55344e-06	2.55344e-06	2.55343e-06
591	2.52241e-05	2.53002e-05	0.000405191	0.741964	0.91729	3.03131e-05	2.52151e-05	2.52146e-05	2.55119e-05	2.52177e-05	2.52175e-05	2.52135e-05
592	5.66853e-06	5.67645e-06	5.74534e-06	0.000495686	0.999648	6.19868e-06	5.66758e-06	5.66753e-06	5.69847e-06	5.66785e-06	5.66782e-06	5.66741e-06
593	1.95581e-05	1.95886e-05	0.000750198	0.804503	0.954365	2.15997e-05	1.95545e-05	1.95543e-05	1.96736e-05	1.95555e-05	1.95554e-05	1.95538e-05
594	1.91429e-06	1.91609e-06	1.9394e-06	0.999813	0.000312924	2.03448e-06	1.91408e-06	1.91406e-06	1.92108e-06	1.91414e-06	1.91413e-06	1.91404e-06
595	2.53472e-06	2.53511e-06	2.54125e-06	0.999999	7.77723e-05	2.56059e-06	2.53468e-06	2.53467e-06	2.53618e-06	2.53469e-06	2.53469e-06	2.53467e-06
596	3.55e-06	3.55004e-06	3.55061e-06	1	1.05138e-05	3.5524e-06	3.55e-06	3.55e-06	3.55014e-06	3.55e-06	3.55e-06	3.55e-06
597	1.97593e-05	1.97788e-05	0.00118167	0.918201	0.95796	2.10598e-05	1.9757e-05	1.97569e-05	1.98329e-05	1.97577e-05	1.97576e-05	1.97566e-05
598	2.05621e-05	2.05701e-05	0.00296013	0.926489	0.912892	2.10974e-05	2.05612e-05	2.05611e-05	2.05925e-05	2.05614e-05	2.05614e-05	2.0561e-05
599	1.50668e-05	1.50688e-05	0.0087441	0.995219	0.924792	1.52037e-05	1.50665e-05	1.50665e-05	1.50745e-05	1.50666e-05	1.50666e-05	1.50665e-05
600	1.8176e-06	1.81783e-06	1.95335e-06	0.950213	0.119175	1.83289e-06	1.81757e-06	1.81757e-06	1.81846e-06	1.81758e-06	1.81758e-06	1.81757e-06
601	1.32728e-05	1.32745e-05	0.00924142	0.923116	0.918358	1.33871e-05	1.32726e-05	1.32726e-05	1.32793e-05	1.32726e-05	1.32726e-05	1.32726e-05
602	7.66259e-06	7.66326e-06	0.0139479	0.934368	0.506514	7.70765e-06	7.6625e-06	7.6625e-06	7.66516e-06	7.66252e-06	7.66252e-06	7.66249e-06
603	8.53653e-06	8.53687e-06	0.0327545	0.998282	0.508253	8.55979e-06	8.53648e-06	8.53648e-06	8.53786e-06	8.53649e-06	8.53649e-06	8.53648e-06
604	1.16111e-06	1.1613e-06	1.34405e-06	0.999972	5.51959e-05	1.17383e-06	1.16109e-06	1.16109e-06	1.16183e-06	1.1611e-06	1.16109e-06	1.16108e-06
605	4.17127e-05	0.0100887	0.000956669	0.964771	0.00104047	0.149396	3.96334e-05	0.000247262	0.00164337	4.00823e-05	4.00374e-05	3.92869e-05
606	0.000117648	0.0254944	0.00306745	0.966965	0.0022544	0.922472	0.000116295	0.000937922	0.00411044	0.000116512	0.000116487	0.000116085
607	9.4111e-05	0.0404934	0.00887639	0.992722	0.00551686	0.167996	9.34206e-05	0.0027835	0.0115809	9.34448e-05	9.3437e-05	9.33314e-05
608	6.3507e-05	0.0469974	0.0112959	0.99205	0.00683804	0.168175	6.2944e-05	0.00352363	0.0149073	6.29436e-05	6.29384e-05	6.28754e-05
609	7.99896e-05	0.0809668	0.0304411	0.991665	0.0170224	0.19126	7.96092e-05	0.0118897	0.0479155	7.96018e-05	7.95986e-05	7.95643e-05
610	8.11622e-05	0.0884398	0.00016412	0.913113	0.00635278	0.204069	8.0875e-05	0.0224435	0.0856201	8.08676e-05	8.08654e-05	8.08412e-05
611	2.6338e-05	0.050633	3.23914e-05	0.000726812	0.0446089	0.791887	2.63292e-05	0.207576	0.0634866	2.63293e-05	2.63292e-05	2.63281e-05
612	1.6192e-05	0.0573168	1.90634e-05	0.000287569	0.000117699	0.928729	1.61875e-05	0.353954	0.0673353	1.61875e-05	1.61875e-05	1.6187e-05
613	2.33286e-06	1.44813e-05	2.52842e-06	2.39599e-05	2.09316e-05	0.000663001	2.33261e-06	0.963905	0.0484825	2.33261e-06	2.33261e-06	2.33258e-06
614	1.92701e-05	0.0755029	2.12651e-05	0.000201998	8.0527e-05	0.932656	1.92669e-05	0.909907	0.0530259	1.92669e-05	1.92669e-05	1.92665e-05
615	1.47639e-05	5.38808e-05	1.5187e-05	6.03627e-05	3.09017e-05	0.639516	1.47633e-05	0.931145	0.0773019	1.47633e-05	1.47633e-05	1.47632e-05
616	7.49666e-06	1.37819e-05	7.57017e-06	1.74692e-05	1.04182e-05	0.649379	7.49657e-06	0.986822	2.36038e-05	7.49657e-06	7.49657e-06	7.49656e-06
617	0.000202003	0.389208	0.000243713	0.939914	0.000269071	0.0024592	0.000201857	0.000536092	0.711419	0.000201853	0.000201851	0.000201839
618	3.47822e-05	0.000453125	3.89451e-05	0.002731	4.8933e-05	0.000505959	3.47781e-05	0.0001062	0.997323	3.47781e-05	3.47781e-05	3.47775e-05
619	1.90537e-05	0.0363144	0.0476023	0.985027	0.0206761	0.0576742	1.90049e-05	2.50381e-05	3.50532e-05	1.90052e-05	1.90048e-05	1.89991e-05
Rhagomyini	0.000445421	0.000410092	0.000400771	0.925201	0.0570311	0.0816442	0.000399646	0.000394087	0.121934	0.000401547	0.000401006	0.000393151
621	0.00113155	0.00111112	0.00110622	0.977071	0.479033	0.495235	0.00110561	0.00110257	0.00743014	0.00110609	0.00110583	0.0011021
Orizomyini	0.000713931	0.00252601	0.002547	0.982534	0.000937608	0.0211102	0.00014265	0.000999526	0.00259341	0.00187617	9.65911e-05	0.000236222
623	0.000914006	0.00580371	0.00569521	0.990294	0.00131422	0.0241288	0.000147951	0.0015148	0.00344519	0.00268837	9.26785e-05	0.000270999
624	0.000962658	0.000972453	0.000701195	0.990936	0.00149203	0.0162268	7.68708e-05	0.00177514	0.00394739	0.00312346	1.77449e-05	0.000213572
625	0.00186287	0.00105947	0.00125699	0.994667	0.0058784	0.0196439	0.000224005	0.0105995	0.0210267	0.0173028	4.9295e-05	0.000627401
626	0.00367487	0.00196682	0.00237311	0.985964	0.00514552	0.036268	0.000424374	0.0276626	0.0285701	0.0449034	7.28653e-05	0.00123363
627	0.00460425	0.00212756	0.00321938	0.900566	0.00296912	0.037687	0.000499177	0.0205018	0.033469	0.0691674	1.86202e-05	0.00168624
628	0.0639431	0.0312092	0.0512843	0.900125	0.0213237	0.123112	0.00808985	0.0522914	0.263195	0.852419	0.000163306	0.0274937
629	0.145356	0.0686359	0.115547	0.904364	0.0451874	0.241893	0.0176901	0.0508758	0.353258	0.827641	0.000287474	0.0606391
630	0.148776	0.0701045	0.118136	0.904291	0.0460981	0.22714	0.0180057	0.000783528	0.214415	0.00894737	0.000204313	0.0619354
631	0.359095	0.152103	0.268641	0.798223	0.0510723	0.0019068	0.0386001	0.000413199	0.00153931	0.00365858	0.000165109	0.134708
632	0.448874	0.221248	0.294213	0.809129	0.0667414	0.00102003	0.0546609	0.000262676	0.000864784	0.00198049	0.000132276	0.194679
633	0.103085	0.558933	0.328637	0.808535	0.13057	0.000565422	0.119726	0.000204378	0.000496414	0.00103327	0.000141541	0.486697
634	0.00100903	0.0026575	0.325561	0.756249	0.146917	0.00043617	0.136387	0.000167578	0.000387855	0.000792199	0.000120736	0.604972
635	0.00083989	0.00215739	0.356237	0.769628	0.196906	0.000397848	0.187704	0.000176354	0.000358594	0.000692726	0.000137784	0.917899
636	0.000337531	0.000708762	0.690532	0.941201	0.642079	0.000200512	0.639104	0.000139693	0.000189564	0.000280853	0.000129135	0.962754
637	6.011e-05	0.000114811	0.921662	0.985279	0.927167	3.87538e-05	0.926599	2.9932e-05	3.71521e-05	5.03671e-05	2.84012e-05	0.000585892
638	6.22524e-05	0.00015776	6.19081e-05	0.000688999	2.75998e-05	1.36286e-05	2.64486e-05	6.33602e-06	1.18689e-05	2.22822e-05	5.04109e-06	0.999208
639	6.42573e-06	1.30246e-05	7.77268e-06	6.39999e-05	4.79927e-06	3.3628e-06	4.69983e-06	2.81967e-06	3.23982e-06	4.02945e-06	2.72359e-06	1
640	1.78138e-06	3.19964e-06	2.07095e-06	1.41564e-05	1.43187e-06	1.1231e-06	1.4105e-06	1.00638e-06	1.09668e-06	1.26637e-06	9.85736e-07	1
641	0.104334	0.716919	0.0230547	0.365486	4.8964e-05	9.76627e-05	4.52133e-05	3.75257e-05	8.31826e-05	0.000167593	2.71885e-05	0.000570822
642	8.69609e-05	0.999543	4.73751e-05	0.000550042	1.41036e-05	1.59707e-05	1.32748e-05	7.26275e-06	1.35111e-05	2.54882e-05	5.696e-06	0.000177805
643	0.112302	0.996354	0.0251034	0.368951	3.67976e-05	7.65957e-05	3.44062e-05	3.37213e-05	6.67519e-05	0.000127288	2.64437e-05	0.000318225
644	0.150287	0.90802	0.0348067	0.39649	4.43237e-05	7.54753e-05	4.25669e-05	4.30037e-05	6.81182e-05	0.000114052	3.75064e-05	0.000239002
645	0.703986	0.921091	0.0679084	0.85087	8.43384e-05	9.47329e-05	8.37433e-05	8.38254e-05	9.22427e-05	0.000107669	8.19719e-05	0.000151527
646	0.948957	0.930662	0.0752931	0.870207	6.74825e-05	7.40039e-05	6.71097e-05	6.71677e-05	7.24456e-05	8.21192e-05	6.6006e-05	0.000109473
647	0.95216	0.887568	0.000173315	0.835693	5.66105e-05	6.13099e-05	5.63393e-05	5.63551e-05	6.01771e-05	6.71755e-05	5.55145e-05	8.75035e-05
648	0.447377	0.000314413	0.000325748	0.772656	9.23795e-05	0.000188456	8.41633e-05	6.98471e-05	0.000153853	0.000313526	5.0313e-05	0.000280386
649	0.587452	0.00073242	0.435222	0.0155496	0.000269697	0.00077358	0.000195226	0.000182264	0.000589349	0.00136088	9.16623e-05	0.000613478
650	0.993557	0.000310579	0.00657792	0.00470227	0.000171012	0.000298964	0.000149525	0.000142314	0.000251562	0.000461002	0.000118408	0.000274928
651	0.00180814	0.000364958	0.000811817	0.609727	0.0609886	0.407329	0.000238077	0.000463103	0.23294	0.00420513	0.000204651	0.000346276
652	0.0016368	0.000542762	0.000874849	0.63662	0.158268	0.909983	0.000454295	0.000610643	0.329601	0.0033795	0.000431758	0.000529938
653	0.000169084	0.000115216	0.000139487	0.00486665	0.000115873	0.0830241	9.47191e-05	0.0511588	0.206926	0.827799	8.83749e-05	0.000111632
654	5.46263e-05	4.7112e-05	5.06768e-05	0.000600976	4.67511e-05	0.0635457	4.39968e-05	0.0849961	0.115968	0.885862	4.30026e-05	4.65942e-05
655	4.81456e-05	4.56378e-05	4.68302e-05	0.00022491	4.55104e-05	0.113137	4.45945e-05	0.195087	0.000775577	0.875707	4.42612e-05	4.54644e-05
656	7.13044e-05	7.05203e-05	7.08919e-05	0.000127411	7.04834e-05	0.341648	7.01961e-05	0.730382	0.00025482	0.886754	7.00926e-05	7.04664e-05
657	7.23019e-05	4.84977e-05	6.50533e-05	0.000858818	3.82365e-05	0.00592857	2.81898e-05	0.0709308	0.578031	0.37584	2.10173e-05	4.52197e-05
658	5.46127e-05	4.7859e-05	5.25499e-05	0.000294204	4.50003e-05	0.00838278	4.20985e-05	0.382121	0.62454	0.0174584	4.00649e-05	4.69266e-05
659	4.9528e-05	4.81131e-05	4.90968e-05	0.000100706	4.75168e-05	0.0249579	4.69036e-05	0.865263	0.384329	0.00363843	4.64767e-05	4.79169e-05
660	1.01028e-05	1.00026e-05	1.00722e-05	1.36818e-05	9.96017e-06	2.03306e-05	9.9172e-06	0.999812	0.000276387	0.000394456	9.88705e-06	9.9888e-06
661	6.3788e-05	6.32365e-05	6.36202e-05	8.39458e-05	6.30049e-05	0.0723853	6.27644e-05	0.966015	0.421249	0.00116824	6.25977e-05	6.31598e-05
662	1.2742e-05	1.27163e-05	1.27342e-05	1.35502e-05	1.27049e-05	2.29972e-05	1.26943e-05	0.671948	0.543172	7.13334e-05	1.26865e-05	1.27127e-05
663	1.66487e-06	1.66393e-06	1.66458e-06	1.69488e-06	1.66351e-06	2.15102e-06	1.66312e-06	0.440035	0.837337	3.87566e-06	1.66284e-06	1.6638e-06
664	5.04695e-05	4.8949e-05	5.00074e-05	9.89628e-05	4.8283e-05	6.93388e-05	4.76526e-05	0.851847	0.402482	0.00417635	4.71942e-05	4.87412e-05
665	0.000772145	0.000644065	1.4753e-05	0.980942	0.0042768	0.0413551	8.77825e-05	0.0397137	0.00187785	0.00917694	8.03668e-05	1.04469e-05
666	0.00986015	0.0036597	0.000121972	0.330754	0.0490283	0.0579782	0.0016941	0.618681	0.00392913	0.016319	0.00161993	8.78622e-05
667	0.0603861	0.0210015	0.00030701	0.328285	0.145619	0.0998658	0.00560994	0.971116	0.00831014	0.0340337	0.00529317	0.000128314
668	0.183609	0.0641049	0.000717177	0.34297	0.576074	0.186388	0.0198267	0.941083	0.0156844	0.106139	0.0186898	0.000129109
669	0.210972	0.0739789	0.000799226	0.348063	0.844836	0.212459	0.00163332	0.959752	0.00253251	0.0554848	0.000120199	9.12572e-05
670	2.31925e-05	2.12064e-05	0.00079832	0.0108812	0.860655	4.34998e-05	0.00169309	0.668705	0.00280847	0.0601339	2.37077e-05	1.95266e-05
671	3.0012e-06	2.7503e-06	0.000999366	0.0115757	0.99858	4.21469e-06	0.00226884	0.000242168	3.47338e-06	1.3242e-05	3.01606e-06	2.57757e-06
672	2.54507e-06	2.46489e-06	0.00180868	0.0164714	0.999496	3.04792e-06	0.00505343	7.77319e-05	2.7698e-06	6.17095e-06	2.60862e-06	2.40574e-06
673	2.19536e-06	2.1563e-06	0.0032613	0.010801	0.996377	2.4775e-06	0.0105235	3.60931e-05	2.31719e-06	3.92751e-06	2.23979e-06	2.12629e-06
674	1.62211e-05	1.62103e-05	0.126862	0.131305	0.894393	1.63107e-05	0.388475	2.45107e-05	1.62601e-05	1.66844e-05	1.62396e-05	1.62017e-05
675	1.97196e-06	1.89752e-06	1.89835e-06	5.96465e-06	0.999997	2.25314e-06	2.08772e-06	8.61065e-05	2.10596e-06	5.56529e-06	1.94442e-06	1.84896e-06
676	2.49513e-05	2.35249e-05	2.24247e-05	0.000167737	0.852746	4.01153e-05	2.58232e-05	0.697559	0.00419668	0.0811729	2.52709e-05	2.23017e-05
677	3.23177e-06	3.13975e-06	3.07997e-06	1.4442e-05	0.000324268	4.35332e-06	3.35194e-06	0.955007	0.00928171	0.0532099	3.24331e-06	3.05684e-06
678	0.225605	0.0793121	6.89155e-05	0.341829	0.000948462	0.227453	9.01171e-05	0.977979	9.13979e-05	0.00018869	8.99518e-05	6.88431e-05
679	0.305893	0.112888	7.48147e-05	0.38828	0.000702525	0.436247	9.00796e-05	0.795879	9.10382e-05	0.000160976	8.99607e-05	7.47622e-05
680	0.380439	0.151528	7.08237e-05	0.444625	0.000555021	0.743964	8.29542e-05	0.00624285	8.37334e-05	0.000139018	8.28645e-05	7.07839e-05
681	0.875124	0.000731151	7.49848e-05	0.880894	0.000368114	0.00556218	8.22326e-05	0.00339009	8.26796e-05	0.000115808	8.21789e-05	7.49611e-05
682	0.998244	0.000131859	1.76849e-05	0.00198341	8.98978e-05	0.000764803	1.95262e-05	0.000587814	1.96363e-05	2.79977e-05	1.95132e-05	1.76792e-05
683	0.999996	2.87266e-05	4.2686e-06	0.000461989	1.88599e-05	0.000170635	4.64155e-06	0.000124749	4.66423e-06	6.35704e-06	4.63892e-06	4.26743e-06
684	9.54968e-06	3.43927e-06	1.93412e-06	2.02887e-05	2.212e-05	7.01718e-05	2.1964e-06	0.999958	2.20734e-06	3.60261e-06	2.19063e-06	1.93174e-06
685	5.93892e-05	3.73893e-05	2.42104e-05	0.000325673	0.82997	9.01127e-05	0.0252439	0.0012921	0.0185666	0.130169	0.0249072	2.40826e-05
686	2.88457e-05	2.45627e-05	2.15573e-05	0.000327844	0.0708368	0.0424049	2.25321e-05	0.946044	0.0127191	3.01396e-05	2.24719e-05	2.15095e-05
687	5.091e-05	0.00683922	4.70434e-05	0.987495	0.00643869	0.259798	4.78035e-05	0.00159361	9.40975e-05	0.000126276	4.7596e-05	4.63642e-05
688	1.03245e-05	1.13138e-05	9.87976e-06	0.999061	0.00567129	0.000145991	9.97693e-06	0.000180438	1.51786e-05	1.82845e-05	9.95488e-06	9.81468e-06
689	2.38936e-05	2.4229e-05	2.37708e-05	0.995972	0.032014	6.41525e-05	2.37954e-05	7.03079e-05	2.53049e-05	2.61535e-05	2.37891e-05	2.37517e-05
690	4.5073e-05	0.0146418	4.33578e-05	0.97015	0.00375548	0.523557	4.36771e-05	0.000717143	6.48074e-05	7.8691e-05	4.35846e-05	4.30531e-05
691	3.92351e-05	0.00030518	3.82008e-05	0.972313	0.00471468	0.973738	3.83842e-05	0.000444188	5.13806e-05	5.98454e-05	3.83275e-05	3.80107e-05
692	2.10922e-05	0.000280612	2.08355e-05	0.0750068	0.00843798	0.992556	2.08792e-05	0.000121331	2.41421e-05	2.62656e-05	2.0865e-05	2.07872e-05
693	3.8857e-06	0.000310596	3.85629e-06	0.0486462	5.37572e-06	0.999776	3.86161e-06	1.54121e-05	4.22847e-06	4.46857e-06	3.86001e-06	3.85095e-06
694	3.51415e-06	0.000392496	3.49766e-06	0.0492097	4.36708e-06	0.998676	3.50063e-06	9.97474e-06	3.70647e-06	3.84117e-06	3.49973e-06	3.49466e-06
695	1.11654e-05	1.17897e-05	1.11636e-05	3.11426e-05	1.12541e-05	0.999987	1.11639e-05	1.18683e-05	1.11863e-05	1.12009e-05	1.11638e-05	1.11633e-05
696	3.41019e-06	3.43085e-06	3.41015e-06	3.97133e-06	3.41209e-06	1	3.41016e-06	3.42516e-06	3.41064e-06	3.41095e-06	3.41016e-06	3.41015e-06
697	1.3185e-06	1.32392e-06	1.31849e-06	1.46579e-06	1.31899e-06	1	1.31849e-06	1.32242e-06	1.31861e-06	1.31869e-06	1.31849e-06	1.31848e-06
698	1.22612e-05	0.0049634	1.2258e-05	0.0957154	1.24358e-05	0.999296	1.22585e-05	1.35448e-05	1.22996e-05	1.23264e-05	1.22584e-05	1.22574e-05
699	5.49469e-06	9.82254e-06	5.49414e-06	0.000131371	5.5242e-06	0.999983	5.49424e-06	5.71303e-06	5.50119e-06	5.50573e-06	5.49421e-06	5.49403e-06
700	1.4673e-05	0.0117504	1.46712e-05	0.182439	1.47714e-05	0.95396	1.46715e-05	1.53943e-05	1.46946e-05	1.47097e-05	1.46714e-05	1.46708e-05
701	1.59903e-06	2.43472e-06	1.59138e-06	5.26259e-05	1.97592e-06	0.999999	1.59277e-06	4.59573e-06	1.68801e-06	1.75035e-06	1.59236e-06	1.59e-06
702	4.32421e-06	4.55401e-06	4.32211e-06	1.83692e-05	4.42774e-06	0.999999	4.32249e-06	5.14712e-06	4.34864e-06	4.36576e-06	4.32238e-06	4.32173e-06
703	9.0782e-06	9.09292e-06	9.07807e-06	9.97782e-06	9.08483e-06	0.999999	9.07809e-06	9.13091e-06	9.07977e-06	9.08086e-06	9.07808e-06	9.07804e-06
704	1.84186e-06	1.84253e-06	1.84185e-06	1.8829e-06	1.84216e-06	1	1.84185e-06	1.84426e-06	1.84193e-06	1.84198e-06	1.84185e-06	1.84185e-06
705	1.66413e-05	3.10229e-05	1.65077e-05	0.0268738	0.0119886	0.996924	1.65296e-05	6.8741e-05	1.82482e-05	1.93632e-05	1.65221e-05	1.64819e-05
706	1.50004e-05	1.58079e-05	1.49932e-05	0.0350956	0.0612611	0.993692	1.49944e-05	1.7815e-05	1.50869e-05	1.5147e-05	1.4994e-05	1.49918e-05
707	5.76707e-06	5.95864e-06	5.76548e-06	0.0467561	2.07641e-05	0.998131	5.76576e-06	6.39003e-06	5.78589e-06	5.79901e-06	5.76567e-06	5.76518e-06
708	4.58821e-05	8.76344e-05	4.53244e-05	0.998421	5.86717e-05	0.0045756	4.54251e-05	0.000264469	5.23995e-05	5.69392e-05	4.53947e-05	4.52231e-05
709	4.0453e-05	3.85242e-05	3.84788e-05	0.970783	0.0118163	0.000407424	3.42684e-05	0.000113829	0.045919	0.000128747	3.37087e-05	3.5447e-05
710	0.00299421	0.00315218	0.00100724	0.994189	0.00341493	0.022457	1.64573e-05	0.000646482	0.000649716	3.02092e-05	1.64151e-05	1.64576e-05
711	0.0296613	0.0277379	0.00449315	0.997201	5.44137e-05	0.00020309	3.78209e-05	3.98132e-05	4.0573e-05	3.8579e-05	3.7809e-05	3.78258e-05
712	0.000818567	0.0964232	0.00012324	0.995646	7.33108e-05	0.000155354	6.40918e-05	6.52215e-05	6.56525e-05	6.45134e-05	6.40848e-05	6.40941e-05
713	0.104709	0.000215807	0.0149341	0.94284	4.13028e-05	8.52024e-05	3.63885e-05	3.69759e-05	3.71788e-05	3.66067e-05	3.63854e-05	3.63903e-05
714	0.999906	1.29778e-05	1.06423e-05	0.000259603	4.67061e-06	5.53753e-06	4.57272e-06	4.58475e-06	4.58851e-06	4.57703e-06	4.57266e-06	4.57276e-06
715	0.999996	7.42681e-06	6.9166e-06	0.000102735	4.38356e-06	4.7039e-06	4.34739e-06	4.35184e-06	4.35322e-06	4.34899e-06	4.34737e-06	4.34741e-06
716	1	4.2825e-06	4.26837e-06	6.94314e-06	4.19759e-06	4.20653e-06	4.19658e-06	4.1967e-06	4.19674e-06	4.19662e-06	4.19658e-06	4.19658e-06
717	0.999997	6.78319e-06	6.31745e-06	9.38415e-05	4.00356e-06	4.29613e-06	3.97052e-06	3.97458e-06	3.97585e-06	3.97198e-06	3.97051e-06	3.97054e-06
718	0.00102871	0.00287862	0.0048589	0.966855	0.030418	0.146515	3.9684e-05	0.00521044	0.00438787	0.000122299	3.9668e-05	3.9681e-05
719	2.66218e-05	0.00500939	0.0108214	0.781515	0.00409808	0.357589	2.37202e-05	0.00298839	0.00392963	0.000190863	2.37165e-05	2.37202e-05
720	6.90932e-05	0.0166314	0.042994	0.791355	0.00699159	0.976661	6.70907e-05	0.00890566	0.0138112	0.000638917	6.70879e-05	6.70905e-05
721	5.36859e-05	8.63491e-05	0.000271538	0.00189004	0.0164724	0.998206	5.32278e-05	0.0276491	0.0461471	0.00187785	5.32269e-05	5.32276e-05
722	3.88419e-05	5.36916e-05	0.000135679	0.000869271	0.0218753	0.998778	3.85788e-05	0.0385072	0.0654463	0.0025682	3.85783e-05	3.85786e-05
723	6.71047e-05	7.80965e-05	0.0001387	0.000682197	0.0492719	0.956535	6.69015e-05	0.097216	0.181332	0.00570358	6.6901e-05	6.69013e-05
724	0.000122665	0.000128241	0.000158845	0.000435549	0.198025	0.959267	0.000122549	0.408691	0.00471298	0.0212144	0.000122549	0.000122549
725	0.000133335	0.000135911	0.000150051	0.000277817	0.475021	0.964417	0.000133282	0.942854	0.00233644	0.0492489	0.000133282	0.000133282
726	0.000126313	0.0596483	0.205381	0.885444	0.000164442	0.00920759	0.000125246	0.000151019	0.000165379	0.000126392	0.000125245	0.000125246
727	5.17969e-06	0.00482271	5.32967e-05	0.00306455	0.000100213	0.990874	4.90717e-06	0.00237955	0.0014663	5.66479e-06	4.90702e-06	4.90722e-06
728	1.09535e-05	0.000789179	0.000249963	0.00274364	0.000682087	0.999495	1.09277e-05	0.0302303	0.0153058	2.11059e-05	1.09277e-05	1.09277e-05
729	2.82424e-06	0.000958888	0.000337605	0.0028818	0.00101097	0.998286	2.82067e-06	0.00522842	4.12149e-06	2.01286e-05	2.82066e-06	2.82067e-06
730	5.01047e-06	5.28819e-06	5.06193e-06	6.53635e-06	5.18114e-06	0.999327	5.01006e-06	0.012233	5.23057e-06	5.01332e-06	5.01006e-06	5.01006e-06
731	3.76422e-06	0.00528539	0.00238026	0.00859701	0.0090349	0.999197	3.76365e-06	0.0205436	3.94514e-06	0.000209493	3.76365e-06	3.76365e-06
732	2.49659e-06	0.00512495	2.58531e-06	0.00976	0.00936337	0.996878	2.49641e-06	0.00801628	2.55854e-06	2.50721e-06	2.49641e-06	2.49641e-06
733	3.77125e-06	0.0320029	3.79505e-06	0.0231745	0.0230643	0.992893	3.77119e-06	0.0310182	3.78956e-06	3.77396e-06	3.77119e-06	3.77119e-06
734	6.88411e-06	0.0965904	6.89807e-06	0.0514199	0.0513272	0.961864	6.88407e-06	0.108831	6.89557e-06	6.88568e-06	6.88407e-06	6.88407e-06
735	2.49378e-06	0.00429659	0.00394453	0.00519335	0.00877329	0.99514	2.49352e-06	0.0340388	2.56286e-06	0.000403236	2.49352e-06	2.49352e-06
736	5.63592e-06	0.0126893	0.0123555	0.0135335	0.028002	0.987289	5.63573e-06	0.117978	5.68417e-06	0.00169254	5.63573e-06	5.63573e-06
737	1.38182e-06	3.13632e-06	3.11124e-06	3.1996e-06	0.0453885	0.948598	1.38181e-06	0.0397201	1.38473e-06	0.00515294	1.38181e-06	1.38181e-06
738	1.1375e-05	1.23699e-05	1.23545e-05	1.24094e-05	0.164492	0.928562	1.1375e-05	0.0885923	1.13769e-05	0.0821362	1.1375e-05	1.1375e-05
739	1.24326e-05	0.0296927	0.0293726	0.0304987	0.0618875	0.961569	1.24325e-05	0.231007	1.24739e-05	1.50888e-05	1.24325e-05	1.24325e-05
740	1.20034e-06	1.31276e-06	1.28853e-06	1.37203e-06	2.54002e-06	0.941961	1.20033e-06	0.0768755	1.20555e-06	1.21909e-06	1.20033e-06	1.20033e-06
741	1.28992e-05	2.10939e-05	1.38562e-05	6.99441e-05	1.36849e-05	0.997162	1.28818e-05	0.0540858	0.0281284	1.29002e-05	1.28818e-05	1.28818e-05
742	7.44666e-05	8.05281e-05	7.5174e-05	0.000116422	7.50532e-05	0.992966	7.44539e-05	0.450693	0.245058	7.44676e-05	7.44539e-05	7.44539e-05
743	0.00190027	0.00102795	5.65351e-05	0.928731	0.0653203	0.210047	4.2826e-05	0.00848935	0.0055963	4.32652e-05	4.2816e-05	4.28228e-05
744	9.6658e-05	0.00322527	9.39233e-05	0.775252	0.166217	0.266855	8.65956e-05	0.0354146	0.021989	8.68668e-05	8.65883e-05	8.65924e-05
745	6.08823e-05	0.010794	6.01084e-05	0.444927	0.103754	0.464387	5.84488e-05	0.0760859	0.0898161	5.85016e-05	5.84472e-05	5.8448e-05
746	0.000160701	0.000267794	0.000160571	0.474968	0.198699	0.744875	0.000159883	0.0998702	0.624189	0.000159905	0.000159883	0.000159883
747	0.000144574	0.000200244	0.000144543	0.513936	0.281485	0.907552	0.000144141	0.136411	0.00252718	0.000144154	0.000144141	0.000144141
748	0.00736477	4.10793e-05	3.97107e-05	0.887886	0.286798	0.00097046	3.62628e-05	8.53978e-05	5.08182e-05	3.63491e-05	3.62616e-05	3.6263e-05
749	0.0347018	4.85062e-05	4.81264e-05	0.920985	0.715613	0.000306896	4.71493e-05	6.02768e-05	5.11501e-05	4.71751e-05	4.71489e-05	4.71493e-05
750	0.0660924	4.56385e-05	4.54343e-05	0.989291	0.722364	0.000182145	4.49207e-05	5.17532e-05	4.70264e-05	4.49345e-05	4.49204e-05	4.49207e-05
751	0.165906	5.71678e-05	5.70579e-05	0.920378	0.778985	0.000130952	5.67786e-05	6.04728e-05	5.79162e-05	5.67862e-05	5.67785e-05	5.67786e-05
752	0.348751	6.94982e-05	6.94281e-05	0.928626	0.923818	0.000116501	6.92503e-05	7.16034e-05	6.9975e-05	6.92551e-05	6.92502e-05	6.92503e-05
753	0.000966055	5.16636e-05	5.16418e-05	0.985692	0.942613	6.63681e-05	5.15859e-05	5.23225e-05	5.18125e-05	5.15874e-05	5.15859e-05	5.15859e-05
754	0.000565144	3.42362e-05	3.42234e-05	0.905364	0.947374	4.2832e-05	3.41908e-05	3.46214e-05	3.43233e-05	3.41917e-05	3.41908e-05	3.41908e-05
755	1.25796e-05	5.30126e-06	5.29185e-06	0.999945	0.000202625	1.14517e-05	5.26956e-06	5.57814e-06	5.36488e-06	5.27012e-06	5.26956e-06	5.26956e-06
756	6.105e-05	6.37453e-05	6.37241e-05	0.977598	6.7114e-05	0.0347113	5.7469e-05	5.68781e-05	8.57926e-05	5.90871e-05	5.715e-05	5.58072e-05
Sigmodontalia	0.581835	0.215818	0.40522	0.717978	0.0380128	0.321719	0.404095	0.00642126	0.00753899	0.0065058	0.00650273	0.0064167
Ichthyomini	0.345827	0.00147968	0.00155707	0.582456	0.0398688	0.152697	0.00155049	0.00113282	0.00128421	0.00114674	0.00114617	0.00113194
759	0.733682	0.00143209	0.00146922	0.924191	0.00170775	0.433876	0.00146596	0.00126097	0.00133631	0.00126743	0.00126718	0.00126058
760	0.00942903	0.00114103	0.00116376	0.94274	0.00126898	0.541418	0.00116148	0.00102382	0.00108097	0.00102859	0.00102841	0.00102354
761	0.0036507	0.000481212	0.000488668	0.0112577	0.000546527	0.989946	0.000488007	0.000446495	0.000461908	0.000447822	0.00044777	0.000446415
762	0.00254322	0.000378604	0.00038425	0.99864	0.000434786	0.00385809	0.000383699	0.000350193	0.000363826	0.000351341	0.000351296	0.000350126
763	0.981226	0.000256146	0.000266604	0.0175077	0.000417586	0.002276	0.000266095	0.000225172	0.000231125	0.000225872	0.00022584	0.000225122
Sigmodontini	0.640102	0.259927	0.484004	0.694418	0.00585269	0.324467	0.482596	0.00520207	0.00597466	0.00525818	0.0052562	0.00519916
765	0.960096	0.00996777	0.747652	0.859615	0.00362391	0.00560763	0.743983	0.00332984	0.00367725	0.00335497	0.00335409	0.00332854
766	0.995383	0.00518687	0.0052882	0.00949578	7.88052e-05	0.000164565	0.000155064	7.2708e-05	7.77089e-05	7.31597e-05	7.31414e-05	7.26799e-05
767	0.999495	0.00562718	0.00572735	0.00972006	4.38527e-05	7.22641e-05	6.56652e-05	4.08917e-05	4.38819e-05	4.11278e-05	4.1119e-05	4.08785e-05
768	0.999647	0.0108043	0.0109295	0.0145313	3.25172e-05	4.40491e-05	3.88241e-05	3.08899e-05	3.27424e-05	3.10263e-05	3.10214e-05	3.08827e-05
769	0.998902	0.0228885	0.0230208	0.0263395	3.02534e-05	3.90605e-05	3.46224e-05	2.89435e-05	3.0464e-05	2.90542e-05	2.90502e-05	2.89377e-05
770	0.999999	4.86422e-06	5.24149e-06	7.71093e-06	4.1278e-06	5.12238e-06	5.16044e-06	4.07617e-06	4.1077e-06	4.07963e-06	4.07947e-06	4.07593e-06
771	1	2.33016e-06	2.42097e-06	3.01625e-06	2.15111e-06	2.39085e-06	2.3998e-06	2.13862e-06	2.14629e-06	2.13946e-06	2.13942e-06	2.13856e-06
772	1	3.38237e-06	3.51419e-06	4.3783e-06	3.12249e-06	3.47047e-06	3.48346e-06	3.10435e-06	3.11549e-06	3.10557e-06	3.10551e-06	3.10427e-06
773	0.999992	2.83698e-05	3.53258e-05	8.05237e-05	1.60032e-05	3.39978e-05	3.47109e-05	1.5074e-05	1.56365e-05	1.51361e-05	1.51333e-05	1.50697e-05
