# Supplementary material for: The importance of the Andes in the evolutionary radiation of Sigmodontinae (Rodentia, Cricetidae), the most diverse group of mammals in the Neotropics
Source: Sci Rep. 2023 Feb 7;13:2207. doi: 10.1038/s41598-023-28497-0 (PMC9905555; doi:10.1038/s41598-023-28497-0)
Supplement: Supplementary file 8 — Supplementary Table S10. [file 41598_2023_28497_MOESM8_ESM.csv]

From	To	Dispersal events
A	B	1
A	C	3
A	D	1
A	E	0
A	F	1
A	G	0
A	H	0
A	I	0
A	J	0
A	K	0
A	L	0
B	C	1
B	D	3
B	E	0
B	F	1
B	G	0
B	H	0
B	I	0
B	J	0
B	K	0
B	L	0
C	D	0
C	E	0
C	F	0
C	G	0
C	H	0
C	I	0
C	J	0
C	K	0
C	L	0
D	E	16
D	F	16
D	G	3
D	H	2
D	I	7
D	J	1
D	K	0
D	L	1
E	F	3
E	G	20
E	H	4
E	I	4
E	J	21
E	K	17
E	L	0
F	G	0
F	H	12
F	I	4
F	J	1
F	K	0
F	L	0
G	H	0
G	I	0
G	J	0
G	K	1
G	L	0
H	I	17
H	J	6
H	K	0
H	L	0
I	J	13
I	K	0
I	L	0
J	K	3
J	L	0
K	L	0
B	A	1
C	A	0
D	A	7
E	A	1
F	A	1
G	A	0
H	A	0
I	A	0
J	A	0
K	A	0
L	A	0
C	B	0
D	B	8
E	B	0
F	B	10
G	B	0
H	B	5
I	B	0
J	B	0
K	B	0
L	B	0
D	C	13
E	C	5
F	C	1
G	C	1
H	C	0
I	C	0
J	C	0
K	C	0
L	C	1
E	D	7
F	D	7
G	D	0
H	D	1
I	D	0
J	D	0
K	D	0
L	D	0
F	E	12
G	E	0
H	E	7
I	E	6
J	E	2
K	E	0
L	E	1
G	F	0
H	F	9
I	F	1
J	F	4
K	F	0
L	F	0
H	G	0
I	G	0
J	G	0
K	G	1
L	G	1
I	H	13
J	H	7
K	H	0
L	H	0
J	I	5
K	I	0
L	I	0
K	J	0
L	J	0
L	K	0
