# Supplementary material for: The importance of the Andes in the evolutionary radiation of Sigmodontinae (Rodentia, Cricetidae), the most diverse group of mammals in the Neotropics
Source: Sci Rep. 2023 Feb 7;13:2207. doi: 10.1038/s41598-023-28497-0 (PMC9905555; doi:10.1038/s41598-023-28497-0)
Supplement: Supplementary file 9 — Supplementary Information 2. [file 41598_2023_28497_MOESM9_ESM.txt]

#NEXUS

[Data matrix from: "The Andean mountain's role on the Sigmodontinae (Rodentia: Cricetidae) evolutionary radiation"; Vallejos et al. 2023]
[Data: Multiple genes alignment matrix and partitions, based on 11 genes for 387 Sigmodontinae species (see Vallejos et al. 2023 methods for details)]

BEGIN DATA;
	DIMENSIONS  NTAX=408 NCHAR=11472;
	FORMAT DATATYPE = DNA GAP = - MISSING = ?;
	MATRIX
	Abrawayaomys_ruschii_0              -------TCATACGAAAAAATCACCCTCTGCTCAAAATTATCAATCACTCCTTCATTGACTTACCTACTCCATCAAACATCTCTTCATGATGAAACTTTGGCTCCCTACTAGGCCTCTGTCTAGTCATCCAAATTCTAACAGGCTTCTTCTTAGCCATACACTATACATCAGATACAACCACAGCTTTCTCTTCAGTAGCCCATATCTGCCGAGACGTAAACTACGGCTGACTTATCCGATATCTTCACGCCAATGGCGCCTCCATATTTTTCATTTGCTTATTTATCCACATCGGACGAGGTATTTACTACGGCTCTTACATGCTCCGAGAAACCTGAAACATCGGCATTATCTTATTTCTAACAACCATAGCAACAGCATTCGTAGGCTATGTACTTCCATGAGGACAGATGTCCTTTTGAGGCGCTACAGTCATCACTAATCTACTATCAGCAATCCCATATATCGGAACCTCATTAGTTGAATGAATTTGGGGTGGATTTTCAGTAGATAAAGCTACTTTAACACGCTTCTTTGCCTTCCATTTCATTCTCCCCTTCATTATCGCAGCCCTAGTCCTAGTACACCTCCTCTTTCTTCATGAGACAGGATCTAATAACCCATCAGGCCTCAATTCTAATGCCGACAAAATCCCCTTTCACCCCTACTATACTATCAAAGACCTACTAGGCGTCATTCTACTGCTAATGGCCTTAATAACATTAACCCTATTCTTCCCAGACCTCCTAGGAGACCCAGATAACTACACCCCAGCTAATCCCCTTAACACCCCTGCACACATCAAGCCCGAATGATATTTCCTCTTCGCCTACGCCATTCTTCGATCAATCCCTAACAAACTAGGAGGTGTCCTTGCCCTTATCTTATCAATCCTTATTCTAGCAACATTTCCTATTCTCAACTCATCAAATCAACATGGCCTAGTATACCGACCAATTACTCAAGTCATCTATTGAATTTTCATCGCCAACCTCCTTGTCCTTACATGAATTGGAGGTCAGCCTGTAGAATATCCTTTTATCATGATTGGCCAAATTGCATCTATCACATACTTTGTGATCATCGTAATTCTTATGCCCATTGCCAGCATGATTGAAAATGACATCCTAAA----------???????????????????????????????????????????????????????????????????????????????????????????????????????????????????????????????????????????????????????????????????????????????????????????????????????????????????????????????????????????????????????????????????????????????????????????????????????????????????????????????????????????????????????????????????????????????????????????????????????????????????????????????????????????????????????????????????????????????????????????????????????????????????????????????????????????????????????????????????????????????????????????????????????????????????????????????????????????????????????????????????????????????????????????????????????????????????????????????????????????????????---------------------------GCAGCCATTGAGCAGGCTATGAAGAGTCGTGAGATTCTGGGCATCTCAGACCCTCAGATACTGGCCCATGTGCTGACAGCCGGAGTACAGAGTTCCTTGAATGACCCACGCCTCTTCATCTCCTATGAGCCCAGTCCCCTTGAGGCTCCCCAGCAAGCACCAACGCTCACCAGCCTCACTCCAGAAGAACTGCTGACCCAGCTACAGAGGAGCATCCACCATGAAGTTCTGGAGGGCAATGTGGGTTACTTACGAGTGGATGCCCTTCCTGGCCAGGAGGTACTGAGTGAGCTGGGGGGACTCTTGGTGGCCCATGTGTGGAAGCAGCTCATGAGCACTGCTTCCTTAGTACTCGATCTTCGGTACTGTGCTGGTGGTCACATCTCTGGGATACCTTATGTCATCTCCTACTTGAACCCTGGGAACACAGTCATGCACGTGGATACCATCTATGATCGTCCCTCCAATACCACCACTGAGATCTGGACCTTGCCCAAGGTCCTAGGGGAGAGATACAGTGCTGACAAAGATGTGGTAGTCCTCACCAGTGGACATACTGGGGGTGTGGCTGAGGACATCACCTACATCCTCAAGCAGATGCGCAGAGCCATAGTGGTGGGTGAGCGGACAGAGGGCGGTGCCCTGGACCTCCAGAAGCTGAGA?TAGGCCAGTCCAACTTTTTCCTCACAGTTCCTGTGTCCAGGTCTCTGGGACCCCTGGGACGAGGTGGCCAGACATGGGAAGGCAGTGGTGTGCTGCCTTGTGTGGGGGTACCTGCAGAGCAGGCCCTAGAAAAGGCCCTGGCCATCCTCACCCTGCGCCGTGCCCTGCCAGGGATTGTCCTCCGACTTCAGGAAGCCCTGCAGGACTATTACACACTGGTGGACCGAGTGCCAGGCCTGCTACACCACCTGGCTAGCATGGACTACTCAGCCGTGGTCTCTGAGGATGACCTAGTGACAAAGCTCAATGCTGGCTTGCAAGCTGTCTCAGAGGATCCCAGGCTCCTGGTGAGAGCCACTGGACCTAAAGAAAGCTCCTCTAGGCCTGAGACTGGGCCTAACGAACCCCCAGAAGCTGCTCCTGAGGTGCCCAAGGAAGAAGCTGCCCGAAGGGCCCTAGTCGACTCTGTGTTTCAGGTATCCGTGCTGCCAGGCAATGTGGGATACCTGCGCTTTGACAGATTTGCAGATGCCTCTGTGCTGAGGACACTGGGTCCTTATGTG-------------------------------------------------------AAGGCACCTGAAGAAGTGCAAAGGGAGAAGTGTTCCTTGGAAGGGAACACTTACCAAGAGAAGTCTCCAGTATTTCCGGATAAGCCTGCTGGTCAGAATTCAGTTCCGACTCAAAGAGCATTGAAACTCCACCCTAAATTTTCAAAGAAATGCCAAGCTGATGGGAAGCCAAGAGACAAAGCAATTCACCAAGCCAGGCTTAGGCACTTCTGCCGCATCTGTGGGAATCCTTTCAAGAGTGATGGGCACAACCGGAGATACCCGGTCCACGGGCCTGTGGATGCTAAAACCCAGAGCCTTTTCCGAAAGAAGGAAAAGAGAGTCACTTCCTGGCCAGACCTCATTGCCAGGGTTTTCCGGATTGATGTGAAGGCGGATGTGGACTCCATCCACCCCACCGAATTCTGCCATAACTGTTGGAGCATTATGTTCAGGAAGTTCAGTAGTACCCCCTGCAAGGTCTACTTCCCAAGGAATGCGACCATGGAGTGGCATCCTCATACACCATCCTGTGACATCTGCCTCACTGCCCACCGGGGACTCAAGAGGAAGAAGAGGCATCAGCCTAATGTGCAGCTTAGCAAGAAACTAAAAACTGTGCTCAACCAAGCGAGACAGGACCGTCAGCGCAAGCGAGCTCAGGCTAGGGTCAGCAGCAAGGAAGTCATGCAGATGATCTCTAACTGCAGTAACATTCATCTCAGTACCAAGCTTCTTGCAGTGGACTTCCCAGCACACTTTGTGAAATCCATCTCCTGCCAGATATGTGAACACATTCTGGCTGACCCCGTGGAGACCAGCTGTAAGCACGTATTTTGCAGGATCTGTATTCTCCGATGCCTCAAAGTCATGGGCAGCTATTGCCCTTCTTGCCGATATCCATGCTTCCCTACGGACCTGGAGAGTCCAGTGAAGTCCTTTCTGAACATCTTGAATTCTCTAATGGTGAAGTGTCCTGCACAGGAGTGCAATGAAGAGGTGAGTCTGGAAAAGTATAACCACCATGTCTCAAGTCACAAAGAGTCTAAAGAAGCTTTGGTGCACATTAATAAAGGGGGCCGGCCTCGTCAGCACCTCCTGTCACTGACACGCAGGGCTCAGAAACATAGGCTGAGGGAGCTCAAGATTCAAGTCAAAGAATTTGCTGACAAAGAAGAAGGTGGGGATGTGAAGTCTGTTTGCTTGACGTTGTTCTTGTTGGCACTGAGGGCCAGGAATGAACACAGACAAGCTGATGAGTTAGAGGCTATCA-----------------------------------------------------------------------------------------------------------------------------------------------------------------------------------------------------------------------------------------------------------------------------------------------------------------------------------------------------------------------------------------------------------------------------------------------------------------------------------------------------------------------------------------------------------------------------------------------------------------------------------------------------------------------------------------------------------------------------------------------------------------------------------------------??????????????????????????????????????????????????????????????????????????????????????????????????????????????????????????????????????????????????????????????????????????????????????????????????????????????????????????????????????????????????????????????????????????????????????????????????????????????????????????????????????????????????????????????????????????????????????????????????????????????????????????????????????????????????????????????????????????????????????????????????????????????????????????????????????????????????????????????????????????????????????????????????????????????????????????????????????????????????????????????????????????????????????????????????????????????????????????????????????????????????????????????????????????????????????????????????????????????????????????????????????????????????????????????????????????????????????????????????????????????????????????????????????????????????????????????????????????????????????????????????????????????????????????????????????????????????????????????????????????????????????????????????????????????????????????????????????????????????????????????????????????????------------------------------------------------------------------------------------------------------------------------------------------------------------------------------------------------------------------------------------------------------------------------------------------------------------------------------------------------------------------------------------------------------------------------------------------------------------------------------------------------------------------------------------------------------------------------------------------------------------------------------------TTTACTACAGAAACGCAGATGACTCAGGAGCACTCCTTCACTAATAAACTAACGCGGAAAATGAGAACTACATGCCTTCATCCTGAGGATTTTATCAAGAAAGCATATTTAACAGTTATTCAAAAGACTCCAGAAAAGAGAAATCATGGAGCTGACCAAATAGAGCCCAAT---GGCCAAGTGACGAGTATTAACAGTACTGGTCACGAGAACGAGACAAAAGGGAACAGTCTTCAGAAAGAGAAAAACGTTAATCCAGTAA---CATCACTGGGAAAAGAGTCTGTTTTCACAACTAAAGCCAAACCTATAAGCAGCAGTATAAGCAATTTGGAGCTGGAATTAAATGTCCCCAATTCCAAAGCCCCTAAGAAAAATAGGCTGAGGAGAAAACCTTCC--------------------------------------------------------------------------------------------------------------------------------------------------------------------------------------------------------------------------------------------------------------------------------------------------------------------------------------------------------------------------------------------------------------------------------------------------------------------------------------------------------------------------------------------------------------------------------------------------------------------------------------------------------------------------------------------------------------------------------------????????????????????????????????????????????????????????????????????????????????????????????????????????????????????????????????????????????????????????????????????????????????????????????????????????????????????????????????????????????????????????????????????????????????????????????????????????????????????????????????????????????????????????????????????????????????????????????????????????????????????????????????????????????????????????????????????????????????????????????????????????????????????????????????????????????????????????????????????????????????????????????????????????????????????????????????????????????????????????????????????????????????????????????????????????????????????????????????????????????????????????????????????????????????????????????????????????????????????????????????????????????????????????????????????????????????????????????????????????????????????????????????????????????????????????????????????????????????????????????????????????????????????????????????????????????????????????????????????????????????????????????????????????????????????????????????????????????????????????????????????????????????????????????????????????????????????????????????????????????????????????????????????????????????????????????????????????????????????????????????????????????????????????????????????????????????????????????????????????????????????????????????????????????????????????????????????????????????????????????????????????????????????????????????????????????????????????????????????????????????????????????????????????????????????????????????????????????????????????????????????????????????????????????????????????????????????????????????????????????????????????????????????????????????????????????????????????????????????????????????????????????????????????????????????????????????????????????????????????????????????????????????????????????????????????????????????????????????????????????????????????????????????????????????????????????????????????????????????????????????????????????????????????????????????????????????????????????????????????????????????????????????????????????????????????????????????????????????????????????????????????????????????????????????????????????????????????????????????????????????????????????????????????????????????????????????????????????????????????????????????????????????????????????????????????????????????????????????????????????????????????????????????????????????????????????????????????????????????????????????????????????????????????????????????????????????????????????????????????????????????????????????????????????????????????????????????????????????????????????????????????????-----------------------------------------------------------------------------------------------------------------------------------------------------------------------------------------------------------------------------------------------------------------------------------------------------------------------------------------------------------------------------------------------------------------------------------------------------------------------------------------------------------------------------------------------------------------------------------------AAGATTATTATATACAACCA?GCACAGTACTTTTATGTGGGTTCTCTCTGAAGGACTGAATTGATTGACAGTGGTGCT-----------TGTATGTATT-GTAACGCAAACTCATCTCCTTGCAG-----------------------------------------------------------------------------
	Abrothrix_andina_0                  ATGACAATCATACGAAAAACCCACCCTTTACTTAAAATCATTAATCACTCATTTATTGACCTACCCGCCCCCTCCAACATCTCATCCTGATGGAACTTCGGCTCACTCCTTGGCATTTGCTTGATAATTCAAATTTTAACGGGCCTTTTCCTAGCCATACATTATACGTCCGACACAGCTACAGCATTCTCCTCCGTCACCCATATCTGCCGAGATGTAAATTACGGATGACTAATCCGCTACTTACACGCCAATGGAGCATCTATATTCTTTATCTGCATATTTATTCATGT?GGACGAGGAATTTACTACGGCTCCTACATACTCTCAGAAACCTGAAACATCGGAATTATTCTACTCCTGACCACAATAGCCACAGCATTTGTAGGCTATGTCCTTCCATGAGGACAGATGTCCTTCTGAGGGGCCACAGTAATCACAAACTTACTCTCAGCAATTCCCTATATTGGGACCTCTCTAGTTGAATGAATCTGAGGGGGATTTTCAGTTGATAAAGCCACGCTAACCCGCTTCTTCGCATTTCATTTCATTCTACCCTTCATCATTACAGCTTTCGTTTTAGTCCATCTTTTATTTCTACACGAGACAGGATCAAATAACCCCTCTGGCCTCAACTCAAACTCAGATAAAATCCCATTCCACCCCTACTACACAATCAAAGACCTGCTAGGGGTTATCTTTCTTTTAATAGTTCTCATAATTTTGGTTTTATTTTTCCCAGATGTTCTCGGAGACCCCGATAATTACACCCCAGCAAATCCACTTAATACCCCAGCACACATTAAGCCAGAATGATACTTCCTCTTCGCCTACGCTATTTTACGCTCCATCCCCAACAAACTAGGAGGAGTCTTAGCCCTAGTACTATCCATTCTCATTCTAGCAACATTCCCACTTCTAAAATCCTCCAAACAGCATGGACTAATATATCGCCCTATTACACAAACCCTCTACTGAGTCTTTATCTCCAACCTCCTTATTCTCACATGAATTGGAGGCCAACCAGTAGAATACCCATTTACAACAATTGGTCAAATTGCATCAATCTCATATTTTACTATTATCGTCATCCTCATACCCATTGCTAACATGATCGAAAACAATATCCTAAAACTCTATTAC???????????????????????????????????????????????????????????????????????????????????????????????????????????????????????????????????????????????????????????????????????????????????????????????????????????????????????????????????????????????????????????????????????????????????????????????????????????????????????????????????????????????????????????????????????????????????????????????????????????????????????????????????????????????????????????????????????????????????????????????????????????????????????????????????????????????????????????????????????????????????????????????????????????????????????????????????????????????????????????????????????????????????????????????????????????????????????????????????????????????????TTTCCTGAGAACCTGATGGGAATGCAAGCAGCCATTGAGCAGGCTATGAAGAGTCGTGAGATTCTGGGCATCTCAGACCCTCAGATGCTGGCCCATGTGCTGACAGCTGGAGTGCAGAGCTCCTTGAATGACCCACGCCTCTTCATCTCCTATGAGCCCAGTACTCTTGAGACTCCCCAGCAAGCACCAATGCTCACCAACCTCACCCAAGAAGAACTGCTGGCACAGCTACAGAAGAATATCCACCATGAAGTTCTTGAGGGCAATGTGGGTTACCTACGAGTGGATGACCTTCCTGGCCAGGAGGTACTGAGTGAGCTGGGGGAATTCTTGGTGGACCATGTGTGGAGGCAGCTCATGAGCACCTCTTCCTTAGTACTAGATCTTCGGCACTGTGCTGGTGGTCACATCTCCGGAATACCTTATGTCATCTCCTACTTGTACCCTGGGAACACAGTCATGCACGTGGATACCATCTATGATCGCCCTTCCAACACCACCACTGAGATCTGGACCTTGCCCAAGGTCATAGGGGAGAGATACAGTGCTGACAAAGATGTGGTGGTCCTCACCAGTGGACATACTGGGGGTGTGGCTGAGGACATCACCTACATCCTCAAGCAGATGCGCAGAGCCATAGTGGTGGGTGAGCGGACAGAGGGCGGTGCCCTGGACATCCAGAAGCTGAGAATAGGCCAGTCCAACTTTTTCCTCACAGTTCCTGTGTCCAGGTCTCTGGGACCCCTGGGAGGAGGTGGC-------------------------------------------------------------------------------------------------------------------------------------------------------------------------------------------------------------------------------------------------------------------------------------------------------------------------------------------------------------------------------------------------------------------------------------------------------------------------------------------------------------------------------------------------------------------GAAAAGGCACCTGAAGAAGTGCAAAGGGAGAAGTGTTCCTTGGAAGGGAACACTTACCGAGAGCAGTCTCCAGTACTTCCAGATAAGCTTGCTGGTCAGAATTCAGTTCCAACTCAGGGAGTATTGAAACTCCACCCTAAATTTTCAAAGAAATTCCAAGCTGATGGGAAGCCAAGAGACAAAGCAATTCACCAAGCCAGGCTTAGGCACTTCTGCCGCATCTGTGGGAATCCTTTCAAGAGTGATGGGCACAACCGGAGATACCCAGTCCATGGGCCTGTAGATGCTAAAACCCAGAGCCTTTTCCGAAAGAAGGAAAAGAGAGTCACTTCCTGGCCAGATCTCATTGCCAGGGTTTTCCGGATTGATGTGAAGGCAGATGTGGACTCCATCCACCCCACTGAATTCTGCCATAACTGTTGGAGCATTATGTACAGGAAGTTCCGTAGTGCCCCCTGCAAGGTCTACTTCCCAAGGAAAGTGACAATGGAGTGGCATCCTCATACACCATCCTGTGACATCTGCCTCACTGCCCACCGGGGACTCAAGAGGAAGAAGAGGCATCAGCTCAATGTGCAGCTTAGCAAGAAACTAAAAACTGTGCTCAACAAAGCGAGACAGGACCATCAGCACAAGCGAGCTCAGGCTAGGGTCAGCAGCAAGGAAGTCATGCAGAAGATCTCTAACTGCAGTAAGATTCATCTCAGTACCAAGCTTCTTGCAGTGGACTTCCCAGCACACTTTGTGAAATCCATCTCCTGCCAGATATGTGAACACATTCTGGCTGACCCCGTGGAGACCAGCTGTAAGCACGTGTTTTGCAGAATCTGTATTCTCCGATGCCTCAAAGTCATGGGCAGTTATTGCCCTTCTTGCCGATATCCATGCTTCCCTACAGACCTGGAGAGTCCAGTGAAGTCCTTTCTGACCGTTTTGAATTCTCTAATGGTAAAGTGTCCTGCACAAGAGTGCAATGAAGAGGTGAGTCTGGAAAAGTATAACCACCACGTCTCAAGTCACAAAGAGTCTAAAGAAGTTTTGGTGCATATTAATAAAGGGGGCCGGCCTCGTCAGCATCTCCTGTCACTGACACGCAGGGCTCAGAAACATAGGCTGCGGGAGCTCAAGATTCTTGTCAAAGAATTTGCTGACAAAGAAGAAGGTGGGGATGTGAAGTCTGTGTGCTTGACATTGTTCTTGTTGGCACTGAGGGCCAGGAATGAACACAAACAAGCTGATGAGTTAGAGGCCATCATGCAGGGGAGGGGCTCTGGTCTGCAACCAGCTGTTTGCTTGGCCATTCGTGTCAATACCTTCCTCAGCTGCAGCCAGTACCATAAGATGTACAGGACTGTGAAAGCCATCACTGGGAGACAGATCTTTCAGCCTTTACATGCTCTTCGCAACGCTGAGAAAGTCCTTCTGCCAGGCTACCACCCCTTTGAGTGGCAGCCTCCTCTGAAGAATGTGTCCTCCAGAACTGATGTTGGGATTATTGATGGACTGTCTGGACTTGCCTCTTCTGTGGATGAATACCCAGTAGATACCATTGCAAAGAGGTTCCGTTATGATTCTGCTTTGGTGTCTGCTTTGATGGACATGGAAGAAGACATCTTGGAAGGTATGAGATCCCAAGATCTTGATGATTACCTGAATGGTCCCTTCACTGTAGTGGTGAAGGAGTCGTGCGATGGAATGGGGGATGTGAGTGAGAAGCATGGTAGTGGGCCCGCAGTTCCTGAAAAAGCCGTTCGTTTTTCATTCACAGTAATGAGAATTACCATAGAGCATGACTCACAGAATGTAAAAGTGTTTGAGGAACCCAAACCCAATTCTGAACTGTGTTGCAAGCCACTGTGTCTTATGCTGGCAGATGAATCTGACCACGAGACCCTGACTGCTATCCTAAGCCCCCTCATTGCTGAAAGGCAGGCCATGAAGAACAGCGAATTAATGCTGGAAATGGGAGGCATTCTCAGGACTTTCAAGTTCATCTTCAGGGGCACTGGGTATGATGAAAAA??????????????????????????????????????????????????????????????????????????????????????????????????????????????????????????????????????????????????????????????????????????????????????????????????????????????????????????????????????????????????????????????????????????????????????????????????????????????????????????????????????????????????????????????????????????????????????????????????????????????????????????????????????????????????????????????????????????????????????????????????????????????????????????????????????????????????????????????????????????????????????????????????????????????????????????????????????????????????????????????????????????????????????????????????????????????????????????????????????????????????????????????????????????????????????????????????????????????????????????????????????????????????????????????????????????????????????????????????????????????????????????????????????????????????????????????????????????????????????????????????????????????????????????????????????????????????????????????????????????????????????????????????????????????????????????????????????????????????????????????????????????????-------------------------------------------------------------------------------------------------------------------------AAGAAACATGTAATAATAGGCAAATTCCCAGCATTGAGAAAAAGGTAGATCTGAATGCTGAATCCTTCTGTGGAAGAAAAAAATGGAATAGTCAGAAAAGTCTGTGCCCTGAGAATTCTGGAGCTACCCAAGATGTTCCTTGGATAACACTAAATAGCAGCATCCAGAAAGTTAACGAGTGGTTTTCCAAAACTGGTGAGATGTTAACTTCTGATGGCGCGTCTGACAGGAGGCTCGGGTCACCTGCTGAAGCAGCTGT------------------CAAAGAA---AATGGA------------TGCTCCAGTTCTTCAAAGGAGACAGATTCTGTGGCCGTTCATCCCCAGAGTACCTTAATGGATATAAGCAAAAGAGACTG---CAAACCAGTGGAGAAAAATATCAAAGATAAAATATTTGGGAAAACATATCAGAGAAAGGGAAGCTTCCCTCACTTGAACCATGTAGCTGAAATTATAAGCACATTTACTATAGAACCACAGATAACACAAGAGCACTCCTTCACAAATAAATTAAAACGCAAAAGGAGAACTACATGCCTTCATCCTGAGGATTTTATCAAGAAAGCAGATTTAACAGTTATTCAAAAGACTCCAGAAAATAGAAATCAGGGAGTTGACCAAGTAGAGCCAAAT---GGCCAAGTGATGGGTTTTAACAGTACTGATCAAGAGAACGGAACAAAAGGGAACAGTCTTCAGAAAAAGAAAAATGTTAATCCAGTA------------------------------ACAACTAAAGCCAAACCTGTAAGCAGCAGTATAAGCAATTTAGAGCCGGAATTAAATGTCCACAATTCAAAAGCACCTAAGAAAAATAGGCTGAGGAGAAAATCTTCCACCAAATGTGTTCTTGCACTTGAACCAGTCAGTGGGAATCCAAGCCCACCTACTTGTACTGAATTTCAAATTGATAGTTGTAGTAGCAGTGAAGAAACAAAGAAAAA------CAATCTAGCGCCAGTCAAGGACATTAGAAAGCCTCAGCTCATAGAGGACACAGACCCTGGGGCAGATGCCAAGGAGAACAATGAGCCAAATGAACAAATAAGGAAGAGAAGGGCCAGTGATGCTTTCCCAGAAGAGAAGTTTACAAACATACCTGGTTTATTAACTAACTGTCCAAGTTCTAATAAACCTCAAGGACCTGTCATTCCTAGCCCTCAGAGAAAAGAAGTAGAGAAACTTGAAGCAAGCCAAATATCGGACAGTACCAAAGACCTGAAGGATCTGGTGCTGGGTGGAGAAC---AAGGTTTGTCCACTGAGAGGTCTGAGGAGAGCACTAGTGTTTCATTGGTAGCTGACACTGAGTATGATACTCAGAATAGTGTGTCATTACTGGAAGC---TAACACTGTCAGATGTGCAAAAACAGGATCAAGCCAGTGTATGACTCAGTTTGTAGCAAGTGAGAACCTCAAGGATCTGGTTCATGGTTCTAATGATGCTGGAAGTAGCACAGAGTGTGTCAAGCATCAATTGAGACACGAAC----------------------------------------------------????????????????????????????????????????????????????????????????????????????????????????????????????????????????????????????????????????????????????????????????????????????????????????????????????????????????????????????????????????????????????????????????????????????????????????????????????????????????????????????????????????????????????????????????????????????????????????????????????????????????????????????????????????????????????????????????????????????????????????????????????????????????????????????????????????????????????????????????????????????????????????????????????????????????????????????????????????????????????????????????????????????????????????????????????????????????????????????????????????????????????????????????????????????????????????????????????????????????????????????????????????????????????????????????????????????????????????????????????????????????????????????????????????????????????????????????????????????????????????????????????????????????????????????????????????????????????????????????????????????????????????????????????????????????????????????????????????????????????????????????????????????????????????----------------------------------------------------GAGTTTATTGAGCTAGATATCGATGACGCA------GATGAAAAGACTGAAGGATCAGACACAGACAGACTTCTAAGCAATGCCCATGAAAAATCACTCAATATCCTTGGAGCAAAGGACGATGATTCTGGACGCACCAGCTGTTATGACCCTGACATCATTTTGGACACTGATTTCCACACCAGTGACACGTGTGACGGTATCTCGGAGTTTGTGCAGCCACAGAAGTCAAAAGAGGAAGCTGATCTCTTGTGCCTTGACCAGAAGAATATAAAGAACTCGCCTTATGGTGCTTCCCTTGGCTCCCTGCACCC---CTGCATTACCCT---AGCAG---GGGAAGACAAACCTCAGCCGCTTTTGAGTAGTGAAACTGAGTCAACACACCAACCTGCCTCTACACAGATGAGCAATCCCGCTTCGCTACCAAACATCGACTTTTATGCCCAAGTAAGCGACATTACACCAGCAGGAAGTGTGGTCCTTTCCCCGGGCCAAAAGATTAAGGCCGGGATAGCCCAGTGCAACAT---GCAGCCACAGCCGGAGGTGGCCG---CACCCTGTCAAGAAAATTACAGCATGAACAGTGCCTACTTCTGTGAGTCAGATGCCAAAAAGTGCATCGCTGTGGCCCCTCACTTGGAGGCCACATCATGTGTAAAATCAAGCTTTAACCAGGAGGACATTTACATCACCACAGAAAGCCTTACCACTACTGCCCAGATGTCCGAGACAGCAGAGATTGCTCCGGATGCTGAGATGCCTGTCCCAGACTACACCACGGTCCACACCGTGCAGTCGCCACGGGGCCTTATACTCAAGCGCAACTGCT---------------------------------------------???????????????????????????????????????????????????????????????????????????????????????????????????????????????????????????????????????????????????????????????????????????????????????????????????????????????????????????????????????????????????????????????????????????????????????????????????????????????????????????????????????????????????????????????????????????????????????????????????????????????????????????????????????????????????????????????????????????????????????????????????????????????????????????????????????????????????????????????????????????????????????????????????????????????????????????????????????????????????????????????????????????????????????????????????????????????????????????????????????????????????????????????????????????????????????????????????????????????????????????????????????????????????????????????????????????????????????????????????????????????????????????????????????????????????????????????????????????????????????????????????????????????????????????????????????????????????????????????????????????????????????????????????????????????????????????????????????????????????????????????????????????????????????????????????????????????????????????????????????????????????????????????????????????????????????????????????????????????????????????????????????????????????????????????????????????????????????????????? 
	Abrothrix_hirta_0                   ------ATCATACGAAAAACCCACCCACTACTTAAAATTATTAACCACTCATTTATTGATCTCCCTACCCCCTCCAATATTTCATCTTGATGGAACTTTGGCTCGCTTTTAGGCGTTTGTCTAAT?ATTCAAATTTTAACTGGTC?CTTTCTGGCCATACACTACACATCCGACACAGCCACAGCATTCTCCTCCGTCACCCATATCTGCCGAGACGTAAACTATGGCTGGCTCATCCGTTATATACACGCCAACGGAGCATCCATATTTTTTATTTGCCTATTCATTCA?GTAGGACGAGG?ATCTACTACGG?TCCTACATACTTTCAGAAACCTGAAACATCGGTATTATTCTACTCCTGACCACAATAGCCACAGCATTCGTAGGCTATGTTCTCCCATGAGGACAAATATCTTTCTGAGGCGCCACAGTAATCACAAACCTACTATCAGCAATCCCCTATATCGGGACAACTCT?GTTGAATGAATCTGAGGGGGATTTTCAGTTGACAAAGCCACATTAACCCGCTTCTTCGCATTTCACTTTATTTTACCTTTTATCATTACAGCTTTTGTTCTAGTTCACCTTCTATTTCTACACGAAACAGGGTCCAACAACCCCTCAGGCCTCA?CTCAAATTCTGACAAAATCCCATTCCACCCCTACTATACAATCAAAGACTTGCTTGGAATAATTCTTCTTTTAATAGTTCTCATAATTTTAGTATTGTTTTTCCCAGATGTTCTCGGAGACCCTGATAATTACACCCCAGCAAATCCACTCAACACCCCAGCACA-------------------------------------------------------------------------------------------------------------------------------------------------------------------------------------------------------------------------------------------------------------------------------------------------------------------------------------------------------???????????????????????????????????????????????????????????????????????????????????????????????????????????????????????????????????????????????????????????????????????????????????????????????????????????????????????????????????????????????????????????????????????????????????????????????????????????????????????????????????????????????????????????????????????????????????????????????????????????????????????????????????????????????????????????????????????????????????????????????????????????????????????????????????????????????????????????????????????????????????????????????????????????????????????????????????????????????????????????????????????????????????????????????????????????????????????????????????????????????????------------CTGATGGGGATGCAAGCAGCCATTGAGCAGGCTATGAAGAGTCGTGAGATTCTGGGCATCTCAGACCCTCAGATGCTGGCCCATGTGCTGACAGCTGGAGTGCAGAGCTCCTTGAATGACCCACGCCTCTTCATCTCCTATGAGCCCAGTACTCTCGAGACTCCCCAGCAAGCACCAATGCTCACCAACCTCACCCGAGAAGAACTGCTGGCCCAGCTACAGAAGAATATCCACCATGAAGTTCTTGAGGGCAATGTGGGTTACCTACGAGTGGATGACCTTCCTGGCCAGGAGGTACT?AGTGAGCTGGGGGAATTCTTGGTGGACCATGTGTGGAGGCAGCTCATGAGCACCTCTTCCTTAGTACTAGATCTTCGGCACTGTGCTGGTGGTCACATCTCTGGAATACCTTATGTCATCTCCTACTTGCACCCTGGGAACACAGTCATGCACGTGGATACCATCTATGATCGCCCTTCCAACACCACCACTGAGAT?TGGACCTTGCCCAAGGTCATAGGGGAGAGATACAGTGCTGACAAAGATGTGGTGGTCCTCACCAGTGGACATACTGGGGGTGTGGCTGAGGACATCACCTACATCCTCAAGCAGATGCGCAGAGCCATAGTGGTGGGTGAGCGGACGGAGGGTGGTGCCCTGGACCTCCAGAAGCTGAGAATAGGCCAGTCCAACTTTTTCCTCACAGTTCCTGTGTCCAGGTCTCTGGGACCCCTGGGAGGAGGTGGCCAGACATGGGAAGGCAGTGGTGTGCTGCCTTGTGTGGGGATACCTGCAGAGCAGGCCCTAGAAAAGGCCCTGGCCATCCTCACCCTGCGCCGTGCCCTGCCGGGGGTTGTCCTCCGACTTCAGGAAGCCCTGCAGGGCTATTACACACTGGTGGACCGAGTGCCGGGCCTGCTACACCACCTGGCTAGCATGGACTACTCAGCCGTGGTCTCTGAGGATGACCTAGTAACAAAGCTCAATGCTGGCTTGCAAGCTGTCTCAGAGGATCCCAGGCTCCTGGTGAGAGCCACTGGACCTAAAGAAAGCTCTTCTAGGCCTGAGACTGGGCCTAATGACCCCCCAGAAGCTGCTCCTGAGGTGCCCAAGGAAGAA-------------------------------------------------------------------------------------------------------------------------------------------------------------------------------GAAAAGGCACCTGAAGAAGTGCAAAGGGAGAAGTGTTCCTTGGAAGGGAACACTTACCGAGAGCAGTCTCCAGTACTTCCGGATAAGCTTGCTGGTCAGAATTCAGTTCCAACTCAGGGAGTATTGAAACTTCACCCTAAATTCTCAAAGAAATTCCAAGCTGATGGGAAGCCAAGAGACAAAGCAATTCACCAAGCCAGGCTTAGGCACTTCTGCCGCATCTGTGGGAATCCTTTCAAGAGTGATGGGCACAACCGGAGATACCCAGTCCATGGGCCTGTAGATGCTAAAACCCAGAGCCTTTTCCGAAAGAAGGAAAAGAGAGTCACTTCCTGGCCAGATCTCATTGCCAGGGTTTTCCGGATTGATGTGAAGGCAGATGTGGACTCCATCCACCCCACTGAATTCTGCCATAACTGTTGGAGCATTATGTACAGGAAGTTCCGTAGTGCCCCCTGCAAGGTCTACTTCCCAAGGAAAGCGACAATGGAGTGGCATCCTCATACACCATCCTGTGACATCTGCCTCACTGCCCACCGGGGACTCAAGAGGAAGAAGAGGCATCAGCTCAATGTGCAGCTTAGCAAGAAACTAAAAACTGTGCTCAACAAAGCGAGACAGGACCATCAGCGCAAGCGAGCTCAGGCTAGGGTCAGCAGCAAGGAAGTCATGCAGAAGATCTCTAACTGCAGTAAGATTCATCTCAGTACCAAGCTTCTTGCAGTGGACTTCCCAGCACACTTTGTGAAATCCATCTCCTGCCAGATATGTGAACACATTCTGGCTGACCCCGTGGAGACCAGCTGTAAGCACGTGTTTTGCAGAATCTGTATTCTCCGATGCCTCAAAGTCATGGGCAGTTATTGCCCTTCTTGCCGATATCCATGCTTCCCTACAGACCTGGAGAGTCCAGTGAAGTCCTTTCTGAACGTCTTGAATTCTCTAATGGTAAAGTGTCCTGCACAAGAGTGCAATGAAGAGGTGAGTCTGGAAAAGTATAACCACCATGTCTCAAGTCACAAAGAGTCTAAAGAAGCTTTGGTGCATATTAATAAAGGGGGCCGGCCTCGTCAGCATCTCCTGTCACTGACACGCAGGGCTCAGAAACATAGGCTGCGGGAGCTCAAGATTCTTGTCAAAGAATTTGCTGACAAAGAAGAAGGTGGGGATGTGAAGTCTGTGTGCTTGACATTGTTCTTGTTGGCACTGAGGGCCAGGAATGAACACAAACAAGCTGATGAGTTAGAGGCCATCATGCAGGGGAGGGGCTCTGGTCTGCAACCAGCTGTTTGCTTGGCCATTCGTGTCAATACCTTCCTCAGCTGCAGCCAGTACCATAAGATGTACAGGACTGTGAAAGCCATCACGGGGAGACAGATCTTTCAGCCTTTACATGCTCTTCGCAATGCTGAGAAAGTCCTTCTGCCAGGCTACCACCCCTTTGAGTGGCAGCCTCCTCTGAAGAATGTGTCCTCCAGAACTGATGTTGGGATTATTGATGGACTGTCTGGACTTGCCTCTTCTGTGGATGAATACCCAGTAGATACCATTGCAAAGAGGTTCCGTTATGATTCTGCTTTGGTGTCTGCTTTGATGGACATGGAAGAAGACATCTTGGAAGGTATGAGATCCCAAGATCTTGATGATTACCTGAATGGTCCCTTCACTGTAGTGGTGAAGGAGTCATGTGATGGAATGGGGGATGTGAGTGAGAAGCATGGTAGTGGGCCTGCAGTTCCTGAAAAGGCCGTTCGTTTTTCATTCACAGTAATGAGAATTACCATAGAGCA?GACTCACAGAGTGTAAAAGTGTTTGAGGAACCCAAACCCAATTCTGAACTGTGTTGCAAGCCACTGTGTCTTATGCTGGCAGATGAATCTGACCACGAGACCCTGACTGCTATCCTAAGCCCCCTCATTGCTGAAAGGCAGGCCATGAAGAACAGCGAATTAATGCTGGAAATGGGAGGCATTCTCAGGACTTTCAAGTTCATCTTCAGGGGCACTGGGTATGATGAAAAA??????????????????????????????????????????????????????????????????????????????????????????????????????????????????????????????????????????????????????????????????????????????????????????????????????????????????????????????????????????????????????????????????????????????????????????????????????????????????????????????????????????????????????????????????????????????????????????????????????????????????????????????????????????????????????????????????????????????????????????????????????????????????????????????????????????????????????????????????????????????????????????????????????????????????????????????????????????????????????????????????????????????????????????????????????????????????????????????????????????????????????????????????????????????????????????????????????????????????????????????????????????????????????????????????????????????????????????????????????????????????????????????????????????????????????????????????????????????????????????????????????????????????????????????????????????????????????????????????????????????????????????????????????????????????????????????????????????????????????????????????????????????-----------------------------------------------------------------------------------------------------------ATGGGCTGAAAGTAAAGAAACATGTAATAATAGGCAAATTCCCAGCATTGAGAAAAAGGTAGATCTGAATGCTGAATCCTTCTGTGGAAGAAAAAAATGGAATAGTCAGAAAGGTCTGTGCCCTGAGAATTCTGGAGCTACCCAAGATGTTCCTTGGATAACACTAAATAGCAGCATCCAGAAAGTTAACGAGTGGTTTTCCAAAACTGGTGAGATGTTAACTTCTGATGGCGCGTCCGACAGGAGGCTCGGGTCACCTGCTGAAGCAGCTGT------------------CAAAGAA---AATGGATGCTCCAGTTCCTGCTCCAGTTCCTCAAAGGAGACAGATTCTGTGGCCGTTCATCCCCAGAGTACCTTAATGGATAAAAGCAAAAGAGACTG---CAAACCAGTGGAGAAAGATATCAAAGATAAAATATTTGGGAAAACATATCAGAGAAAGGGAAGCTTCCCTCACTTGAACCATGTAGCTGAAATTATAAGCACATTTACTATAGAACCACAGATAACACAAGAGCACTCCTTCACAAATAAATTAAAACGCAAAAGGAGAACTACATGCCTTCATCCTGAAGATTTTATCAAGAAAGCAGATTTAACAGTTATTCAAAAGACTCCAGAAAATAGAAATCAGGGAGTTGACCAAGTAGAGCCAAAT---GGCCAAGTGATGGGTTTTAACAGTACTGATCAAGAGAACGAAACAAAAGAAAACAGTCTTCAGAAAAAGAAAAATGTTAATCCAGTA------------------------------ACAACTAAAGCCAAACCTGTAAGCAGCAGTATAAGCAATTTAGAGCTAGAATTAAATGTCCACAATTCAAAAGCACCTAAGAAAAATAGGCTGAGGAGAAAATCTTCCACCAAATGTGTTCTTGCACTTGAACCAGTCAGTGGGAATCCAAGCCCACCGACTTGTACTGAATTTCAAATTGATAGTTGTAGTAGCAGTGAAGAAACAAAGGAAAACATTTCCAATCTAGCGCCAGTCAAGGACATTAGAAAGCCTCAGCTCATAGAGGACACAGACCCTGGGGCAGATGCCAAGGAGAACAATGAGCCAAATGAACAAATAAGGAAGAGAAGGGCCAGTGATGCTTTCCCAGAAGAGAAGTTTACAAACATACCTGGTTTATTAACTAACTGTCCAAGTTCTAATAAACCTCAAGGACCTGTCAATCCTAGCCCTCAGAGAAAAGAAGTAGAGAAACTTGAAACAAGCCAAATATCGGACAGTACCAAAGACCTGAAGGATCTGGTGCTGGGTGGAGAAC---AAGGTTTGTCCACTGAGAGGTCTGAGGAGAGCACTAGTGTTTCATTGGTAGCTGACACTGAGTATGATACTCAGAATAGTGTGTCATTACTGGAAGC---TAACACTGTCAGATGTGCAAAAACAGGATCAAGCCAGTGTATGACTCAGTTTGTAGCAAGTGAGAACCTCAAGGATCTGGT------------------------------------------------------------------------------------------------------------------???????????????????????????????????????????????????????????????????????????????????????????????????????????????????????????????????????????????????????????????????????????????????????????????????????????????????????????????????????????????????????????????????????????????????????????????????????????????????????????????????????????????????????????????????????????????????????????????????????????????????????????????????????????????????????????????????????????????????????????????????????????????????????????????????????????????????????????????????????????????????????????????????????????????????????????????????????????????????????????????????????????????????????????????????????????????????????????????????????????????????????????????????????????????????????????????????????????????????????????????????????????????????????????????????????????????????????????????????????????????????????????????????????????????????????????????????????????????????????????????????????????????????????????????????????????????????????????????????????????????????????????????????????????????????????????????????????????????????????????????????????????????????????????????????????????????????????????????????????????????????????????????????????????????????????????????????????????????????????????????????????????????????????????????????????????????????????????????????????????????????????????????????????????????????????????????????????????????????????????????????????????????????????????????????????????????????????????????????????????????????????????????????????????????????????????????????????????????????????????????????????????????????????????????????????????????????????????????????????????????????????????????????????????????????????????????????????????????????????????????????????????????????????????????????????????????????????????????????????????????????????????????????????????????????????????????????????????????????????????????????????????????????????????????????????????????????????????????????????????????????????????????????????????????????????????????????????????????????????????????????????????????????????????????????????????????????????????????????????????????????????????????????????????????????????????????????????????????????????????????????????????????????????????????????????????????????????????????????????????????????????????????????????????????????????????????????????????????????????????????????????????????????????????????????????????????????????????????????????????????????????????????????????????????????????????????????????????????????????????????????????????????????????????????????????????????????????????????????????????????????????????????????????????????????????????????????????????????????????????????????????????????????????????????????????????????????????????????????????????????????????????????????????????????????????????????????????????????????????????????????????????????????????????????????????????????????????????????????????????????????????????????????????????????????????????????????????????????????????????????????????????????????????????????????????????????????????????????????????????????????????????????????????????????????????????????????????????????????????????????????????????????????????????????????????????????????????????????????????????????????????????????????????????????????????????????????????????????????????????????????????????????????????????????????????????????????????????????
	Abrothrix_illutea_0                 ATGGCAATTATACGAAAAACCCATCCCTTACTTAAAATCATTAATCACTCATTCATTGATCTACCCACCCCCTCCAACATCTCTTCTTGATGGAACTTTGGCTCACTCCTAGGCATTTGCTTAATAATTCAAATCTTGACTGGCCTCTTCCTGGCCATACACTATACATCCGATACAGCTACAGCATTCTCCTCCGTCACACACATCTGCCGAGATGTAAACTACGGCTGACTCATTCGCTACTTACATGCCAACGGAGCATCCATATTTTTCATTTGCCTATTTATTCATGTAGGACGAGGGATCTACTACGGCTCCTACATACTCTCAGAAACCTGAAACATCGGAATTATCCTATTCCTAACCACAATAGCCACAGCATTCGTAGGATACGTATTACCATGAGGACAAATATCCTTCTGAGGTGCCACAGTAATCACAAACTTACTCTCAGCAATTCCCTATATTGGAACTACCTTAGTCGAATGAATCTGAGGAGGATTTTCAGTAGACAAAGCCACACTTACCCGCTTCTTCGCATTCCACTTCATTTTACCTTTCATTATTGCAGCCTTTGCTCTAGTCCACCTCCTATTCCTACACGAAACAGGATCAAACAACCCCTCAGGCCTCAACTCAAACTCCGACAAAATTCCATTCCACCCCTACTACACAATTAAAGACCTTCTAGGAGTTATTCTCCTTTTAATAGTTCTCATAATTTTGGTTTTATTTTTCCCAGATGTTCTCGGAGACCCCGACAATTATACCCCAGCAAATCCACTCAACACCCCAGCACACATTAAACCAGAATGATATTTCCTCTTCGCCTACGCCATCCTCCGTTCCATCCCCAATAAACTAGGAGGAGTACTAGCTCTTATTTTATCTATCTTAATCTTAGCAGCATTTCCACTTCTTAATTCCTCCAAACAACACGGACTAATTTACCGCCCTATCACACAGGCCCTTTACTGAATTTTCATCGCTAATCTCCTTATCCTTACATGAATTGGAGGTCAACCAGTAGAGTATCCATTTACAATAATTGGTCAAATTGCATCAATCCTATATTTTACTATTATTGTTATCCTCATACCCATCGCCAACAT?ATCGAAAATGA?ATCTTAAAA?TT------???????????????????????????????????????????????????????????????????????????????????????????????????????????????????????????????????????????????????????????????????????????????????????????????????????????????????????????????????????????????????????????????????????????????????????????????????????????????????????????????????????????????????????????????????????????????????????????????????????????????????????????????????????????????????????????????????????????????????????????????????????????????????????????????????????????????????????????????????????????????????????????????????????????????????????????????????????????????????????????????????????????????????????????????????????????????????????????????????????????????????------------CTGATGGGAATGCAAGCAGCCATTGAGCAGGCTATGAAGAGTCGTGAGATTCTGGGCATCTCAGACCCTCAGATGCTGGCCCATGTGCTGACAGCTGGAGTGCAGAGCTCCTTGAATGACCCACGCCTCTTCATCTCCTATGAGCCCAGTACTCTCGAGACTCCCCAGCAAGCACCAATGCTCACCAACCTCACCCGAGAAGAACTGATGGCACAGCTACAGAAGAATATCCACCATGAAGTTCTTGAGGGCAATGTGGGTTACCTACGAGTGGATGACCTTCCTGGCCAGGAGGTACTGAGTGAGCTGGGGGAATTCTTGGTGGACCATGTGTGGAGGCAGCTCATGAGCACCTCTTCCTTAGTACTAGATCTTCGGCACTGTGCTGGTGGTCACATCTCTGGAATACCTTATGTCATCTCCTACTTGTACCCTGGGAACACAGTCATGCACGTGGATACCATCTATGATCGCCCTTCCAACACCACCACTGAGATCTGGACCTTGCCCAAGGTCATAGGGGAGAGATACAGTGCTGACAAAGATGTGGTGGTCCTCACCAGTGGACATACTGGGGGTGTGGCTGAGGACATCACCTACATCCTCAAGCAGATGCGCAGAGCCATAGTGGTGGGTGAGCGGACAGAAGGCGGTGCCCTGGACCTCCAGAAGCTGAGAATAGGCCAGTCCAACTTTTTCCTCACAGTTCCTGTGTCCAGGTCTCTGGGACCCCTGGGAGGAGGTGGCCAGACATGGGAAGGCAGTGGTGTGCTGCCTTGTGTGGGGATACCTGCAG?GCAGGCCCTAGAAAAGGCCCTGGCCATCCTCACCCTGCGCCGTGCCCTGCCAGGGGTTGTCCTCCGACTTCAGGAAGCCCTGCAGGACTATTACACACTGGTGGACCGAGTGCCGGGCCTGCTACACCACCTGGCTAGCATGGACTACTCAGCCGTGGTCTCTGAGGATGACCTAGTAACAAAGCTCAATGCTGGCTTGCAAGCTGTCTCAGAGGATCCCAGGCTCCTGGTGAGAGCCACTGGACCTAAAGAAAGCTCCTCTAGGCCTGAGACTGGGCCTAATGACCCCCCAGAAGCTGCTCCTGAGGTGCCCAAGGAAGAAGCTGCTCGGAGGGCCCTAGTGGACTCTGTGTTTCAG---------------------------------------------------------------------------------------------------------------????????????????????????????????????????????????????????????????????????????????????????????????????????????????????????????????????????????????????????????????????????????????????????????????????????????????????????????????????????????????????????????????????????????????????????????????????????????????????????????????????????????????????????????????????????????????????????????????????????????????????????????????????????????????????????????????????????????????????????????????????????????????????????????????????????????????????????????????????????????????????????????????????????????????????????????????????????????????????????????????????????????????????????????????????????????????????????????????????????????????????????????????????????????????????????????????????????????????????????????????????????????????????????????????????????????????????????????????????????????????????????????????????????????????????????????????????????????????????????????????????????????????????????????????????????????????????????????????????????????????????????????????????????????????????????????????????????????????????????????????????????????????????????????????????????????????????????????????????????????????????????????????????????????????????????????????????????????????????????????????????????????????????????????????????????????????????????????????????????????????????????????????????????????????????????????????????????????????????????????????????????????????????????????????????????????????????????????????????????????????????????????????????????????????????????????????????????????????????????????????????????????????????????????????????????????????????????????????????????????????????????????????????????????????????????????????????????????????????????????????????????????????????????????????????????????????????????????????????????????????????????????????????????????????????????????????????????????????????????????????????????????????????????????????????????????????????????????????????????????????????????????????????????????????????????????????????????????????????????????????????????????????????????????????????????????????????????????????????????????????????????????????????????????????????????????????????????????????????????????????????????????????????????????????????????????????????????????????????????????????????????????????????????????????????????????????????????????????????????????????????????????????????????????????????????????????????????????????????????????????????????????????????????????????????????????????????????????????????????????????????????????????????????????????????????????????????????????????????????????????????????????????????????????????????????????????????????????????????????????????????????????????????????????????????????????????????????????????????????????????????????????????????????????????????????????????????????????????????????????????????????????????????????????????????????????????????????????????????????????????????????????????????????????????????????????????????????????????????????????????????????????????????????????????????????????????????????????????????????????????????????????????????????????????????????????????????????????????????????????????????????????????????????????????????????????????????????????????????????????????????????????????????????????????????????????????????????????????????????????????????????????????????????????????????????????????????????????????????????????????????????????????????????????????????????????????????????????????????????????????????????????????????????????????????????????????????????????????????????????????????????????????????????????????????????????????????????????????????????????????????????????????????????????????????????????????????????????????????????????????????????????????????????????????????????????????????????????????????????????????????????????????????????????????????????????????????????????????????????????????????????????????????????????????????????????????????????????????????????????????????????????????????????????????????????????????????????????????????????????????????????????????????????????????????????????????????????????????????????????????????????????????????????????????????????????????????????????????????????????????????????????????????????????????????????????????????????????????????????????????????????????????????????????????????????????????????????????????????????????????????????????????????????????????????????????????????????????????????????????????????????????????????????????????????????????????????????????????????????????????????????????????????????????????????????????????????????????????????????????????????????????????????????????????????????????????????????????????????????????????????????????????????????????????????????????????????????????????????????????????????????????????????????????????????????????????????????????????????????????????????????????????????????????????????????????????????????????????????????????????????????????????????????????????????????????????????????????????????????????????????????????????????????????????????????????????????????????????????????????????????????????????????????????????????????????????????????????????????????????????????????????????????????????????????????????????????????????????????????????????????????????????????????????????????????????????????????????????????????????????????????????????????????????????????????????????????????????????????????????????????????????????????????????????????????????????????????????????????????????????????????????????????????????????????????????????????????????????????????????????????????????????????????????????????????????????????????????????????????????????????????????????????????????????????????????????????????????????????????????????????????????????????????????????????????????????????????????????????????????????????????????????????????????????????????????????????????????????????????????????????????????????????????????????????????????????????????????????????????????????????????????????????????????????????????????????????????????????????????????????????????????????????????????????????????????????????????????????????????????????????????????????????????????????????????????????????????????????????????????????????????????????????????????????????????????????????????????????????????????????????????????????????????????????????????????????????????????????????????????????????????????????????????????????????????????????????????????????????????????????????????????????????????????????????????????????????????????????????????????????????????????????????????????????????????????????????????????????????????????????????????????????????????????????????????????????????????????????????????????????????????????????????????????????????????????????????????????????????????????????????????????????????????????????????????????????????????????????????????????????????????????????????????????????????????????????????????????????????????????????????????????????????????????????????????????????????????????????????????????????????????????????????????????????????????????????????????????????????????????????????????????????????????????????????????????????????????????????????????????????????????????????????????????????????????????????????????????????????????????????????????????????????????????????????????????????????????????????????????????????????????????????????????????????????????????????????????????????????????????????????????????????????????????????????????????????????????????????????????????????????????????????????????????????????????????????????????????????????????????????????????????????????????????????????????????????????????????????????????????????????????????????????????????????????????????????????????????????????????????????????????????????????????????????????????????????????????????????????????????????????????????????????????????????????????????????????????????????????????????????????????????????????????????????????????????????????????????????????????????????????????????????????????????????????????????????????????????????????????????????????????????????????????????????????????????????????????????????????????????????????????????????????????????????????????????????????????????????????????????????????????????????????????????????????????????????????????????????????????????????????????
	Abrothrix_jelskii_0                 ATGGCAATTATACGAAAGACCCACCCCTTACTTAAAATCATTAACCACTCGTTCATTGATCTACCTACCCCCTGCAATATTTCTTCTTGATGGAACTTCGGCTCACTCCTAGGCATTTGCCTAATTATTCAAATTCTAACTGGCCTTTTCCTAGCCATACACTACACATCCGACACAGCCACAGCATTCTCCTCCGTCACCCACATCTGCCGAGATGTAAATTACGGCTGACTCATCCGCTATCTTCATGCTAACGGAGCATCCATATTTTTTATTTGCCTATTCATTCACGTGGGGCGAGGGATCTACTATGGCTCCTACATGCTCTCAGAGACCTGAAACATCGGAATTGTTCTACTCCTGACCACAATAGCCACAGCATTCGTAGGATACGTTCTCCCATGAGGACAAATATCCTTCTGAGGGGCCACTGTAATTACAAACCTACTCTCAGCAATCCCCTACATCGGAACTACTTTAGTCGAATGAATCTGAGGAGGATTTTCAGTTGACAAAGCCACACTAACCCGCTTCTTCGCATTTCACTTCATCCTACCCTTCATCATTACTGCCTTTGTCCTAGTTCACCTTCTATTCCTACACGAGACAGGATCGGGCAACCCCTCAGGCCTCAACTCAGATTCCGATAAAATCCCATTTCACCCCTACTACACTATCAAAGACCTCCTAGGAGTCATTCTTCTTTTAATAGTTCTCATAATTTTGGTTTTATTTTTCCCAGATGTTCTCGGAGACCCTGACAATTATACCCCAGCAAATCCACTCAACACTCCTGCACACATTAAACCAGAATGATATTTCCTTTTCGCCTACGCCATCCTCCGCTCTATCCCCAACAAACTAGGAGGAGTCCTAGCCCTAATTCTATCCATCCTAGTCCTAGCAACATTCCCACTTCTTAACTCTTCCAAACAACACGGACTAGTATATCGCCCTATCACACAAGCCCTCTACTGAATCTTTATCGCTAACCTCCTTATTCTTACATGAATCGGAGGCCAACCAGTAGAATATCCATTTACAACAGTTGGCCAAGTCGCATCATCCCTATACTTCGCTATCATCGTCATCCTCATACCCATCGCAAACATGATCGAGAATGATATCCTAAAACTTCGC---???????????????????????????????????????????????????????????????????????????????????????????????????????????????????????????????????????????????????????????????????????????????????????????????????????????????????????????????????????????????????????????????????????????????????????????????????????????????????????????????????????????????????????????????????????????????????????????????????????????????????????????????????????????????????????????????????????????????????????????????????????????????????????????????????????????????????????????????????????????????????????????????????????????????????????????????????????????????????????????????????????????????????????????????????????????????????????????????????????????????????------------CTGATGGGAATGCAAGCAGCCATTGAGCAGGCTATGAAGAGTCGTGAGATTCTGGGCATCTCAGACCCTCAGATGCTGGCCCATGTGCTGACAGCTGGAGTGCAGAGCTCCTTGAATGACCCACGCCTCTTCATCTCCTATGAGCCCAGTACTCTCGAGACTCCCCAGCAAGCACCAATGCTCACCAACCTCACCCGAGAAGAACTGCTGGCACAGCTACAGAAGAATATCCACCATGAAGTTCTTGAGGGCAATGTGGGTTACCTACGAGTGGATGACCTTCCTGGCCAGGAGGTACTGAGTGAGCTGGGGGAATTCTTGGTGGACCATGTGTGGAGGCAGCTCATGAGCACCTCTTCCTTAGTACTAGATCTTCGGCACTGTGCTGGTGGTCACATCTCTGGAATACCTTATGTCATCTCCTACTTGTACCCTGGGAACACAGTCATGCACGTGGATACCATCTATGATCGCCCTTCCAACACCACCACTGAGATCTGGACCTTGCCCAAGGTCATAGGGGAGAGATACAGTGCTGACAAAGATGTGGTGGTCCTCACCAGTGGACATACTGGGGGTGTGGCTGAGGACATCACCTACATCCTCAAGCAGATGCGCAGAGCCATAGTGGTGGGTGAGCGGACAGAGGGAGGTGCCCTGGA?CTCCAGAAGCTGAGAATAGGCCAGTCCAACTTTTTCCTCACAGTTCCTGTGTCCAGGTCTCTGGGACCCCTGGGAGGAGGTGGCCAGACAT------------------------------------------------------------------------------------------------------------------------------------------------------------------------------------------------------------------------------------------------------------------------------------------------------------------------------------------------------------------------------------------------------------------------------------------------------------------------------------------------------------------------------------------------------------GAAAAGGCACCTGAAGAAGTGCAAAGGGAGAAGTGTTCCTTGGAAGGGAACACTTACCGAGAGCAGTCTCCAGTACTTCCGGATAAGCTTGC?GGTCAGAATTCAGTTCCAACTCAGGGAGTATTGAAACTCCACCCTAAATTTTCAAAGAAATTCCAAGCTGATGGGAAGCCAAGAGACAAAGCAATTCACCAAGCCAGGCTTAGGCACTTCTGCCGCATCTGTGGGAATCCTTTCAAGAGTGATGGGCACAACCGGAGATACCCAGTCCATGGGCCTGTAGATGCTAAAACCCAGAGCCTTTTCCGAAAGAAGGAAAAGAGAGTCACTTCCTGGCCAGATCTCATTGCCAGGGTTTTCCGGATTGATGTGAAGGCAGATGTGGACTCTATCCACCCCACTGAATTCTGCCATAACTGTTGGAGCATTATGTACAGGAAGTTCCGTAGTGCCCCCTGCAAGGTCTACTTCCCAAGGAAAGCGACAATGGAGTGGCATCCTCATACACCATCCTGTGACATCTGCCTCACTGCCCACCGGGGACTCAAGAGGAAGAAGAGGCATCAGCTCAATGTGCAGCTTAGCAAGAAACTAAAAACTGTGCTCAACAAAGCGAGACAGGACCATCAGCGCAAGCGAGCTCAGGCTAGGGTCAGCAGCAAGGAAGTCATGCAGAAGATCTCTAACTGCAGTAAGATTCATCTCAGTACCAAGCTTCTTGCAGTGGACTTCCCAGCACACTTTGTGAAATCCATCTCCTGCCAGATATGTGAACACATTCTGGCTGACCCCGTGGAGACCAGCTGTAAGCACGTGTTTTGCAGAATCTGTATTCTCCGATGCCTCAAAGTCATGGGCAGTTATTGCCCTTCTTGCCGATATCCATGCTTCCCTAC?GACCTGGAGAGTCCAGTGAAGTCCTTTCTGAACGTCTTGAATTCTCTAATGGTAAAGTGTCCTGCACAAGAGTGTAATGAAGAGGTGAGTCTGGAAAAGTATAACCACCATGTCTCAAGTCACAAAGAGTCTAAAGAAGTTTTGGTGCATATTAATAAAGGGGGCCGGCCTCGTCAGCATCTCCTGTCACTGACACGCAGGGCTCAGAAACATAGGCTGCGGGAGCTCAAGATTCTTGTCAAAGAATTTGCTGACAAAGAAGAAGGTGGGGATGTGAAGTCTGTGTGCTTGACATTGTTCTTGTTGGCACTGAGGGCCAGGAATGAACACAAACAAGCTGATGAGTTAGAGGCCATCATGCAGGGGAGGGGCTCTGGTCTGCAACCAGCTGTTTGCTTGGCCATTCGTGTCAATACCTTCCTCAGCTGCAGCCAGTACCATAAGATGTACAGGACTGTGAAAGCCATCACTGGGAGACAGATCTTTCAGCCTTTACATGCTCTTCGCAATGCTGAGAAAGTCCTTCTGCCAGGCTACCACCCCTTTGAGTGGCAGCCTCCTCTGAAGAATGTGTCCTCCAGAACTGATGTTGGGATTATTGATGGACTGTCTGGACTTGCCTCTTCTGTGGATGAATACCCAGTAGATACCATTGCAAAGAG?TTCCGTTATGATTCTGCTTTGGTGTCTGCTTTGATGGACATGGAAGAAGACATCTTGGAAGGTATGAGATCCCAAGATCTTGATGATTACCTGAATGGTCCCTTCACTGTAGTGGTGAAGGAGTCATGTGATGGAATGGGGGATGTGAGTGAGAAGCATGGTAGTGGGCCCGCAGTTCCTGAAAAAGCCGTTCGTTTTTCATTCACAGTAATGAGAATTACTATAGAGCACGACTCACAGAATGTAAAAGTGTTTGAGGAGCCCAAACCCAATTCTGAACTGTGTTGCAAGCCACTGTGTCTTATGCTGGCAGATGAATCTGACCACGAGACCCTGACTGCTATCCTAAGCCCCCTCATTGCTGAAAGGCAGGCCATGAAGAACAGCGAATTAATGCTGGAAATGGGAGGCATTCTCAGGACTTTCAAGTTCATCTTCAGGGGCACTGGGTATGATGAAAAA??????????????????????????????????????????????????????????????????????????????????????????????????????????????????????????????????????????????????????????????????????????????????????????????????????????????????????????????????????????????????????????????????????????????????????????????????????????????????????????????????????????????????????????????????????????????????????????????????????????????????????????????????????????????????????????????????????????????????????????????????????????????????????????????????????????????????????????????????????????????????????????????????????????????????????????????????????????????????????????????????????????????????????????????????????????????????????????????????????????????????????????????????????????????????????????????????????????????????????????????????????????????????????????????????????????????????????????????????????????????????????????????????????????????????????????????????????????????????????????????????????????????????????????????????????????????????????????????????????????????????????????????????????????????????????????????????????????????????????????????????????????????-----------------------------------------------------------------------------------------------------------------------------------------------------------------------------------------------------------------------------------------------------------------------------------------------------------------------------------------------------------------------------------------------------------------------------------------------------------------------------------------------------------------------------------------------------------------------------------------------------------------------------------------------------------------------------------------------------------ATGCCTTCCTCCTGAGGATTTTATCAAGAAAGCAGATTTCACAGTTATTCAAAAGACTCCAGAAAATAGAAATCAGGGAGTTGACCAAGTAGAGCCAAAT---GGCCAAGTGATGGGTTTTAACAGTACTGATCAAGAGAACGAAACAAAAGGGAACAGTCTTCAGAAAAAGAAAAATGTTAATCCAGTA------------------------------ACAACTAAAGCCAAACCTGTAAGCAGCAGTATAAGCAATTTAGAGCTAGAATTAAATGTCCACAATTCAAAAGCACCTAAGAAAAATAGGCTGAGGAGAAAATCTTCCACCAAATGTGTTCTTGCACTTGAACCAGTCAGTGGGAATCCAAGCCCACCTTCTTGTACTGAATTTCAAATTGATAGTTGTAGTAGCAGTGAAGAAACACAGAAAGACAATTCCAATCTAGCGCCAGTCAAGGACATTAGAAAGCCTCAGCTCATAGAGGACACAGACCCTGGGGCAGATGCCAAGGAGAACAATGAGCCAAATGAACAAATAAGGAAGAGAAGGGCCAGTGATGCTTTCCCAGAAGAGAAGTTTACAAACATACCTGGTTTATTAACTAACTGTCCAAGTTCTAATAAACCTCAAGGACCTGTCAATCCTAGCCCTCAGAGAAAAGAAGTAGAGAAACTTGAAACAAGCCAAATATCGGACAGTACCAAAGACCTGAAGGATCTGGTGCTGGGTGGAGAAC---AAGGTTTGTCCACTGAGAGGTCTGAGGAGAGCACTAGTGTTTCACTGGTAGCTGATACTGAGTATGATACTCAGAATAGTGTGTCATTACTGGAAGC---TAACACTGTCAGATGTGCAAAAACAGGATCAAGCCAGTGTATGACTCAGTTTGTAGCACGTGAGAACCTCAAGGATCTGGTTCATGGTTCTAATGATGCTGGAAGTAGCACAGAGTGTGTCAAGCATCAATTGAGACACGAACTTAGCCACA-------------------------------------------????????????????????????????????????????????????????????????????????????????????????????????????????????????????????????????????????????????????????????????????????????????????????????????????????????????????????????????????????????????????????????????????????????????????????????????????????????????????????????????????????????????????????????????????????????????????????????????????????????????????????????????????????????????????????????????????????????????????????????????????????????????????????????????????????????????????????????????????????????????????????????????????????????????????????????????????????????????????????????????????????????????????????????????????????????????????????????????????????????????????????????????????????????????????????????????????????????????????????????????????????????????????????????????????????????????????????????????????????????????????????????????????????????????????????????????????????????????????????????????????????????????????????????????????????????????????????????????????????????????????????????????????????????????????????????????????????????????????????????????????????????????????????????------------------------------------------------------------------------------------------------GACTGAAGGATCAGACACAGACAGACTTCTAAGCAATGCCCATGAAAAATCACTCAATATCCTTGGAGCAAAGGACGATGATTCTGGACGCACCAGCTGTTATGACCCTGACATCATTTTGGACACTGATTTCCACACCAGTGACATGTGTGATGGTATCTCGGAGTTTGTGCAGCCACAGAAGTCAAAAGAGGAAGCTGATCTCTTGTGCCTTGACCAGAAGAATATAAAGAACTCGCCTTATGGTGCTTCCCTTGGCTCCCTGCACCC---CTGCATTACCCT---AGCAG---GGGAAGACAAACCTCAGCCGCTTTTGAGTAGTGAAACTGAGTCAACACACCAACCTGCCTCTACACAGATGAGCAATCCCGCTTCGCTACCAAACATCGACTTTTATGCCCAAGTAAGCGACATTACACCAGCAGGAAGTGTGGTCCTTTCCCCGGGCCAAAAGATTAAGGCCGGGATAGCCCAGTGCAACAT---GCAGCCACAGCCGGAGGTGGCCG---CACCCTGTCAAGAAAATTACAGCATGAACAGTGCCTACTTCTGTGAGTCAGATGCCAAAAAGTGCATCGCTGTGGCCCCTCACTTGGAGGCCACATCATGTGTAAAATCAAGCTTTAACCAGGAGGACATTTACATCACCACAGAAAGCCTTACCACTACTGCCCAGATGTCCGAGACAGCAGAGATTGCTCCGGATGCTGAGATGCCTGTCCCAGA--------------------------------------------------------------------------------------------------------????????????????????????????????????????????????????????????????????????????????????????????????????????????????????????????????????????????????????????????????????????????????????????????????????????????????????????????????????????????????????????????????????????????????????????????????????????????????????????????????????????????????????????????????????????????????????????????????????????????????????????????????????????????????????????????????????????????????????????????????????????????????????????????????????????????????????????????????????????????????????????????????????????????????????????????????????????????????????????????????????????????????????????????????????????????????????????????????????????????????????????????????????????????????????????????????????????????????????????????????????????????????????????????????????????????????????????????????????????????????????????????????????????????????????????????????????????????????????????????????????????????????????????????????????????????????????????????????????????????????????????????????????????????????????????????????????????????????????????????????????????????????????????????????????????????????????????????????????????????????????????????????????????????????????????????????????????????????????????????????????????????????????????????????????????????????????????????????
	Abrothrix_lanosa_0                  ATGGCAATCATACGAAAGACTCACCCCCTACTTAAAATTATTAACCACTCATTCATTGATCTCCCTACACCATGCAACATCTCATCTTGATGGAACTTCGGCTCACTCCTGGGCATTTGTCTAATAATTCAAATTTTAACCGGCCTTTTCCTAGCTATACACTACACATCTGATACAGCTACAGCATTTTCCTCCGTCACCCACATCTGCCGAGACGTAAATTACGGCTGACTAATTCGTTATTTACATGCCAACGGGGCATCCATATTTTTTATCTGCCTATTCATCCATGTGGGACGAGGAATCTACTATAGCTCCTACATGCTCTCAGAAACCTGAAACATCGGAATCGTTCTATTCCTAACCACCATAGCTACAGCATTCGTAGGCTATGTTCTCCCATGAGGACAAATATCCTTCTGAGGGGCCACAGTAATCACAAACCTACTATCAGCAATCCCCTATATCGGGACCACCCTGGTCGAATGGATTTGAGGGGGCTTTTCAGTCGATAAAGCCACACTGACCCGCTTCTTCGCATTCCACTTTATCCTGCCTTTTATTATCACAGCCTTAGTTCTAGTCCATCTTCTATTTCTACACGAAACGGGATCAAACAACCCCTCAGGCCTCAACTCAGATTCTGATAAAATTCCATTTCACCCCTACTACACAATCAAAGACCTACTAGGAGCCATCCTTCTTTTAATAGTTCTCATAATTTTGGTTTTATTTTTCCCAGATGTTCTCGGAGACCCCGATAATTATACCCCAGCAAATCCACTCAACACTCCAGCACACATTAAACCAGAATGATATTTCCTTTTCGCCTACGCCATCCTCCGCTCCATCCCCAATAAATTAGGGGGAGTCCTAGCCCTAATCCTGTCCATCCTAATCCTAGCAGCGTTCCCGCTCCTCAATTCCTCCAAACAACACGGACTAATATATCGCCCCATCACACAAGCCCTCTACTGAATCTTTATTTCCAACCTTCTTATTCTCACATGAATTGGAGGACAACCAGTAGAATACCCATTCACAACAATCGGTCAAATCGCATCAATTCTATACTTTGCTATCATCATTATCCTCATACCCCTCGCCAACATAATCGAAAATAACATCCTAAAACTTTATTAC???????????????????????????????????????????????????????????????????????????????????????????????????????????????????????????????????????????????????????????????????????????????????????????????????????????????????????????????????????????????????????????????????????????????????????????????????????????????????????????????????????????????????????????????????????????????????????????????????????????????????????????????????????????????????????????????????????????????????????????????????????????????????????????????????????????????????????????????????????????????????????????????????????????????????????????????????????????????????????????????????????????????????????????????????????????????????????????????????????????????????TTTCCTGAGAACCTGATGGGAATGCAAGCAGCCATTGAGCAGGCTATGAAGAGTCGTGAGATTCTGGGCATCTCAGACCCTCAGATGCTGGCCCATGTGCTGACAGCTGGAGTGCAGAGCTCCTTGAATGACCCACGCCTCTTCATCTCCTATGAGCCCAGTACTCTCGAGACTCCCCAGCAAGCACCAATGCTCACCAACCTCACCCGAGAAGAACTGCTGGCCCAGCTACAGAAGAATATCCACCATGAAGTTCTTGAGGGCAATGTGGGTTACCTACGAGTGGATGACCTTCCTGGCCAGGAGGTACTGAGTGAGCTGGGGGAATTCTTGGTGGACCATGTGTGGAGGCAGCTCATGAGCACCTCTTCCTTAGTACTAGATCTTCGGCACTGTGCTGGTGGTCACATCTCTGGAATACCTTATGTCATCTCCTACTTGCACCCTGGGAACACAGTCATGCACGTGGATACCATCTATGATCGCCCTTCCAACACCACCACTGAGATCTGGACCTTGCCCAAGGTCATAGGGGAGAGATACAGTGCTGACAAAGATGTGGTGGTCCTCACCAGTGGACATACTGGGGGTGTGGCTGAGGACATCACCTACATCCTCAAGCAGATGCGCAGAGCCATAGTGGTGGGTGAGCGGACGGAGGGTGGTGCCCTGGACCTCCAGAAGCTGAGAATAGGCCAGTCCAACTTTTTCCTCACAGTTCCTGTGTCCAGGTCTCTGGGACCCCTGGGAGGAGGTGGC---------------------------------------------------------------------------------------------------------------------------------------------------------------------------------------------------------------------------------------------------------------------------------------------------------------------------------------------------------------------------------------------------------------------------------------------------------------------------------------------------------------------------------------????????????????????????????????????????????????????????????????????????????????????????????????????????????????????????????????????????????????????????????????????????????????????????????????????????????????????????????????????????????????????????????????????????????????????????????????????????????????????????????????????????????????????????????????????????????????????????????????????????????????????????????????????????????????????????????????????????????????????????????????????????????????????????????????????????????????????????????????????????????????????????????????????????????????????????????????????????????????????????????????????????????????????????????????????????????????????????????????????????????????????????????????????????????????????????????????????????????????????????????????????????????????????????????????????????????????????????????????????????????????????????????????????????????????????????????????????????????????????????????????????????????????????????????????????????????????????????????????????????????????????????????????????????????????????????????????????????????????????????????????????????????????????????????????????????????????????????????????????????????????????????????????????????????????????????????????????????????????????????????????????????????????????????????????????????????????????????????????????????????????????????????????????????????????????????????????????????????????????????????????????????????????????????????????????????????????????????????????????????????????????????????????????????????????????????????????????????????????????????????????????????????????????????????????????????????????????????????????????????????????????????????????????????????????????????????????????????????????????????????????????????????????????????????????????????????????????????????????????????????????????????????????????????????????????????????????????????????????????????????????????????????????????????????????????????????????????????????????????????????????????????????????????????????????????????????????????????????????????????????????????????????????????????????????????????????????????????????????????????????????????????????????????????????????????????????????????????????????????????????????????????????????????????????????????????????????????????????????????????????????????????????????????????????????????????????????????????????????????????????????????????????????????????????????????????????????????????????????????????????????????????????????????????????????????????????????????????????????????????????????????????????????????????????????????????????????????????????????????????????????????????????????????????????????????????????????????????????????????????????????????????????????????????????????????????????????????????????????????????????????????????????????????????????????????????????????????????????????????????????????????????????????????????????????????????????????????????????????????????????????????????????????????????????????????????????????????????????????????????????????????????????????????????????????????????????????????????????????????????????????????????????????????????????????????????????????????????????????????????????????????????????????????????????????????????????????????????????????????????????????????????????????????????????????????????????????????????????????????????????????????????????????????????????????????????????????????????????????????????????????????????????????????????????????????????????????????????????????????????????????????????????????????????????????????????????????????????????????????????????????????????????????????????????????????????????????????????????????????????????????????????????????????????????????????????????????????????????????????????????????????????????????????????????????????????????????????????????????????????????????????????????????????????????????????????????????????????????????????????????????????????????????????????????????????????????????????????????????????????????????????????????????????????????????????????????????????????????????????????????????????????????????????????????????????????????????????????????????????????????????????????????????????????????????????????????????????????????????????????????????????????????????????????????????????????????????????????????????????????????????????????????????????????????????????????????????????????????????????????????????????????????????????????????????????????????????????????????????????????????????????????????????????????????????????????????????????????????????????????????????????????????????????????????????????????????????????????????????????????????????????????????????????????????????????????????????????????????????????????????????????????????????????????????????????????????????????????????????????????????????????????????????????????????????????????????????????????????????????????????????????????????????????????????????????????????????????????????????????????????????????????????????????????????????????????????????????????????????????????????????????????????????????????????????????????????????????????????????????????????????????????????????????????????????????????????????????????????????????????????????????????????????????????????????????????????????????????????????????????????????????????????????????????????????????????????????????????????????????????????????????????????????????????????????????????????????????????????????????????????????????????????????????????????????????????????????????????????????????????????????????????????????????????????????????????????????????????????????????????????????????????????????????????????????????????????????????????????????????????????????????????????????????????????????????????????????????????????????????????????????????????????????????????????????????????????????????????????????????????????????????????????????????????????????????????????????????????????????????????????????????????????????????????????????????????????????????????????????????????????????????????????????????????????????????????????????????????????????????????????????????????????????????????????????????????????????????????????????????????????????????????????????????????????????????????????????????????????????????????????????????????????????????????????????????????????????????????????????????????????????????????????????????????????????????????????????????????????????????????????????????????????????????????????????????????????????????????????????????????????????????????????????????????????????????????????????????????????????????????????????????????????????????????????????????????????????????????????????????????????????????????????????????????????????????????????????????????????????????????????????????????????????????????????????????????????????????????????????????????????????????????????????????????????????????????????????????????????????????????????????????????????????????????????????????????????????????????????????????????????????????????????????????????????????????????????????????????????????????????????????????????????????????????????????????????????????????????????????????????????????????????????????????????????????????????????????????????????????????????????????????????????????????????????????????????????????????????????????????????????????????????????????????????????????????????????????????????????????????????????????????????????????????????????????????????????????????????????????????????????????????????????????????????????????????????????????????????????????????????????????????????????????????????????????????????????????????????????????????????????????????????????????????????????????????????????????????????????????????????????????????????????????????????????????????????????????????????????????????????????????????????????????????????????????????????????????????????????????????????????????????????????????????????????????????????????????????????????????????????????????????????????????????????????????????????????????????????????????????????????????????????????????????????????????????????????????????????????????????????????????????????????????????????????????????????????????????????????????????????????????????????????????????????????????????????????????????????????????????????????????????????????????????????????????????????????????????????????????????????????????????????
	Abrothrix_longipilis_0              ATGACAATCATACGAAAAACTCACCCACTACTTAAAATTATTAACCACTCATTCATTGATCTCCCCACCCCTTCCAATATTTCATCTTGATGGAACTTCGGCTCACTCTTAGGCATTTGCCTAATAATTCAAATTTTAACTGGCCTTTTCCTAGCTATGCACTACACATCTGACACAGCCACAGCATTCTCTTCCGTCACCCACATCTGCCGGGACGTAAATTATGGTTGACTCATCCGTTATATACATGCCAACGGAGCATCCATGTTTTTTATTTGCTTGTTTATCCACGTAGGGCGAGGAATTTACTACGGCTCCTACATACTCCCAGAAACTTGAAATATCGGCATTATTCTACTTCTAACCACAATAGCCACAGCATTCGTGGGCTACGTCCTCCCATGAGGACAAATATCTTTCTGAGGTGCCACAGTAATCACAAATCTGCTCTCAGCAATTCCCTATGTCGGAACCACCCTAGTCGAATGAATCTGAGGGGGGTTCTCAGTTGACAAAGCCACATTAACCCGCTTCTTCGCATTTCACTTTATTCTACCCTTTATTATTACAGCTTTTGTCCTAGTCCACCTTCTATTCCTACACGAAACAGGATCTAATAACCCCTCGGGCCTCAACCCAGATTCTGACAAAATTCCATTCCACCCCTACTACACAATCAAAGACCTACTCGGGGTGATCCTTCTTTTAATAGTTCTCATAATTTTGGTTTTATTTTTCCCAGATGTTCTCGGAGACCCTGATAATTATACCCCAGCAAATCCACTCAACACTCCAGCACACATTAAACCAGAATGATATTTCCTTTTCGCCTACGCCATCCTCCGTTCCATCCCCAACAAACTAGGAGGAGTCCTAGCTCTAATTATATCTATCCTGATTCTAGCAGCATTCCCACTTCTTAATTTTTCCAAACAGCACGGACTCATATATCGCCCTATCACACAGATCCTTTACTGAATCTTTATCTCAAACCTCCTAATCCTCACATGAATTGGTGGACAGCCTGTAGAATATCCATTTACAACAATTGGTCAAATCGCATCAATCCTGTACTTTACTATTATTATTATCCTCATGCCTATCGCCAACATAATCGAGAATAACATCTTAAAACTTCACCAC?????????????????????????????????????????????????????????????????????????????????????????????????????????????????????????????????????????????????????????????????????????????????????????????????????????????????????????????????????????????????????????????????????????????????????????????????????????????????????????????????????????????????????????????????????????????????????????????????????????????????????????????????????????????????????????????????????????????????????????????????????????????????????????????????????????????????????????????????????????????????????????????????????????????????????????????????????????????????????????????????????????????????????????????????????????????????????????????????????????????????????????????????????????????????????????????????????????????????????????????????????????????????????????????????????????????????????????????????????????????????????????????????????????????????????????????????????????????????????????????????????????????????????????????????????????????????????????????????????????????????????????????????????????????????????????????????????????????????????????????????????????????????????????????????????????????????????????????????????????????????????????????????????????????????????????????????????????????????????????????????????????????????????????????????????????????????????????????????????????????????????????????????????????????????????????????????????????????????????????????????????????????????????????????????????????????????????????????????????????????????????????????????????????????????????????????????????????????????????????????????????????????????????????????????????????????????????????????????????????????????????????????????????????????????????????????????????????????????????????????????????????????????????????????????????????????????????????????????????????????????????????????????????????????????????????????????????????????????????????????????????????????????????????????????????????????????????????????????????????????????????????????????????????????????????????????????????????????????????????????????????????????????????????????????????????????????????????????????????????????????????????????????????????????????????????????????????????????????????????????????????????????????????????????????????????????????????????????????????????????????????????????????????????????????????????????????????????????????????????????????????????????????????????????????????????????????????????????????????????????????????????????????????????????????????????????????????????????????????????????????????????????????????????????????????????????????????????????????????????????????????????????????????????????????????????????????????????????????????????????????????????????????????????????????????????????????????????????????????????????????????????????????????????????????????????????????????????????????????????????????????????????????????????????????????????????????????????????????????????????????????????????????????????????????????????????????????????????????????????????????????????????????????????????????????????????????????????????????????????????????????????????????????????????????????????????????????????????????????????????????????????????????????????????????????????????????????????????????????????????????????????????????????????????????????????????????????????????????????????????????????????????????????????????????????????????????????????????????????????????????????????????????????????????????????????????????????????????????????????????????????????????????????????????????????????????????????????????????????????????????????????????????????????????????????????????????????????????????????????????????????????????????????????????????????????????????????????????????????????????????????????????????????????????????????????????????????????????????????????????????????????????????????????????????????????????????????????????????????????????????????????????????????????????????????????????????????????????????????????????????????????????????????????????????????????????????????????????????????????????????????????????????????????????????????????????????????????????????????????????????????????????????????????????????????????????????????????????????????????????????????????????????????????????????????????????????????????????????????????????????????????????????????????????????????????????????????????????????????????????????????????????????????????????????????????????????????????????????????????????????????????????????????????????????????????????????????????????????????????????????????????????????????????????????????????????????????????????????????????????????????????????????????????????????????????????????????????????????????????????????????????????????????????????????????????????????????????????????????????????????????????????????????????????????????????????????????????????????????????????????????????????????????????????????????????????????????????????????????????????????????????????????????????????????????????????????????????????????????????????????????????????????????????????????????????????????????????????????????????????????????????????????????????????????????????????????????????????????????????????????????????????????????????????????????????????????????????????????????????????????????????????????????????????????????????????????????????????????????????????????????????????????????????????????????????????????????????????????????????????????????????????????????????????????????????????????????????????????????????????????????????????????????????????????????????????????????????????????????????????????????????????????????????????????????????????????????????????????????????????????????????????????????????????????????????????????????????????????????????????????????????????????????????????????????????????????????????????????????????????????????????????????????????????????????????????????????????????????????????????????????????????????????????????????????????????????????????????????????????????????????????????????????????????????????????????????????????????????????????????????????????????????????????????????????????????????????????????????????????????????????????????????????????????????????????????????????????????????????????????????????????????????????????????????????????????????????????????????????????????????????????????????????????????????????????????????????????????????????????????????????????????????????????????????????????????????????????????????????????????????????????????????????????????????????????????????????????????????????????????????????????????????????????????????????????????????????????????????????????????????????????????????????????????????????????????????????????????????????????????????????????????????????????????????????????????????????????????????????????????????????????????????????????????????????????????????????????????????????????????????????????????????????????????????????????????????????????????????????????????????????????????????????????????????????????????????????????????????????????????????????????????????????????????????????????????????????????????????????????????????????????????????????????????????????????????????????????????????????????????????????????????????????????????????????????????????????????????????????????????????????????????????????????????????????????????????????????????????????????????????????????????????????????????????????????????????????????????????????????????????????????????????????????????????????????????????????????????????????????????????????????????????????????????????????????????????????????????????????????????????????????????????????????????????????????????????????????????????????????????????????????????????????????????????????????????????????????????????????????????????????????????????????????????????????????????????????????????????????????????????????????????????????????????????????????????????????????????????????????????????????????????????????????????????????????????????????????????????????????????????????????????????????????????????????????????????????????????????????????????????????????????????????????????????????????????????????????????????????????????????????????????????????????????????????????????????????????????????????????????????????????????????????????????????????????????????????????????????????????????????????????????????????????????????????????????????????????????????????????????????????????????????????????????????????????????????????????????????????????????????????????????????????????????????????????????????????????????????????????????????????????????????????????????????????????????????????????????????????????????????????????????????????????????????????????????????????????????????????????????????????????????????????????????????????????????????????????????????????????????????????????????????????????????????????????????????????????????????????????????????????????????????????????????????????????????????????????????????????????????????????????????????????????????????????????????????????????????????????????????????????????????????????????????????????????????????????????????????????????????????????????????????????????????????????????????????????????????????????????????????????????????????????????????????????????????????????????????????????????????????????????????????????????????????????????????????????????????????????????????????????????????????????????????????????????????????????????????????????????????????????????????????????????????????????????????????????????????????????????????????????????????????????????????????????????????????????????????????????????????????????????????????????????????????????????????????????????????????????????????????????????????????????????????????????????????????????????????????????????????????????????????????????????????????????????????????????????????????????????????????????????????????????????????????????????????????????????????????????????????????????????????????????????????????????????????????????????????????????????????????????????????????????????????????????????????????????????????????????????????????????????????????????????????????????????????????????????????????????????????????????????????????????????????????????????????????????????????????????????????????????????????????????????????????????????????????????????????????????????????????????????
	Abrothrix_manni_0                   ATGGCAATCATACGAAAGACTCACCCCCTACTTAAAATTATTAACCACTCATTCATTGATCTCCCCACACCCTGCAACATTTCATCTTGATGGAACTTCGGCTCACTACTAGGCATTTGTCTAATAATTCAAATTTTAACCGGCCTTTTCCTAGCCATACACTACACATCTGATACAGCCACAGCATTCTCCTCCGTCACTCACATCTGCCGAGACGTAAACTACGGCTGATTAATTCGTTACTTACATGCCAACGGAGCATCCATATTTTTTATCTGCCTATTTATCCATGTAGGACGAGGAATCTACTACGGTTCCTACATACTCTCAGAAACCTGAAACATCGGAATTATTCTATTCCTGACCACTATAGCCACAGCATTCGTAGGCTATGTTCTCCCATGAGGACAAATGTCCTTTTGAGGAGCCACAGTAATCACAAACCTACTATCAGCAATCCCCTATATCGGAACCACCCTAGTCGAATGAATTTGAGGAGGCTTTTCAGTCGACAAAGCCACACTAACCCGCTTCTTCGCATTCCACTTTATTCTACCTTTTATTATCACAGCCTTCGTTCTAGTCCATCTTCTATTTCTACACGAAACAGGATCAAACAACCCCTCGGGCCTCAACTCGGATTCCGACAAAATTCCATTTCACCCCTACTACACAATTAAAGACCTACTAGGAGTTGTCCTTCTTTTAATAGTTCTCATAATTTTGGTTTTATTTTTCCCAGATGTTCTCGGAGACCCCGATAATTATACCCCAGCAAATCCACTCAACACTCCAGCACACATTAAACCAGAATGATATTTTCTTTTCGCCTACGCTATCCTCCGCTCCATCCCCAATAAATTAGGAGGTGTCCTAGCCCTGATCCTGTCCATTCTAATCCTAGCAGCATTCCCACTTCTCAACTTTTCCAAACAACACGGGCTAATATATCGTCCCATCACACAAGCCCTCTACTGAATCTTTATCTCCAACCTCCTTATTCTCACATGAATTGGAGGACAACCAGTAGAATACCCATTCACAACAATCGGTCAAATCGCATCAATTCTATACTTCGCCATTATTATTATCCTCATACCCCTTGCCAACACAATCGAAAATAGCATCCTAAAACTTCATTAC??????????????????????????????????????????????????????????????????????????????????????????????????????????????????????????????????????????????????????????????????????????????????????????????????????????????????????????????????????????????????????????????????????????????????????????????????????????????????????????????????????????????????????????????????????????????????????????????????????????????????????????????????????????????????????????????????????????????????????????????????????????????????????????????????????????????????????????????????????????????????????????????????????????????????????????????????????????????????????????????????????????????????????????????????????????????????????????????????????????????????????????????????????????????????????????????????????????????????????????????????????????????????????????????????????????????????????????????????????????????????????????????????????????????????????????????????????????????????????????????????????????????????????????????????????????????????????????????????????????????????????????????????????????????????????????????????????????????????????????????????????????????????????????????????????????????????????????????????????????????????????????????????????????????????????????????????????????????????????????????????????????????????????????????????????????????????????????????????????????????????????????????????????????????????????????????????????????????????????????????????????????????????????????????????????????????????????????????????????????????????????????????????????????????????????????????????????????????????????????????????????????????????????????????????????????????????????????????????????????????????????????????????????????????????????????????????????????????????????????????????????????????????????????????????????????????????????????????????????????????????????????????????????????????????????????????????????????????????????????????????????????????????????????????????????????????????????????????????????????????????????????????????????????????????????????????????????????????????????????????????????????????????????????????????????????????????????????????????????????????????????????????????????????????????????????????????????????????????????????????????????????????????????????????????????????????????????????????????????????????????????????????????????????????????????????????????????????????????????????????????????????????????????????????????????????????????????????????????????????????????????????????????????????????????????????????????????????????????????????????????????????????????????????????????????????????????????????????????????????????????????????????????????????????????????????????????????????????????????????????????????????????????????????????????????????????????????????????????????????????????????????????????????????????????????????????????????????????????????????????????????????????????????????????????????????????????????????????????????????????????????????????????????????????????????????????????????????????????????????????????????????????????????????????????????????????????????????????????????????????????????????????????????????????????????????????????????????????????????????????????????????????????????????????????????????????????????????????????????????????????????????????????????????????????????????????????????????????????????????????????????????????????????????????????????????????????????????????????????????????????????????????????????????????????????????????????????????????????????????????????????????????????????????????????????????????????????????????????????????????????????????????????????????????????????????????????????????????????????????????????????????????????????????????????????????????????????????????????????????????????????????????????????????????????????????????????????????????????????????????????????????????????????????????????????????????????????????????????????????????????????????????????????????????????????????????????????????????????????????????????????????????????????????????????????????????????????????????????????????????????????????????????????????????????????????????????????????????????????????????????????????????????????????????????????????????????????????????????????????????????????????????????????????????????????????????????????????????????????????????????????????????????????????????????????????????????????????????????????????????????????????????????????????????????????????????????????????????????????????????????????????????????????????????????????????????????????????????????????????????????????????????????????????????????????????????????????????????????????????????????????????????????????????????????????????????????????????????????????????????????????????????????????????????????????????????????????????????????????????????????????????????????????????????????????????????????????????????????????????????????????????????????????????????????????????????????????????????????????????????????????????????????????????????????????????????????????????????????????????????????????????????????????????????????????????????????????????????????????????????????????????????????????????????????????????????????????????????????????????????????????????????????????????????????????????????????????????????????????????????????????????????????????????????????????????????????????????????????????????????????????????????????????????????????????????????????????????????????????????????????????????????????????????????????????????????????????????????????????????????????????????????????????????????????????????????????????????????????????????????????????????????????????????????????????????????????????????????????????????????????????????????????????????????????????????????????????????????????????????????????????????????????????????????????????????????????????????????????????????????????????????????????????????????????????????????????????????????????????????????????????????????????????????????????????????????????????????????????????????????????????????????????????????????????????????????????????????????????????????????????????????????????????????????????????????????????????????????????????????????????????????????????????????????????????????????????????????????????????????????????????????????????????????????????????????????????????????????????????????????????????????????????????????????????????????????????????????????????????????????????????????????????????????????????????????????????????????????????????????????????????????????????????????????????????????????????????????????????????????????????????????????????????????????????????????????????????????????????????????????????????????????????????????????????????????????????????????????????????????????????????????????????????????????????????????????????????????????????????????????????????????????????????????????????????????????????????????????????????????????????????????????????????????????????????????????????????????????????????????????????????????????????????????????????????????????????????????????????????????????????????????????????????????????????????????????????????????????????????????????????????????????????????????????????????????????????????????????????????????????????????????????????????????????????????????????????????????????????????????????????????????????????????????????????????????????????????????????????????????????????????????????????????????????????????????????????????????????????????????????????????????????????????????????????????????????????????????????????????????????????????????????????????????????????????????????????????????????????????????????????????????????????????????????????????????????????????????????????????????????????????????????????????????????????????????????????????????????????????????????????????????????????????????????????????????????????????????????????????????????????????????????????????????????????????????????????????????????????????????????????????????????????????????????????????????????????????????????????????????????????????????????????????????????????????????????????????????????????????????????????????????????????????????????????????????????????????????????????????????????????????????????????????????????????????????????????????????????????????????????????????????????????????????????????????????????????????????????????????????????????????????????????????????????????????????????????????????????????????????????????????????????????????????????????????????????????????????????????????????????????????????????????????????????????????????????????????????????????????????????????????????????????????????????????????????????????????????????????????????????????????????????????????????????????????????????????????????????????????????????????????????????????????????????????????????????????????????????????????????????????????????????????????????????????????????????????????????????????????????????????????????????????????????????????????????????????????????????????????????????????????????????????????????????????????????????????????????????????????????????????????????????????????????????????????????????????????????????????????????????????????????????????????????????????????????????????????????????????????????????????????????????????????????????????????????????????????????????????????????????????????????????????????????????????????????????????????????????????????????????????????????????????????????????????????????????????????????????????????????????????????????????????????????????????????????????????????????????????????????????????????????????????????????????????????---------------CGACAGGGACAATGATGGCTGGTAAGCATCGCAGTCTTGGCTCCTA-TTTTTAAAGTCCCCACTAACATCATTGCTCAGCATCATGAGTGTACCTAACATTATAAAAAAAACTGCCCCTACTTGGGTGGTACTTAAAGTGTA---------CCCTGTCCTGAACTCCATATGTACCAACTGAAAGCATCCCAACTGGGAGGCAGAC---ATCATCAGTTTCATCTTTCAGATGAAATTTAGAAATATAAAATGATCCGAAGCCAGGCAACTACTCAAAGATAGAACAGCAACTAGAGGACAGCTCTT-TGAGTGCT-GTGTAACGATATAAACACCTGTGTTTTTATTTACTAATGC----ATCTACTGAAACTATCATTTCATA--TCTCAGGGTCTCTCAGATGATAGTATCAGATAAGTTATTTCAGAACATAACAATTCCATCCCTTCACAATTAGACCAAACAGGCCCAGCTGTTTCCCTTTCTTGCCAT-GGGGCTGAGAAGA-CTTTTGTT---GTATTTGAGCTTTACATA-CAGGACTCAAGGGGAAGAGTATTATATACAACCATGCACAGTACTTTCATGGGAGTTCTCTCTGAAGAACTG?ATTGATTGACAGTGGTACT-----------TGTACGTATCGGTAATGCAAACTCATCTCCTTCCAGGTTAACTTCAGATCCAAGAAAGCAGTGCTCAAGA-------------------------------------------
	Abrothrix_olivacea_0                ATGACAATCATACGAAAAAACCACCCTTTACTTAAAATCATTAATCACTCGTTTATTGACCTGCCCACCCCTTCCAACATTTCATCCTGATGGAACTTCGGCTCACTCCTTGGCATTTGCTTAATAATTCAAATTTTAACTGGCCTCTTCCTAGCCATACATTATACGTCCGATACAGCTACAGCATTTTCCTCCGTCACCCATATCTGCCGAGACGTAAATTACGGATGACTTATCCGCTACTTACATGCCAATGGGGCATCTATATTTTTTATCTGCCTATTTATTCATGTAGGACGAGGTATCTACTACGGCTCCTACATACTCTCAGAAACATGAAACATCGGAATTATTCTATTCCTAACCACAATAGCCACAGCATTCGTAGGCTATGTTCTTCCATGAGGACAAATATCTTTCTGAGGAGCCACAGTAATTACAAACTTGCTCTCAGCAATTCCCTATATTGGAACCTCTCTAGTTGAATGAATCTGAGGGGGATTTTCAGTTGATAAAGCCACATTAACCCGCTTCTTTGCATTTCATTTCATTTTACCCTTCATTATCACAGCCTTTGTTTTAGTCCATCTTTTATTTCTACACGAAACAGGATCAAATAACCCCTCAGGCCTCAACTCAAATTCAGATAAAATTCCATTCCACCCTTATTATACAATCAAAGACCTACTAGGGGTCATCCTTCTTTTAATAGTTCTCATAATTTTGGTTTTATTTTTCCCAGATGTTCTCGGAGACCCCGATAATTACACCCCAGCAAATCCACTTAACACCCCAGCACACATTAAGCCAGAATGGTACTTCCTTTTCGCCTACGCTATTTTACGCTCCATCCCTAACAAACTAGGAGGAGTTTTAGCCCTAGTTTTATCTATTCTCATTTTAGCAGCATTCCCACTTCTCAATTCTTCCAAACAGCATGGACTAATATATCGTCCTATTACACAAACCCTCTACTGAATCTTTATTTCCAACCTCCTTATTCTCACATGAATTGGAGGCCAGCCAGTAGAATACCCATTTACAATAATTGGTCAAATTGCATCAATTTTATACTTTACTATTATCATCATCCTTATACCCATTGCCAACACGATCGAAAATAATATCCTAAAACTCCATTAC???????????????????????????????????????????????????????????????????????????????????????????????????????????????????????????????????????????????????????????????????????????????????????????????????????????????????????????????????????????????????????????????????????????????????????????????????????????????????????????????????????????????????????????????????????????????????????????????????????????????????????????????????????????????????????????????????????????????????????????????????????????????????????????????????????????????????????????????????????????????????????????????????????????????????????????????????????????????????????????????????????????????????????????????????????????????????????????????????????????????????------------CTGATGGGAATGCAAGCAGCCATTGAGCAGGCTATGAAGAGTCGTGAGATTCTGGGCATCTCAGACCCTCAGATGTTGGCCCATGTGCTGACAGCTGGAGTGCAGAGCTCCTTGAATGACCCACGCCTCTTCATCTCCTATGAGCCCAGTACTCTTGAGACTCCCCAGCAAGCACCAATGCTCACCAACCTCACCCAAGAAGAACTGCTGGCACAGCTACAGAAGAATATCCACCATGAAGTTCTTGAGGGCAATGTGGGTTACCTACGAGTGGATGACCTTCCTGGCCAGGAGGTACTGAGTGAGCTGGGGGAATTCTTGGTGGACCATGTGTGGAGGCAGCTCATGAGCACCTCTTCCTTAGTACTAGATCTTCGGCACTGTGCTGGTGGTCACATCTCCGGAATACCTTATGTCATCTCCTACTTATACCCTGGGAACACAGTCATGCACGTGGATACCATCTATGATCGCCCTTCCAACACCACCACTGAGATCTGGACCTTGCCCAAGGTCATAGGAGAGAGATACAGTGCTGACAAAGATGTGGTGGTCCTCACCAGTGGACATACTGGGGGTGTGGCTGAGGACATCACCTACATCCTCAAGCAGATGCGCAGAGCCATAGTGGTGGGTGAGCGGACAGAGGGCGGTGCCCTGGACATCCAGAAGCTGAGAATAGGCCAATCCAACTTTTTCCTCACAGTTCCTGTGTCCAGGTCTCTGGGACCCCTGGGAGGAGGTGGCCAGACATGGGAAGGCAGTGGTGTGCTGCCTTGTGTGGGGATACCTGCAGAGCAGGCCCTAGAAAAGGCCCTGGCCATCCTCACCCTGCGCCGTGCCCTGCCAGGGGTTGTCCTCCGACTTCAGGAAGCCCTGCAGGACTATTACACACTGGTGGACCGAGTGCCGGGCCTGCTACACCACCTGGCTAGCATGGACTACTCAGCCGTGGTCTCTGAGGATGACCTAGTAACAAAGCTCAATGCTGGCTTGCAAGCTGTCTCAGAGGATCCCAGGCTCCTGGTGAGAGCCACTGGACCTAAAGAAAGCTCCTCTAGGCCTGATACTGGGCCTAATGACCCCCCAGAAGCTGCTCCTGAGGTGCCCAAGGAAGAAGCTGCTCGGAGGGCCCTAGTGGACTCTGTGTTTCAGGTATCCGTGCTGCCAGGCAATGTGGG-------------------------------------------------------------------------------------??????????????????????????????????????????????????????????????????????????????????????????????????????????????????????????????????????????????????????????????????????????????????????????????????????????????????????????????????????????????????????????????????????????????????????????????????????????????????????????????????????????????????????????????????????????????????????????????????????????????????????????????????????????????????????????????????????????????????????????????????????????????????????????????????????????????????????????????????????????????????????????????????????????????????????????????????????????????????????????????????????????????????????????????????????????????????????????????????????????????????????????????????????????????????????????????????????????????????????????????????????????????????????????????????????????????????????????????????????????????????????????????????????????????????????????????????????????????????????????????????????????????????????????????????????????????????????????????????????????????????????????????????????????????????????????????????????????????????????????????????????????????????????????????????????????????????????????????????????????????????????????????????????????????????????????????????????????????????????????????????????????????????????????????????????????????????????????????????????????????????????????????????????????????????????????????????????????????????????????????????????????????????????????????????????????????????????????????????????????????????????????????????????????????????????????????????????????????????????????????????????????????????????????????????????????????????????????????????????????????????????????????????????????????????????????????????????????????????????????????????????????????????????????????????????????????????????????????????????????????????????????????????????????????????????????????????????????????????????????????????????????????????????????????????????????????????????????????????????????????????????????????????????????????????????????????????-----------TCCACACAGCCCGGGAAATGGCGAATGCTAAAGAAATCGCCAGAACCGTGCAGATGATGGGTGCTGACTTCATCATGTCCCTGGGGGACAACTTCTACTTCACTGGAGTACGTGATGTCAACGACAAGAGGTTCCAGGTATATGCTCAACCACAGGGTCAGAGATGACAGTGGGGAGG---------------ACCTTCCTCTGGGGA---GGGCAGAGGGAAGCAGAAGAGCTCC?ATGAGTAGGCAGGTG-CCATAGACGTCAAGTGGCTCCTTTG-CCTTGGTCTCAGATTTGGTGGGAGCATCAGGGTGGCTGTTCTCCCCAGAGGTGGGGTGCCCTTTCTGTCTGTCACAGGAAACGTTTGAGGATGTGTTCTCTGATCCTACCCTCCGAAATATTCCCTGGTATGTGCTGGCTGGAAACCATGACCACCTTGGCAACGTCTCTGCA???????????????????????????????????????????????????????????????????????????????????????????????????????????????????????????????????????????????????????????????????????????????????????????????????????????????????????????????????????????????????????????????????????????????????????????????????????????????????????????????????????????????????????????????????????????????????????????????????????????????????????????????????????????????????????????????????????????????????????????????????????????????????????????????????????????????????????????????????????????????????????????????????????????????????????????????????????????????????????????????????????????????????????????????--TGAGAACAGCAGTTTATTACTCACTGAAGATGGAATGAATGTAGAAAAGACTGAATTCTATAATAAAAGCAAACAGTCTGACTTAGCAAGGAGCCAACGGAACAGATGGGCTGAAAGTAAAGAAACATGTAATAATAGGCAAATTCCCAGCACTGAGAAAAAGGTAGATCTGAATGCTGAGTCCTTCTGTGGAAGAAAAAAATGGAATAATCAGAAAAGTCTGCACCCTGAGAATTCTGGAGCTACCCAAGATGTTCCTTGGATAACACTAAATAGCAGCATCCAGAAAGTTAACGAGTGGTTTTCCAAAACTGGTGAGATGTTAATTTCTGATGGCGCGTCTGACAGGAGGCTCAGGTCACCTGCTGAAGCAGCTGT------------------CAAAGAA---AATGGA------------TGCTCCAGTTCTTCAAAGGAGATAGACTCTGTGGCTGCTCATCTTCACAGTGTTTCAATGGATAAAAGCAAAAGAGACTG---CAAACCAGTGGAGAAAAATATCAAAGACAAAATATTTGGGAAAACATATCAGAGAAAGGGAAGCTTCCCTCACTTGAACCACGTAACTGACGTTATAAGCACATTTACTATAGAACCACAGATAACACAGGAGCACTCCCTCACAAATAAATTAAAACGCAAAAGGAGAACTACGTGCCTTCATCCTGAGGATTTTATCAAGAAAGCAGATTTAACAGTTATTCAAAAGACTCCAGAAAATAGAAATCAGGAAGCTGACCAAATAGAGCCAAAT---GGCCAAGTGTTGAGTATTAACAGTACTGGTCAAGAGAACGAAACAAAAGGGAACAGTCTTCAGAAAGAGAAAAATGTTAATCCAATCA---CATCACTGGGAAAAGAGTCTGTTTTCACAGCTAAAGCCAAACCTATAAGCAGCAGTATAAGCAGTTTGGAGCTAGAATTAAATGTCCACAATTCAAAAGCACCTAAGAAAAATAGGCTGAGGAGAAAATCTTCCACCAAATGTGTTCATGCACTTGACCCAGTCAGTGGGAATTCAAGCCCGTCTACTTGTACTGAATTTCAAATTGATAGGTGTAGTAGCAGTGAAGAAACAAAGAAAAACAATTCCAATCTAACGCCAGTTAAGGACATTAGAAAGCCTCAGCTCATAGAGGACACAGACCCTGGGGCAGATGCCAAGGAGAACAATGAGCCAAATGAACAAATAAGGAAGAGAAGAGCCAGTGATGCTTTCCCAGAAGAGAAGTTTACAAACATACCTGGTTTATTAACTAACTGTCCAAGTTCTAATAAACCTCAAGGACCTGTCAATCCTAGCCCTCAGAGAAAAGAAGTAGAGAAACTTGAAACAAGCCAAATGTCGGACAGTACTAAAGGCCTGAAGGATCTGGTGCTGGGTGAAGAAC---AAGGTTTGTCCACTGAGAGGTCTGAGGAGAGCACTAGTGTTTCATTGGTAGCCGACACTGAGTATGATACTCAGAATAGTGTGTCATTACTGGAAGC---TAACACTGTCAGATATGCAAGACCAGGATCAAGTCAGTGTATGACTCAGTTTATAGCAAGTGAGAACCCCAAGGATCTGGCTCACGGTTCTAATGATGCTGGAAGTAGCACAGAGTGTGTCAAGCATCAGTTGAGACAGGAACTCGGC--------------------------------------------------------------GGTCCAGGCCCTGAATGGGGAACACGATCCAGACTGGACAGTGATGAGTCTGCAGACACCACACAATCCAGTGAAGACAGCACCTCTCAAGAAAACAATGCCCAAGATACCCCCAGTGACAGCAGGGGCCATGACAGTGAGGATGAAGCAGACAGCCGGCCTGAGGCAAGAGACTCCACTCAGGACAGTGAGAGTGAGGAACATTGGGTAGGAGGTGGCAGCGAGGGGGGGCGTAGCCATGGGGATGGCTCTGAGTTTGATGATGAAGGGATGTTCAGTGATGACCCTGAAAGCACCAGGAGTGATCAAGGCCACTCCAGGATGACCAGCGCTGGTATCAGGTCAAAAGAATCAAAAGGGGTCCATGAGCTCACGAGCACTCAGGATTCAGACGACAGCCAGGCTGTGGGATTTTCAAGCAGCAAGTCCTTTAGAAGGTCCCAGATCTCTGAGGAAGATGACAAAGGTGAGCTTGCTGACAGCATCAGCAGGGAAACCCAGAGTGACTCCAGAGAGGACACGGACTCTAAGCAGGACACAGCTGAGAGTCAGTCCCAGGAAGACAGTCCAGAGGGACAAGACTCCAGCAGTGAGTCCAGTGAGGAAGCTGATGGGCCATCCCAGGAAAGCAGCAGTGAGTCTCAGGAAGGGGTGACCAGTGAGTCCAGGGGTGACAACCCAGATAACATAAGTCAGTCCAGAGACCAAGAAGACAGTGAGTCCAGTGAGGAGGACAGCCTGAGCACATTCTCCAGCTCAGAAAGTCAGTCAACAGAGGAGCAAGCTGACAGCCAGTCCAGTGAGAGCCTTAGACTCTCAGAGGAAAGTCAGGAATCGGCCCAGGATGGGGACAGTTCCAGCCAGGAAGGCCTCCAGTCTCAGAGCGCTTCCAGGGAGAGCAGGAGTGAGGAG---AGCCGGTCTGAAGCGGAAAGCCATTCTGAGGAGGGCGACAGTGATTCTCAGGACAGTAGCAGATCCAGAGAAAACAGCAAATCTACAGAGAGTGTTTCAAGTAGTGAGGAAGACACCCATCCCCAAAACATGGAGGCTGATAGTAGGAAATTAACCGTTGATGCTTACCACAACAAGCCCATCGGGGACCAAGATGACAATGATTGCCAAGATAAGGCATTCATGATAACTACAAACCTGACTTCTATAATGATGACTCCTGGGTTGAGTTTATTGAGCTAGATATCGATGACGCA------GATGAAAAGACTGAAGGATCAGACACAGACAGACTTCTAAGCAATGCCCATGAAAAATCACTCAATATCCTTGGAGCAAAGGACGATGATTCTGGACGCACCAGCTGTTATGACCCTGACATCATTTTGGATACTGATTTCCACACCAGTGACACGTGTGATGGTATCTCGGAGTTTGTGCAGCCACAGAAGTCAAAAGAGGAAGCTGATCTCTTGTGCCTTGACCAGAAGAATATAAAGAACTCGCCTTATGGTGCTTCCCTTGGCTCCCTGCACCC---CTGCATTACCCT---AGCAG---GGGAAGACAAACCTCAGCCGCTTTTGAGTAGTGAAACTGAGTCAACACACCAACCTGCCTCTACACAGATGAGCAATCCCGCTTCGCTACCAAACATCGACTTTTATGCCCAAGTAAGCGACATTACACCAGCAGGAAGTGTGGTCCTTTCCCCGGGCCAAAAGATTAAGGCCGGGATAGCCCAGTGCAACAT---GCAGCCACAGCTGGAGGTGGCCG---CACCCTGTCAAGAAAATTACAGCATGAACAGTGCCTACTTCTGTGAGTCAGATGCCAAAAAGTGCATCGCTGTGGCCCCTCACTTGGAGGCCACATCATGTGTAAAATCAAGCTTTAACCAGGAGGACATTTACATCACCACAGAAAGCCTTACCACTACTGCCCAGATGTCCGAGACAGCAGAGATTGCTCCGGATGCTGAGATGCCTGTCCCAGACTACACCACGGTCCACACCGTGCAGTCGCCACGGGGCCTTATACTCAA-CGCAACTGCTTTGCGTTTGCCTGACAAAAAGAAGTTCCTGTCCTCGTGTGGCTAT????????????????????????????????????????????????????????????????????????????????????????????????????????????????????????????????????????????????????????????????????????????????????????????????????????????????????????????????????????????????????????????????????????????????????????????????????????????????????????????????????????????????????????????????????????????????????????????????????????????????????????????????????????????????????????????????????????????????????????????????????????????????????????????????????????????????????????????????????????????????????????????????????????????????????????????????????????????????????????????????????????????????????????????????????????????????????????????????????????????????????????????????????????????????????????????????????????????????????????????????????????????????????????????????????????????????????????????????????????????????????????????????????????????????????????????????????????????????????????????????????????????????????????????????????????????????????????????????????????????????????????????????????????????????????????????????????????????????????????????????????????????????????????????????????????????????????????????????????????????????????????????????????????????????????????????????????????????????????????????????????????????????????????????????????????????????????????????????
	Abrothrix_sanborni_0                ---------------------------------------------------------------------------------------------------------------------------------------------------------------------------------------------------------------------------------------------------------------------------------------------------------------------------------------------------------------------------------------ACAGCATTCGTAGGCTATGTTCTCCCATGAGGACAGATATCCTTCTGAGGAGCCACAGTAATCACAAACCTACTATCAGCAATCCCCTATATTGGGACTACTCTAGTCGAGTGGATCTGGGGAGGCTTTTCAGTCGATAAGGCCACATTAACCCGCTTCTTCGCATTCCACTTTATCCTGCCTTTTATTATCACAGCCTTCGTTCTAGTCCATCTTCTATTTCTACACGAAACAGGATCAAACAACCCTTCAGGCCTCAACTCAGACTCTGATAAAATTCCATTTCACCCCTACTACACAATTAAAGACCTACTAGGAGTCATCCTTCTTTTAATAGTTCTCATAATTTTGGTTTTATTTTTCCCAGATGTTCTCGGAGACCCCGATAATTACACCCCAGCAAATCCACTCAACACTCCAGCACAC------------------------------------------------------------------------------------------------------------------------------------------------------------------------------------------------------------------------------------------------------------------------------------------------------------------------------------------------------???????????????????????????????????????????????????????????????????????????????????????????????????????????????????????????????????????????????????????????????????????????????????????????????????????????????????????????????????????????????????????????????????????????????????????????????????????????????????????????????????????????????????????????????????????????????????????????????????????????????????????????????????????????????????????????????????????????????????????????????????????????????????????????????????????????????????????????????????????????????????????????????????????????????????????????????????????????????????????????????????????????????????????????????????????????????????????????????????????????????????----------------------TGCAAGCAGCCATTGAGCAGGCTATGAAGAGTCGTGAGATTCTGGGCATCTCAGACCCTCAGATGCTGGCCCATGTGCTGACAGCTGGAGTGCAGAGCTCCTTGAATGACCCACGCCTCTTCATCTCCTATGAGCCCAGTACTCTCGAGACTCCCCAGCAAGCACCAATGCTCACCAACCTCACCCGAGAAGAACTGCTGGCCCAGCTA?AGAAGAATATCCACCATGAAGTTCTTGAGGGCAATGTGGGTTACCTACGAGTGGATGACCTTCCTGGCCAGGAGGTACTGAGTGAGCTGGGGGAATTCTTGGTGGACCATGTGTGGAGGCAGCTCATGAGCACCTCTTCCTTAGTACTAGATCTTCGGCACTGTGCTGGTGGTCACATCTCTGGAATACCTTATGTCATCTCCTACTTGCACCCTGGGAACACAGTCATGCACGTGGATACCATCTATGATCGCCCTTCCAACACCACCACTGAGATCTGGACCTTGCCCAAGGTCATAGGGGAGAGATACAGTGCTGACAAAGATGTGGTGGTCCTCACCAGTGGACATACTGGGGGTGTGGCTGAGGACATCACCTACATCCTCAAGCAGATGCGCAGAGCCATAGTGGTGGGTGAGCGGACGGAGGGTGGTGCCCTGGACCTCCAGAAGCTGAGAATAGGCCAGTCCAACTTTTTCCTCACAGTTCCTGTGTCCAGGTCTCTGGGACCCCTGGGAGGAGGTGGC---------------------------------------------------------------------------------------------------------------------------------------------------------------------------------------------------------------------------------------------------------------------------------------------------------------------------------------------------------------------------------------------------------------------------------------------------------------------------------------------------------------------------------------????????????????????????????????????????????????????????????????????????????????????????????????????????????????????????????????????????????????????????????????????????????????????????????????????????????????????????????????????????????????????????????????????????????????????????????????????????????????????????????????????????????????????????????????????????????????????????????????????????????????????????????????????????????????????????????????????????????????????????????????????????????????????????????????????????????????????????????????????????????????????????????????????????????????????????????????????????????????????????????????????????????????????????????????????????????????????????????????????????????????????????????????????????????????????????????????????????????????????????????????????????????????????????????????????????????????????????????????????????????????????????????????????????????????????????????????????????????????????????????????????????????????????????????????????????????????????????????????????????????????????????????????????????????????????????????????????????????????????????????????????????????????????????????????????????????????????????????????????????????????????????????????????????????????????????????????????????????????????????????????????????????????????????????????????????????????????????????????????????????????????????????????????????????????????????????????????????????????????????????????????????????????????????????????????????????????????????????????????????????????????????????????????????????????????????????????????????????????????????????????????????????????????????????????????????????????????????????????????????????????????????????????????????????????????????????????????????????????????????????????????????????????????????????????????????????????????????????????????????????????????????????????????????????????????????????????????????????????????????????????????????????????????????????????????????????????????????????????????????????????????????????????????????????????????????????????????????????????????????????????????????????????????????????????????????????????????????????????????????????????????????????????????????????????????????????????????????????????????????????????????????????????????????????????????????????????????????????????????????????????????????????????????????????????????????????????????????????????????????????????????????????????????????????????????????????????????????????????????????????????????????????????????????????????????????????????????????????????????????????????????????????????????????????????????????????????????????????????????????????????????????????????????????????????????????????????????????????????????????????????????????????????????????????????????????????????????????????????????????????????????????????????????????????????????????????????????????????????????????????????????????????????????????????????????????????????????????????????????????????????????????????????????????????????????????????????????????????????????????????????????????????????????????????????????????????????????????????????????????????????????????????????????????????????????????????????????????????????????????????????????????????????????????????????????????????????????????????????????????????????????????????????????????????????????????????????????????????????????????????????????????????????????????????????????????????????????????????????????????????????????????????????????????????????????????????????????????????????????????????????????????????????????????????????????????????????????????????????????????????????????????????????????????????????????????????????????????????????????????????????????????????????????????????????????????????????????????????????????????????????????????????????????????????????????????????????????????????????????????????????????????????????????????????????????????????????????????????????????????????????????????????????????????????????????????????????????????????????????????????????????????????????????????????????????????????????????????????????????????????????????????????????????????????????????????????????????????????????????????????????????????????????????????????????????????????????????????????????????????????????????????????????????????????????????????????????????????????????????????????????????????????????????????????????????????????????????????????????????????????????????????????????????????????????????????????????????????????????????????????????????????????????????????????????????????????????????????????????????????????????????????????????????????????????????????????????????????????????????????????????????????????????????????????????????????????????????????????????????????????????????????????????????????????????????????????????????????????????????????????????????????????????????????????????????????????????????????????????????????????????????????????????????????????????????????????????????????????????????????????????????????????????????????????????????????????????????????????????????????????????????????????????????????????????????????????????????????????????????????????????????????????????????????????????????????????????????????????????????????????????????????????????????????????????????????????????????????????????????????????????????????????????????????????????????????????????????????????????????????????????????????????????????????????????????????????????????????????????????????????????????????????????????????????????????????????????????????????????????????????????????????????????????????????????????????????????????????????????????????????????????????????????????????????????????????????????????????????????????????????????????????????????????????????????????????????????????????????????????????????????????????????????????????????????????????????????????????????????????????????????????????????????????????????????????????????????????????????????????????????????????????????????????????????????????????????????????????????????????????????????????????????????????????????????????????????????????????????????????????????????????????????????????????????????????????????????????????????????????????????????????????????????????????????????????????????????????????????????????????????????????????????????????????????????????????????????????????????????????????????????????????????????????????????????????????????????????????????????????????????????????????????????????????????????????????????????????????????????????????????????????????????????????????????????????????????????????????????????????????????????????????????????????????????????????????????????????????????????????????????????????????????????????????????????????????????????????????????????????????????????????????????????????????????????????????????????????????????????????????????????????????????????????????????????????????????????????????????????????????????????????????????????????????????????????????????????????????????????????????????????????????????????????????????????????????????????????????????????????????????????????????????????????????????????????????????????????????????????????????????????????????????????????????????????????????????????????????????????????????????????????????????????????????????????????????????????????????????????????????????????????????????????????????????????????????????????????????????????????????????????????????????????????????????????????????????????????????????????????????????????????????????????????????????????????????????????????????????????????????????????????????????????????????????????????????????????????????????????????????????????????????????????????????????????????????????????????????????????????????????????????????????????????????????????????????????????????????????????????????????????????????????????????????????????????????????????????????????????????????????????????????????????????????????????????????????????????????????????????????????????????????????????????????????????????????????????????????????????????????????????????????????????????????????????????????????????????????????????????????????????????????????????????????????????????????????????????????????????????????????????????????????????????????????????????????????????????????????????????????????????????????????????????????????????????????????????????????????????????????????????????????
	Aegialomys_baroni_0                 ---------------AAAAAACACCCCTTACTTAAAATTATTAATCACTCATTCATCGATCTTCCAACTCCATCCAACATTTCATCTTGATGAAACTTCGGCTCATTACTAGGAATTTGCCTAATAGTACAAATTATTACCGGATTATTCCTAGCAATACACTACACATCAGACACAACAACAGCATTCTCTTCAGTAACCCACATCTGCCGAGACGTAAATTATGGGTGACTAATCCGATACACCCATGCAAACGGAGCTTCAATATTCTTCATCTGCCTATTCATTCACGTCGGCCGAGGAATCTATTACGGATCCTTTATACTCAATGAAACCTGAAACATCGGAATTATCCTATTACTTACAACTATAGCAACAGCATTCGTAGGCTACGTATTACCATGAGGTCAAATATCTTTTTGAGGTGCCACAGTAATCACAAACCTATTATCAGCAATTCCCTATATTGGCACTACACTAGTAGAATGAATCTGAGGCGGTTTCTCAGTTGACAAAGCCACACTAACACGATTCTTTGCCTTCCACTTCATTCTCCCATTCATCATTACAGCCCTAGTTTTAGTACACCTCCTATTCCTTCACGAAACAGGATCTAACAACCCCTCAGGATTAAACTCAGATTCAGACAAAATCCCATTCCATCCTTACTATACAATCAAAGATCTCCTAGGAATCTTACTTCTATTAATAGTTCTCATAATTTTGGTTTTATTTTTCCCAGATGTTCTCGGAGACCCAGATAATTATACACCAGCAAACCCACTCAACACCCCAGCACACATCAAACCAGAATGATACTTCCTCTTTGCCTATGCTATCCTACGATCAATCCCAAACAAACTAGGAGGTGTTATAGCCCTCTTGCTCTCTATTCTAATCTTAGCAGCATTCCCACTCCTCAATTACTCCAAACAACACGGACTAATTTATCGTCCAATTACACAATTCCTATACTGAGTATTCATCGCTAATCTACTCATCCTAACATGAATCGGAGGACAACCAGTAGAATACCCATTCACTACCATTGGACAAATTTCATCAATCCTATACTTTACCATTATCGTCATTCTAATACCAATAGCTACCATAATCGAAAATGATATCTTAAAACTTCACACA??????????????????????????????????????????????????????????????????????????????????????????????????????????????????????????????????????????????????????????????????????????????????????????????????????????????????????????????????????????????????????????????????????????????????????????????????????????????????????????????????????????????????????????????????????????????????????????????????????????????????????????????????????????????????????????????????????????????????????????????????????????????????????????????????????????????????????????????????????????????????????????????????????????????????????????????????????????????????????????????????????????????????????????????????????????????????????????????????????????????????????????????????????????????????????????????????????????????????????????????????????????????????????????????????????????????????????????????????????????????????????????????????????????????????????????????????????????????????????????????????????????????????????????????????????????????????????????????????????????????????????????????????????????????????????????????????????????????????????????????????????????????????????????????????????????????????????????????????????????????????????????????????????????????????????????????????????????????????????????????????????????????????????????????????????????????????????????????????????????????????????????????????????????????????????????????????????????????????????????????????????????????????????????????????????????????????????????????????????????????????????????????????????????????????????????????????????????????????????????????????????????????????????????????????????????????????????????????????????????????????????????????????????????????????????????????????????????????????????????????????????????????????????????????????????????????????????????????????????????????????????????????????????????????????????????????????????????????????????????????????????????????????????????????????????????????????????????????????????????????????????????????????????????????????????????????????????????????????????????????????????????????????????????????????????????????????????????????????????????????????????????????????????????????????????????????????????????????????????????????????????????????????????????????????????????????????????????????????????????????????????????????????????????????????????????????????????????????????????????????????????????????????????????????????????????????????????????????????????????????????????????????????????????????????????????????????????????????????????????????????????????????????????????????????????????????????????????????????????????????????????????????????????????????????????????????????????????????????????????????????????????????????????????????????????????????????????????????????????????????????????????????????????????????????????????????????????????????????????????????????????????????????????????????????????????????????????????????????????????????????????????????????????????????????????????????????????????????????????????????????????????????????????????????????????????????????????????????????????????????????????????????????????????????????????????????????????????????????????????????????????????????????????????????????????????????????????????????????????????????????????????????????????????????????????????????????????????????????????????????????????????????????????????????????????????????????????????????????????????????????????????????????????????????????????????????????????????????????????????????????????????????????????????????????????????????????????????????????????????????????????????????????????????????????????????????????????????????????????????????????????????????????????????????????????????????????????????????????????????????????????????????????????????????????????????????????????????????????????????????????????????????????????????????????????????????????????????????????????????????????????????????????????????????????????????????????????????????????????????????????????????????????????????????????????????????????????????????????????????????????????????????????????????????????????????????????????????????????????????????????????????????????????????????????????????????????????????????????????????????????????????????????????????????????????????????????????????????????????????????????????????????????????????????????????????????????????????????????????????????????????????????????????????????????????????????????????????????????????????????????????????????????????????????????AGCTGTGCTGTGGGAGACTCACAAGCCCTTCTCCATTGAGGACATAGAAGTTGCCCCCCCCAAGGCCGGTGAAGTCCGAATTAAGGTAACGCCCTGTTCAGTGTCTGTAGTCAGGTTTGAACTGCAGTAAATGCTCCATAGATGTATCCAATAACCCATTAAGGGCCTCCTTAATACACTTATCCTGACAATAAACTAACCTGTTGCTATGGCAAGCTATTGGTATCAACGGCTAAAAGTTTGAA?TAACAAAAAGTATGTTTAACATAATTCCTAAAAACGT-AAAAATGTTTAGGAGCTTTTAAAGTGCTAAATATCTTATTCCAAAAGTAATTAATATTAGGTAATTTCTTGTTGCTC-ATTTCTTATTTTTATTTCTATAGCACAGCATAGCATGCATTTTTATATATTGTATAA--TTTTTTTAGGATCACTTACTTCCCAGGGTG-ATCATTGACTCTTAAACCGTTTAACTGGG-AAAAGAGATGAAAAGCATGGGAAAATC-TGGACCTAAATCGAATATTTGGAATTTGTTTGCAAAGCAGCTCCTCAGAAGCACAATATCAGAATAGGTGTGTTACGCCTCCACAGTCACGAACTTGGCTGAGTGAACTGTACCT----------------------------------------------????????????????????????????????????????????????????????????????????????????????????????????????????????????????????????????????????????????????????????????????????????????????????????????????????????????????????????????????????????????????????????????????????????????????????????????????????????????????????????????????????????????????????????????????????????????????????????????????????????????????????????????????????????????????????????????????????????????????????????????????????????????????????????????????????????????????????????????????????????????????????????????????????????????????????????????????????????????????????????????????????????????????????????????????????????????????????????????????????????????????????????????????????????????????????????????????????????????????????????????????????????????????????????????????????????????????????????????????????????????????????????????????????????????????????????????????????????????????????????????????????????????????????????????????????????????????????????????????????????????????????????????????????????????????????????????????????????????????????????????????????????????????????????????????????????????????????????????????????????????????????????????????????????????????????????????????????????????????????????????????????????????????????????????????????????????????????????????????????????????????????????????????????????????????????????????????????????????????????????????????????????????????????????????????????????????????????????????????????????????????????????????????????????????????????????????????????????????????????????????????????????????????????????????????????????????????????????????????????????????????????????????????????????????????????????????????????????????????????????????????????????????????????????????????????????????????????????????????????????????????????????????????????????????????????????????????????????????????????????????????????????????????????????????????????????????????????????????????????????????????????????????????????????????????????????????????????????????????????????????????????????????????????????????????????????????????????????????????????????????????????????????????????????????????????????????????????????????????????????????????????????????????????????????????????????????????????????????????????????????????????????????????????????????????????????????????????????????????????????????????????????????????????????????????????????????????????????????????????????????????????????????????????????????????????????????????????????????????????????????????????????????????????????????????????????????????????????????????????????????????????????????????????????????????????????????????????????????????????????????????????????????????????????????????????????????????????????????????????????????????????????????????????????????????????????????????????????????????????????????????????????????????????????????????????????????????????????????????????????????????????????????????????????????????????????????????????????????????????????????????????????????????????????????????????????????????????????????????????????????????????????????????????????????????????????????????????????????????????????????????????????????????????????????????????????????????????????????????????????????????????????????????????????????????????????????????????????????????????????????????????????????????????????????????????????????????????????????????????????????????????????????????????????????????????????????????????????????????????????????????????????????????????????????????????????????????????????????????????????????????????????????????????????????????????????????????????????????????????????????????????????????????????????????????????????????????????????????????????????????????????????????????????????????????????????????????????????????????????????????????????????????????????????????????????????????????????????????????????????????????????????????????????????????????????????????????????????????????????????????????????????????????????????????????????????????????????????????????????????????????????????????????????????????????????????????????????????????????????????????????????????????????????????????????????????????????????????????????????????????????????????????????????????????????????????????????????????????????????????????????????????????????????????????????????????????????????????????????????????????????????????????????????????????????????????????????????????????????????????????????????????????????????????????????????????????????????????????????????????????????????????????????????????????????????????????????????????????????????????????????????????????????????????????????????????????????????????????????????????????????????????????????????????????????????????????????????????????????????????????????????????????????????????????????????????????????????????????????????????????????????????????????????????????????????????????????????????????????????????????????????????????????????????????????????????????????????????????????????????????????????????????????????????????????????????????????????????????????????????????????????????????????????????
	Aegialomys_galapagoensis_0          ATGACAATTATACGAAAAAAACACCCCCTACTTAAAATTATTAATCACTCATTCATCGATCTTCCAACCCCATCCAACATCTCATCTTGATGAAACTTCGGCTCATTACTAGGAATTTGCCTAATAGTACAAATTATTACCGGATTATTCCTAGCAATACACTACACATCAGACACAACAACAGCATTCTCTTCAGTAACCCACATCTGCCGAGACGTAAATTATGGGTGACTAATCCGATACACCCATGCAAACGGAGCTTCAATATTCTTCATCTGCCTCTTCATTCACGTCGGCCGAGGAATCTATTACGGATCCTTCATACTCAATGAAACCTGAAACATCGGAATTATCCTATTACTTACAACTATAGCAACAGCATTCGTAGGCTACGTATTACCATGAGGTCAAATATCTTTTTGAGGTGGCACAGTAATCACAAACCTATTATCAGCAATCCCCTATATTGGCACTACACTAGTAGAATGAATCTGAGGCGGTTTCTCAGTTGACAAAGCCACACTAACACGATTCTTTGCCTTCCACTTCATTCTCCCATTCATCATTACAGCCCTAGTTTTAGTACACCTCCTATTCCTTCACGAAACAGGATCAAACAACCCCTCAGGATTAAACTCAGACTCAGACAAAATTCCATTCCACCCCTATTATACAATCAAAGATCTCCTAGGAATCTTACTTCTATTAATAGTTCTCATAATTTTAGTTTTATTTTTCCCAGATGTTCTCGGAGACCCAGATAATTATACACCAGCAAACCCACTCAACACCCCAACACACATCAAACCAGAATGATACTTCCTCTTTGCCTATGCTATCCTACGATCAATCCCAAACAAACTAGGAGGTGTTATAGCCCTCCTACTATCTATTCTAATCCTAGCAGCATTTCCACTCCTCAATTACTCCAAACAACACGGACTAATTTATCGTCCAATTACACAATTCCTATACTGAGTCTTCATCGCCAACCTACTCATCCTAACATGAATCGGAGGACAACCAGTAGAATACCCATTCACTACTATTGGACAAATTTCATCAATCCTATACTTCACCATTATCGTCATTCTAATACCAATAGCTACCATAATCGAAAATGATATCTTAAAACTTCACACA???????????????????????????????????????????????????????????????????????????????????????????????????????????????????????????????????????????????????????????????????????????????????????????????????????????????????????????????????????????????????????????????????????????????????????????????????????????????????????????????????????????????????????????????????????????????????????????????????????????????????????????????????????????????????????????????????????????????????????????????????????????????????????????????????????????????????????????????????????????????????????????????????????????????????????????????????????????????????????????????????????????????????????????????????????????????????????????????????????????????????------------CTGATGGGAATGCAAGCAGCCATTGAGCAGGCTATGAAGATTCTTGAGATTCTGGGCATCTCAGACCCTCAGATGCTGGCCCATGTGCTGACAGCTGGAGTGCAGAGTTCCTTGAATGACCCACGCCTCTTTATCTCCTATGAGCCCAGTACCCTCGAGGCTCCCCAACAAGCACCAACGCTCACCAGCCTCACCCGAGAAGAACTGCTGGCCCAGGTACAGAGGAATATCCACCATGAAGTTCTTGAGGGAAATGTGGGTTACCTACGAGTGGATGACCTTCCTGGCCAGGAGGTACTGAGTGAGCTGGGGGAATTCTTGGTGGCCCATGTGTGGAGGCAGCTCATGAGCACCTCTTCCTTAATACTAGATCTTCGGCACTGTGCTGGAGGTCACATCTCTGGGATACCTTATATCATCTCCTACTTGCACCCTGGGAACACGGTCATGCACGTGGATACCATCTATGACCGCCCATCCAACACCACCACTGAGATCTGGACCTTGCCCAAGGTCCTGGGGGAGAGATACAGTGCTGACAAAGATGTGGTCGTCCTCACCAGTGGACATACTGGGGGTGTGGCTGAGGACATCACCTACATCCTCAAGCAGATGCGCAGAGCCATAGTGGTGGGTGAGCGGACAGAGGGTGGTGCCCTGGACCTCCAGAAGCTGAGAATAGGCCAGTCCAACTTTTTCCTCACAGTTCCTGTGTCCAGGTCTCTGGGACCCCTGGGCGGAGGTGGCCAGACATGGGAAGGCAGTGGTGTGCTGCCTTGTGTGGGGACTCCTGCAGAGCAGGCCCTAGAAAAGGCCCTGGCCATCCTCACCCTGCGCCGTGCTCTGCCAGGGGTCGTCCTCCGACTTCAGGAAGCCCTGCAGGACTATTACACGCTGGTGGACCGAGTGCCGGGCCTGCTACACCACCTGGCTAGCATGGACTACTCAGCCTTGGTCTCTGAAGATGACCTAGTGACAAAGCTCAATGCTGGCTTGCAAGCTGTCTCAGAGGATCCCAGACTCCTGGTGAGAGCCACTGGACCTAAAGAAAGCCCCTCTAGGCTTGAGACTGGGCCTAATGACCCCCCAGAAGCTGCTCCTGAGGTGCCCAAGGAAGAAGCTGCCCGGAGGGCCCTAGTGGACTCTGTATTTCAGGTATCCGTGCTGCCGGGCAATGTGGGATACCTGCGCTTTGACAAATTTGCAGATGCCTCCGTGCTGAGGACACTGGGTCCTTATGTGCTGCAGCAGGTGTGGGAGCCCCTG?????????????????????????????????????????????????????????????????????????????????????????????????????????????????????????????????????????????????????????????????????????????????????????????????????????????????????????????????????????????????????????????????????????????????????????????????????????????????????????????????????????????????????????????????????????????????????????????????????????????????????????????????????????????????????????????????????????????????????????????????????????????????????????????????????????????????????????????????????????????????????????????????????????????????????????????????????????????????????????????????????????????????????????????????????????????????????????????????????????????????????????????????????????????????????????????????????????????????????????????????????????????????????????????????????????????????????????????????????????????????????????????????????????????????????????????????????????????????????????????????????????????????????????????????????????????????????????????????????????????????????????????????????????????????????????????????????????????????????????????????????????????????????????????????????????????????????????????????????????????????????????????????????????????????????????????????????????????????????????????????????????????????????????????????????????????????????????????????????????????????????????????????????????????????????????????????????????????????????????????????????????????????????????????????????????????????????????????????????????????????????????????????????????????????????????????????????????????????????????????????????????????????????????????????????????????????????????????????????????????????????????????????????????????????????????????????????????????????????????????????????????????????????????????????????????????????????????????????????????????????????????????????????????????????????????????????????????????????????????????????????????????????????????????????????????????????????????????????????????????????????????????????????????????????????????????????????????????????????????????????????????????????????????????????????????????????????????????????????????????????????????????????????????????????????????????????????????????????????????????????????????????????????????????????????????????????????????????????????????????????????????????????????????????????????????????????????????????????????????????????????????????????????????????????????????????????????????????????????????????????????????????????????????????????-------------------------------------------------------------------------------------GTAACGCCCTGTTCAGTGTCTGTAGTTAGGTTTGAACTGCAGTAAATGCTCCATAGATGTATCCAATAACCCATTAAGGGCCTCCTTAATACACTTATCCTGACAATAAACTAACCTGTTGCCATGGCAAGCTATTGGTATCAACGGCTAAAAGTTTGAAGTAACAAAAAGTATGTTTAACATAATTCCTAAAAACGT-AAAAATGTTTAGGAGCTTTTAAAGTGCTAAATATCTTATTCCAAAAGTAATTAATATTAGGTAATTTCTTGGTGCTC-ATTTCTTATTTTTATTTCTATAGCACAGCACAGCATGCATTTTTATATATTGTATAA--TTTTTTTAGGATCACTTACTTCCCAGGGTG-ATCATTGACTCTTAAACCGTTTAACTGGG-AAAAGAGATGAAAAGCATGGGAAAATC-TGGACCTAAATCGAATATTTGGAATTTGTTTGCAAAGCAGCTCCTCAGAAGCACAATATCAGAATAGGTGTGTT-CGCCTCCACAGTCACGAACTTGGCTGAGTGAACTGTACCTC--TAATCTGCAG---------------------------------????????????????????????????????????????????????????????????????????????????????????????????????????????????????????????????????????????????????????????????????????????????????????????????????????????????????????????????????????????????????????????????????????????????????????????????????????????????????????????????????????????????????????????????????????????????????????????????????????????????????????????????????????????????????????????????????????????????????????????????????????????????????????????????????????????????????????????????????????????????????????????????????????????????????????????????????????????????????????????????????????????????????????????????????????????????????????????????????????????????????????????????????????????????????????????????????????????????????????????????????????????????????????????????????????????????????????????????????????????????????????????????????????????????????????????????????????????????????????????????????????????????????????????????????????????????????????????????????????????????????????????????????????????????????????????????????????????????????????????????????????????????????????????????????????????????????????????????????????????????????????????????????????????????????????????????????????????????????????????????????????????????????????????????????????????????????????????????????????????????????????????????????????????????????????????????????????????????????????????????????????????????????????????????????????????????????????????????????????????????????????????????????????????????????????????????????????????????????????????????????????????????????????????????????????????????????????????????????????????????????????????????????????????????????????????????????????????????????????????????????????????????????????????????????????????????????????????????????????????????????????????????????????????????????????????????????????????????????????????????????????????????????????????????????????????????????????????????????????????????????????????????????????????????????????????????????????????????????????????????????????????????????????????????????????????????????????????????????????????????????????????????????????????????????????????????????????????????????????????????????????????????????????????????????????????????????????????????????????????????????????????????????????????????????????????????????????????????????????????????????????????????????????????????????????????????????????????????????????????????????????????????????????????????????????????????????????????????????????????????????????????????????????????????????????????????????????????????????????????????????????????????????????????????????????????????????????????????????????????????????????????????????????????????????????????????????????????????????????????????????????????????????????????????????????????????????????????????????????????????????????????????????????????????????????????????????????????????????????????????????????????????????????????????????????????????????????????????????????????????????????????????????????????????????????????????????????????????????????????????????????????????????????????????????????????????????????????????????????????????????????????????????????????????????????????????????????????????????????????????????????????????????????????????????????????????????????????????????????????????????????????????????????????????????????????????????????????????????????????????????????????????????????????????????????????????????????????????????????????????????????????????????????????????????????????????????????????????????????????????????????????????????????????????????????????????????????????????????????????????????????????????????????????????????????????????????????????????????????????????????????????????????????????????????????????????????????????????????????????????????????????????????????????????????????????????????????????????????????????????????????????????????????????????????????????????????????????????????????????????????????????????????????????????????????????????????????????????????????????????????????????????????????????????????????????????????????????????????????????????????????????????????????????????????????????????????????????????????????????????????????????????????????????????????????????????????????????????????????????????????????????????????????????????????????????????????????????????????????????????????????????????????????????????????????????????????????????????????????????????????????????????????????????????????????????????????????????????????????????????????????????????????????????????????????????????????????????????????????????????????????????????????????????????????????????????????????????????????????????????????????????????????????????????????????????????????????????????????????????????????????????????????????????????????????????????????????????????????????????????????????????????????????????????????????????????????????????????????????????????????????????????????????????????????????????????????????????????????????????????????????????????????????????????????????????????????????????????????????????????????????????????????????????
	Aegialomys_ica_0                    ATGACAATCATACGAAAAAAACACCCCTTACTTAAAATTATTAATCACTCATTCATTGATCTTCCAACTCCATCCAACATTTCATCTTGATGAAACTTCGGCTCATTACTAGGAATTTGCCTAATAGTACAAATTATTACCGGATTATTCCTAGCAATACACTACACATCAGACACAACAACAGCATTCTCTTCAGTAACCCACATCTGCCGAGACGTAAATTATGGGTGACTAATCCGATACACCCATGCAAACGGAGCTTCAATATTCTTCATCTGCCTCTTCATTCACGTCGGCCGAGGAATCTATTACGGATCCTTCATACTCAATGAAACCTGAAACATCGGAATTATCCTATTACT-ACAACCATAGCAACAGCATTCGTAGGCTACGTATTACCATGAGGTCAAATATCCTTTTGAGGTGCCACAGTAATCACAAACCTATTATCAGCAATCCCCTATATTGGCACTACACTAGTAGAATGAATCTGAGGCGGTTTCTCAGTTGACAAAGCCACACTAACACGATTCTTTGCCTTCCACTTCATTCTCCCATTCATCATTACAGCCCTAGTTTTAGTACACCTCTTATTCCTTCACGAAACAGGATCAAACAACCCCTCAGGATTAAACTCAGACTCAGACAAAATCCCATTCCATCCTTACTATACAATCAAAGATCTCCTAGGAATCTTACTTCTATTAATAGTTCTCATAATTTTGGTTTTATTTTTCCCAGATGTTCTCGGAGACCCAGATAATTATACACCAGCAAACCCACTCAACACCCCAGCACACATCAAACCAGAATGATACTTCCTCTTTGCCTATGCTATCCTACGATCAATCCCAAACAAACTAGGAGGTGTTATAGCCCTCTTGCTCTCTATTCTAATCTTAGCAGCATTTCCACTCCTCAATTACTCCAAACAACACGGACTAATTTATCGTCCAATTACACAATTCCTATACTGAGTCTTCATCGCCAACCTACTCATCCTAACATGAATCGGAGGACAACCAGTAGAATACCCATTCACTACTATTGGACAAATTTCATCAATCCTATACTTTACCATTATCGTCATTCTAATACCAATAGCTACCATAATCGAAAATGATATCTTAAAACTTCAC---???????????????????????????????????????????????????????????????????????????????????????????????????????????????????????????????????????????????????????????????????????????????????????????????????????????????????????????????????????????????????????????????????????????????????????????????????????????????????????????????????????????????????????????????????????????????????????????????????????????????????????????????????????????????????????????????????????????????????????????????????????????????????????????????????????????????????????????????????????????????????????????????????????????????????????????????????????????????????????????????????????????????????????????????????????????????????????????????????????????????????------------CTGATGGGAATGCAAGCAGCCATTGAGCAGGCTATGAAGAGTCGTGAGATTCTGGGCATCTCAGACCCTCAGATGCTGGCCCATGTGCTGACAGCTGGAGTGCAGAGTTCCTTGAATGACCCACGCCTCTTTATCTCCTATGAGCCCAGTACCCTCGAGGCTCCCCAACAAGCACCAACGCTCACCAGCCTCACCCGAGAAGAACTGCTGGCCCAGGTACAGAGGAATATCCACCATGAAGTTCTTGAGGGAAATGTGGGTTACCTACGAGTGGATGACCTTCCTGGCCAGGAGGTACTGAGTGAGCTGGGGGAATTCTTGGTGGCCCATGTGTGGAGGCAGCTCATGAGCACCTCTTCCTTAATACTAGATCTTCGGCACTGTGCTGGTGGTCACATCTCTGGGATACCTTATATCATCTCCTACTTGCACCCTGGGAACACAGTCATGCACGTGGATACCATCTATGACCGCCCATCCAACACCACCACTGAGATCTGGACCTTGCCCAAGGTCCTGGGGGAGAGATACAGTGCTGACAAAGATGTGGTCGTCCTCACCAGTGGACATACTGGGGGTGTGGCTGAGGACATCACCTACATCCTCAAGCAGATGCGCAGAGCCATAGTGGTGGGTGAGCGGACAGAGGGTGGTGCCCTGGACCTCCAGAAGCTGAGAATAGGCCAGTCCAACTTTTTCCTCACAGTTCCTGTGTCCAGGTCTCTGGGACCCCTGGGCGGAGGTGGCCAGACATGGGAAGGCAGTGGTGTGCTGCCTTGTGTGGGGACTCCTGCAGAGCAGGCCCTAGAAAAGGCCCTGGCCATCCTCACCCTGCGCCGTGCTCTGCCAGGGGTCGTCCTCCGACTTCAGGAAGCCCTGCAGGACTATTACACGCTGGTGGACCGAGTGCCGGGCCTGCTACACCACCTGGCTAGCATGGACTACTCAGCCTTGGTCTCTGAAGATGACCTAGTGACAAAGCTCAATGCTGGCTTGCAAGCTGTCTCAGAGGATCCCAGGCTCCTGGTGAGAGCCACTGGACCTAAAGAAAGCTCCTCTAGGCTTGAGACTGGGCCTAATGACCCCCCAGAAGCTGCTCCTGAGGTGCCCAAGGAAGAA-----------------------------------------------------------------------------------------------------------------------------------------------------------------------------------------CTGAAGAAGTGCAAAGGGAGAAGTGTTCCTTGGAAGGAAACACTTACCGAGAGCAGTCTTCAGTACTTCCGGATAAGCCTGCTG?TCAGAGTTCAGTTCCGACTCAACGAGCATTGAAACTCCACCCTAAATTTTCAAAAAAATTCCAAGCTGATGGAAAGCCAAGAGACAAAGCAATTCACCAAGCCAGGCTTAGGCACTTCTGCCGCATCTGTGGGAATCCTTTCAAGAGTGATGGGCACAACCGGAGATACCCAGTCCATGGGCCTGTGGATGCTAAAACCCAGAGCCTTTTCAGAAAGAAGGAAAAGAGAGTCACTTCCTGGCCAGACCTCATTGCCAGGGTTTTCCGGATTGATGTGAAGGCAGATGTGGACTCCATCCACCCCACCGAATTCTGCCATAACTGTTGGAGGATTATGTACAGGAAGTTCAGTAGTGCCCCCTGCGAGGTCTACTTCCCAAGGAATGCGACCATGGAGTGGCATCCTCATACACCTTCCTGTGACATCTGCCTCACTGCTCACCGGGGACTCAAGAGGAAGA---GGCATCAGCCCAATGTGCAGCTTAGCAAGAAACTGAAAACTGTGCTCAACCAAGCAAGACGGGACCGTCAGCGCAAGCGAGCTCAGGCTAGGGTCAGCCCCAAGAAAGTCATGCAGAAGATCTCCAACTGCACTAAGATTCATCTCAGTACCAAGCTTCTTGCAGTGGACTTCCCAGCACACTTTGTGAAATCCATCTCCTGCCAGATATGTGAACACATTCTGGCTGACCCCGTGGAGACCAGCTGTAAGCACGTATTTTGCAGGATCTGTATTCTCCGATGCCTCAAAGTCATGGGCAGCTATTGCCCTTCTTGCCGATATCCATGCTTCCCTACTGACCTGGAGAGTCCAGTAAAGTCCTTTCTGAATATCTTGAATTCTCTAATGGTGAAGTGTCCTGCACAAGAGTGCAATGAAGAGGTGAGTCTGGAAAAGTATAACCACCATGTCTCAAGTCACAAAGAGTCTAAAGAAGCTTTGGTGCATATTAATAAAGGGGGCCGGCCTCGTCAGCATCTTCTGTCACTGACACGCAGGGCTCAGAAACATAGGCTGAGGGAGCTCAAGATTCAAGTCAAAGAATTTGCTGACAAAGAAGAAGGTGGGGATGTGAAGTCTGTGTGCTTGACGTTGTTCTTGTTGGCACTGAGGGCCAGGAATGAACACAGACAAGCTGATGAGTTAGAGGCCATCATGCAGGGGAGGGGCTCTGGTCTGCAACCAGCTGTTTGCTTGGCCATTCGTGTCAATACCTTCCTCAGCTGCAGCC--------------------------------------------------------------------------------------------------------------------------------------------------------------------------------------------------------------------------------------------------------------------------------------------------------------------------------------------------------------------------------------------------------------------------------------------------------------------------------------------------------------------------------------------------------------------------------------------------------------------------------------------------------------------------------------------------------------------???????????????????????????????????????????????????????????????????????????????????????????????????????????????????????????????????????????????????????????????????????????????????????????????????????????????????????????????????????????????????????????????????????????????????????????????????????????????????????????????????????????????????????????????????????????????????????????????????????????????????????????????????????????????????????????????????????????????AGCTGTGCTGTGGGAGACTCACAAGCCCTTCTCCATTGAGGACATAGAAGTTGCCCCCCCCAAGGCCGGTGAAGTCCGAATTAAGGTAATGCCCTGTTCAGTGTCTGTAGTTAGGTTTGAACTGCTGTAAATGCTCCATAGATGTATCCAATAACCCATTAAGGGCCTCCTTAATACACTTATCCTGACAATAAACTAACCTGTTGCTATGGCAAGCTATTGGTATCAACGGCTAAAAGTTTGAAGTAACAAAAAGTATGTTTAACATAATTCCTAAAAACGT-AAAAATGTTTAGGAGCTTTTAAAGTGCTAAATATCTTATTCCAAAAGTAATTAATATTAGGTAATTTCTTGTTGCTC-ATTTCTTATTTTTATTTCTATAGCACAGCACAGCATGCATTTTTATATATTGTATAA--TTTTTTTAGGATCACCTACTTCCCAGGGTG-ATCATTGACTCTTAAACCGTTTAACTGGG-AAAAGAGATGAAAAGCATGGGAAAATC-TGGACCTAAATCGAATATTTGGAATTTGTTTGCAAAGCAGCTCCTCAGAAGCACAATATCAGAATAGGTGTGTTACGCCTCCACAGTCACGAACTTGGCTGAGTGAACTGTACCTC--TAATCTG------------------------------------?????????????????????????????????????????????????????????????????????????????????????????????????????????????????????????????????????????????????????????????????????????????????????????????????????????????????????????????????????????????????????????????????????????????????????????????????????????????????????????????????????????????????????????????????????????????????????????????????????????????????????????????????????????????????????????????????????????????????????????????????????????????????????????????????????????????????????????????????????????????????????????????????????????????????????????????????????????????????????????????????????????????????????????????????????????????????????????????????????????????????????????????????????????????????????????????????????????????????????????????????????????????????????????????????????????????????????????????????????????????????????????????????????????????????????????????????????????????????????????????????????????????????????????????????????????????????????????????????????????????????????????????????????????????????????????????????????????????????????????????????????????????????????????????????????????????????????????????????????????????????????????????????????????????????????????????????????????????????????????????????????????????????????????????????????????????????????????????????????????????????????????????????????????????????????????????????????????????????????????????????????????????????????????????????????????????????????????????????????????????????????????????????????????????????????????????????????????????????????????????????????????????????????????????????????????????????????????????????????????????????????????????????????????????????????????????????????????????????????????????????????????????????????????????????????????????????????????????????????????????????????????????????????????????????????????????????????????????????????????????????????????????????????????????????????????????????????????????????????????????????????????????????????????????????????????????????????????????????????????????????????????????????????????????????????????????????????????????????????????????????????????????????????????????????????????????????????????????????????????????????????????????????????????????????????????????????????????????????????????????????????????????????????????????????????????????????????????????????????????????????????????????????????????????????????????????????????????????????????????????????????????????????????????????????????????????????????????????????????????????????????????????????????????????????????????????????????????????????????????????????????????????????????????????????????????????????????????????????????????????????????????????????????????????????????????????????????????????????????????????????????????????????????????????????????????????????????????????????------------------------------------------------------GTTTATTGAGCTAGATATTGATGACGTA------GATGAAAAGACTGAAGGATCAGACACAGACAGACTTCTAAGCAATGCCCATGAAAAATCACTCAATATACTTGGAGCAAAGGACGATGATTCTGGACGCACCAGCTGTTATGACCCTGACATCATTTTGGACACCGATTTCCACACCAGTGACACGTGTGATGGTATCTTGGAGTTTGCTCAGCCACAGAAGTTAAAAGAGGAAGCTGATCTCTTGTGCCTTGACCAGAAGAATATAAAGAACTTGCCTTATGGTGCTTCCCTGGGCTCTCTGCACCC---CTGCATTACTCT---AGCAA---CAGAAGACAAACCACAGTCAGTTCTGAGTAGTGAAACTGAGTCAACACACCAACCTGCCTCTACACAGATGAGCAATCCCGCTTCACTAGCAAACATCGACTTTTATGCCCAAGTAAGCGACATTACACCAGCAGGGTGTGTGGTCCTTTCCCCAGGCCAAAAGATTAAGGCCGGGATAGCCCAGTGCAATGT---GCAGCCACAGCCGGAGGTGGCCG---CACTCTGTCAAGAAAATTACAGCATGAACAGTGCCTACTTCTGTGAGTCAGATGCCAATAAGTGCATCGCTGTGGTCCCTCACTTGGAGGCTACATCATGTGTAAAACCAAGCTTTAACCAGGAGGACATTTACATCACCACAGAAAGCCTTACCACTACTGCTGGGATGTCCGAGACAGCAGAGCTTGCTCCGGATGCTGAGATGCCTGTCCCAGACTACACCACGGTCCACACCGTGCAGTCCCC--------------------------------------------------------------------------????????????????????????????????????????????????????????????????????????????????????????????????????????????????????????????????????????????????????????????????????????????????????????????????????????????????????????????????????????????????????????????????????????????????????????????????????????????????????????????????????????????????????????????????????????????????????????????????????????????????????????????????????????????????????????????????????????????????????????????????????????????????????????????????????????????????????????????????????????????????????????????????????????????????????????????????????????????????????????????????????????????????????????????????????????????????????????????????????????????????????????????????????????????????????????????????????????????????????????????????????????????????????????????????????????????????????????????????????????????????????????????????????????????????????????????????????????????????????????????????????????????????????????????????????????????????????????????????????????????????????????????????????????????????????????????????????????????????????????????????????????????????????????????????????????????????????????????????????????????????????????????????????????????????????????????????????????????????????????????????????????????????????????????????????????????????????????????????
	Aegialomys_xanthaeolus_0            ATGACAATCATACGAAAAAAACACCCTCTACTTAAAATCATTAATCACTCATTCATCGATCTCCCAACTCCATCCAACATCTCATCTTGATGAAACTTCGGCTCATTATTGGGAATTTGCCTAATAGTACAAATCATTACCGGACTATTCCTAGCAATACACTACACATCAGACACAACCACAGCATTCTCTTCAGTAACCCACATCTGCCGAGACGTAAACTATGGGTGACTAATCCGATACACCCATGCAAACGGAGCTTCTATATTTTTCATCTGCCTCTTCATCCACGTCGGCCGAGGAATCTATTATGGATCCTTCATACTCAATGAAACCTGAAACATCGGAATTATTCTATTACTTACAACTATAGCAACAGCATTCGTAGGCTACGTATTACCATGAGGCCAAATATCCTTTTGAGGTGCCACAGTAATCACAAACCTATTATCAGCAATCCCCTATATCGGCACTACACTAGTAGAATGAATCTGAGGTGGTTTTTCAGTTGACAAAGCCACACTAACACGATTCTTTGCCTTCCACTTCATCCTCCCATTCATCATTACAGCCCTAGTCTTAGTACACCTCCTATTTCTTCACGAAACAGGGTCAAACAACCCATCAGGACTAAACTCAGACTCAGACAAAATTCCATTCCACCCCTATTATACAATCAAAGATCTCTTAGGAATCTTACTTCTATTAATGGTTCTCATAATTTTGGTTTTATTTTTCCCAGATGTTCTCGGAGACCCCGACAATTATACACCAGCAAACCCACTCAACACCCCAGCACACATTAAACCAGAATGATATTTCCTCTTCGCCTATGCCATCCTACGATCAATCCCAAACAAACTAGGAGGCGTTATAGCCCTATTACTCTCTATTCTAATCCTCGCAGCATTTCCACTCCTCAACTACTCTAAACAACACGGACTAATTTATCGTCCAATTACACAATTCCTATACTGAATTTTCATCGCCAACCTACTCATCCTAACATGAATCGGGGGACAACCAGTAGAATACCCATTCATTACTATTGGACAAATCTCATCAATCCTATACTTCACCATTATCGTTATTCTAATACCAATAGCTACTATAATTGAAAATGATATCTTAAAACTACACACA???????????????????????????????????????????????????????????????????????????????????????????????????????????????????????????????????????????????????????????????????????????????????????????????????????????????????????????????????????????????????????????????????????????????????????????????????????????????????????????????????????????????????????????????????????????????????????????????????????????????????????????????????????????????????????????????????????????????????????????????????????????????????????????????????????????????????????????????????????????????????????????????????????????????????????????????????????????????????????????????????????????????????????????????????????????????????????????????????????????????????---------------------------------------------------------GAGATTCTGGGCATCTCAGACCCTCAGATGCTGGCCCATGTGCTGACAGCTGGAGTGCAGAGTTCCTTGAATGACCCACGCCTCTTTATCTCCTATGAGCCCAGTACCCTCGAGGCTCCCCAACAAGCACCAACGCTCACCAGCCTCACCCGAGAAGAACTGCTGGCCCAGGTACAGAGGAATATCCACCATGAAGTTCTTGAGGGAAATGTGGGTTACTTACGAGTGGATGACCTTCCTGGCCAGGAGGTACTGAGTGAGCTGGGGGAATTCTTGGTGGCCCATGTGTGGAGGCAGCTCATGAGCACCTCTTCCTTAATACTAGATCTTCGGCACTGTGCTGGTGGTCACATCTCTGGGATACCTTATATCATCTCCTACTTGCACCCTGGGAACACAGTCATGCACGTGGATACCATCTATGACCGCCCATCCAACACCACCACTGAGATCTGGACCTTGCCCAAGGTCCTGGGGGAGAGATACAGTGCTGACAAAGATGTGGTAGTCCTCACCAGTGGACATACTGGGGGTGTGGCTGAGGACATCACCTACATCCTCAAGCAGATGCGCAGAGCCATAGTGGTGGGTGAGCGGACAGAAGGTGGTGCCCTGGACCTCCAGAAGCTGAGAATAGGCCAGTCCAACTTTTTCCTCACAGTTCCTGTGTCCAGGTCTCTGGGACCCCTGGGCGGAGGTGGCCAGACATGGGAAGGCAGTGGTGTGCTGCCTTGTGTGGGGACTCCTGCAGAGCAGGCCCTAGAAAAGGCCCTGGCCATCCTCACCCTGCGTCGTGCTCTGCCAGGGGTCGTCCTCCGACTTCAGGAAGCCCTGCAAGACTATTACAC?CTGGTGGACCGAGTGCCGGGCCTGCTACATCACCTGGCTAGCATGGACTACTCAGCCTTGGTCTCTGAAGATGACCTAGTGACAAAGCTCAATGCTGGCTTGCAAGCTGTCTCAGAGGATCCCAGGCTCCTGGTGAGAGCCACTGGACCTAAAGAAAGCTCCTCTAGGCCTGAGACTGGGCCTAATGA?CCCCCAGAAGCTGCTCCTGAGGTGCCC?AGGAAGAAGCTGCCCGGAGGGCCCTAGTGGACTCAGT?TTTCAGGTATCCGTGCTGCCGGGCAATGTGGGATACCTGCGCTTTGACAGATTTGCAGATGCCTCCGTGCTGAGGACACTGGGTCCTTATGTGCTGCAGCAGGTGTGGGAGCCCCTG?????????????????????????????????????????????????????????????????????????????????????????????????????????????????????????????????????????????????????????????????????????????????????????????????????????????????????????????????????????????????????????????????????????????????????????????????????????????????????????????????????????????????????????????????????????????????????????????????????????????????????????????????????????????????????????????????????????????????????????????????????????????????????????????????????????????????????????????????????????????????????????????????????????????????????????????????????????????????????????????????????????????????????????????????????????????????????????????????????????????????????????????????????????????????????????????????????????????????????????????????????????????????????????????????????????????????????????????????????????????????????????????????????????????????????????????????????????????????????????????????????????????????????????????????????????????????????????????????????????????????????????????????????????????????????????????????????????????????????????????????????????????????????????????????????????????????????????????????????????????????????????????????????????????????????????????????????????????????????????????????????????????????????????????????????????????????????????????????????????????????????????????????????????????????????????????????????????????????????????????????????????????????????????????????????????????????????????????????????????????????????????????????????????????????????????????????????????????????????????????????????????????????????????????????????????????????????????????????????????????????????????????????????????????????????????????????????????????????????????????????????????????????????????????????????????????????????????????????????????????????????????????????????????????????????????????????????????????????????????????????????????????????????????????????????????????????????????????????????????????????????????????????????????????????????????????????????????????????????????????????????????????????????????????????????????????????????????????????????????????????????????????????????????????????????????????????????????????????????????????????????????????????????????????????????????????????????????????????????????????????????????????????????????????????????????????????????????????????????????????????????????????????????????????????????????????????????????????????????????????????????????????????????????????????-------------------------------------------------------------------------------------GTAACGCCCTGTTCAGTGTCTGTAGTTAGGTTTGAACTGCAGTAAATGCTCCATAGATGTATCCAATAACCCATTAAGGGCCTCCTTAATACACTTATCCTGACAATAAACTAACCTGTTGCTATGGCAAGCTATTGGTATCAACGGCTAAAAGTTTGAAGTAACAAAAAGTATGTTTAACATAATTCCTAAAAACGT-AAAAATGTTTAGGAGCTTTTAAAGTGCTAAATATCTTATTCCAAAAGTAATTAATATTAGGTAATTTCTTGTTGCTC-ATTTCTTATTTTTATTTCTATAGCACAGCACAGCATGCATTTTTATATATTGTATAA--TTTTTTTAGGATCACCTACTTCCCAGGGTG-ATCATTGACTCTTAAACCGTTTAACTGGG-AAAAGAGATGAAAAGCATGGGAAAATC-TGGACCTTAATCGAATATTTGGGATTTGTTTGC-AAGCAGCTCCTCAGAAGCACAATATCAGAATAGGTGTGTT-CGCCTCCACAGTCACGAACTTGGCTAAGTGAACTGTATCTC--TAATCTGCAG---------------------------------????????????????????????????????????????????????????????????????????????????????????????????????????????????????????????????????????????????????????????????????????????????????????????????????????????????????????????????????????????????????????????????????????????????????????????????????????????????????????????????????????????????????????????????????????????????????????????????????????????????????????????????????????????????????????????????????????????????????????????????????????????????????????????????????????????????????????????????????????????????????????????????????????????????????????????????????????????????????????????????????????????????????????????????????????????????????????????????????????????????????????????????????????????????????????????????????????????????????????????????????????????????????????????????????????????????????????????????????????????????????????????????????????????????????????????????????????????????????????????????????????????????????????????????????????????????????????????????????????????????????????????????????????????????????????????????????????????????????????????????????????????????????????????????????????????????????????????????????????????????????????????????????????????????????????????????????????????????????????????????????????????????????????????????????????????????????????????????????????????????????????????????????????????????????????????????????????????????????????????????????????????????????????????????????????????????????????????????????????????????????????????????????????????????????????????????????????????????????????????????????????????????????????????????????????????????????????????????????????????????????????????????????????????????????????????????????????????????????????????????????????????????????????????????????????????????????????????????????????????????????????????????????????????????????????????????????????????????????????????????????????????????????????????????????????????????????????????????????????????????????????????????????????????????????????????????????????????????????????????????????????????????????????????????????????????????????????????????????????????????????????????????????????????????????????????????????????????????????????????????????????????????????????????????????????????????????????????????????????????????????????????????????????????????????????????????????????????????????????????????????????????????????????????????????????????????????????????????????????????????????????????????????????????????????????????????????????????????????????????????????????????????????????????????????????????????????????????????????????????????????????????????????????????????????????????????????????????????????????????????????????????????????????????????????????????????????????????????????????????????????????????????????????????????????????????????????????????????????????????????????????????????????????????????????????????????????????????????????????????????????????????????????????????????????????????????????????????????????????????????????????????????????????????????????????????????????????????????????????????????????????????????????????????????????????????????????????????????????????????????????????????????????????????????????????????????????????????????????????????????????????????????????????????????????????????????????????????????????????????????????????????????????????????????????????????????????????????????????????????????????????????????????????????????????????????????????????????????????????????????????????????????????????????????????????????????????????????????????????????????????????????????????????????????????????????????????????????????????????????????????????????????????????????????????????????????????????????????????????????????????????????????????????????????????????????????????????????????????????????????????????????????????????????????????????????????????????????????????????????????????????????????????????????????????????????????????????????????????????????????????????????????????????????????????????????????????????????????????????????????????????????????????????????????????????????????????????????????????????????????????????????????????????????????????????????????????????????????????????????????????????????????????????????????????????????????????????????????????????????????????????????????????????????????????????????????????????????????????????????????????????????????????????????????????????????????????????????????????????????????????????????????????????????????????????????????????????????????????????????????????????????????????????????????????????????????????????????????????????????????????????????????????????????????????????????????????????????????????????????????????????????????????????????????????????????????????????????????????????????????????????????????????????????????????????????????????????????????????????????????????????????????????????????????????????????????????????????????????????????????????????????????????????????????????????????????????????????????????????????????????????????????????????????????????????????????????????????????????????????????????????????????????????????
	Akodon_aerosus_0                    ATGAAAATTTTACGGAAAAATCACCCACTACTTAAAATTGTTAATCACTCATTTATTGACCTACCAACCCCACCCAACATTTCATCCTGATGGAATTTTGGGTCACTACTTGGTGTATGCCTAATAATCCAAATTCTGACTGGCCTATTCCTAGCCATACACTACACATCAGACACAACCACAGCATTCTCTTCAGTAGCCCATATTTGCCGAGATGTAAACTACGGGTGGCTAATCCGCTATCTACATGCTAACGGAGCCTCCATATTCTTTATCTGCCTTTTTATCCACGTGGGTCGAGGAATCTACTACGGCTCCTATGTCCTCTCAGAAACCTGAAACATCGGTATTATCTTATTCCTTACAACTATAGCAACAGCATTCGTAGGGTATGTACTACCATGAGGACAAATATCCTTCTGAGGGGCTACTGTAATCACAAACCTCCTCTCAGCAATTCCTTACGTCGGAGGAACCCTCGTCGAATGAATCTGAGGGGGCTTCTCAGTTGATAAAGCCACCCTAACCCGCTTTTTCGCCTTCCATTTTATTCTACCTTTCATCATCACAGCCTTCGCCCTAGTCCACCTTCTATTCCTCCACGAAACAGGGTCCAATAACCCATCAGGCCTAAACTCAGACTCCGACAAAATCCCATTTCACCCCTACTACACAATCAAAGATCTCCTGGGCATCCTCCTCCTATTACTAGCTCTCATAATTTTAGCACTATTTTTCCCAGATGTTCTCGGGGACCCAGACAATTTTACCCCAGCAAACCCACTCAACACCCCAGCACACATTAAACCAGAATGATACTTCCTATTTGCTTACACCATCCTCCGATCTATCCCCAACAAACTTGGAGGCGTACTAGCCCTTATTCTCTCTATCCTCATTTTAGCAGCATTCCCATTATTAAATACTTCCAAACAACACGGTTTAATTTTCCGACCTATCACACAAACCATTTACTGAACTCTTATTGTTAACCTTCTTGTACTTACATGAATTGGGGGTCAACCAGTCGAATACCCATTCACAACAATTGGACAAATCGCATCAATTACCTACTTCACTACCATTATCATTTTAATGCCAGTCTCTAATACCATCGAGAACAATATCATCAAACTCTAA---??????????????????????????????????????????????????????????????????????????????????????????????????????????????????????????????????????????????????????????????????????????????????????????????????????????????????????????????????????????????????????????????????????????????????????????????????????????????????????????????????????????????????????????????????????????????????????????????????????????????????????????????????????????????????????????????????????????????????????????????????????????????????????????????????????????????????????????????????????????????????????????????????????????????????????????????????????????????????????????????????????????????????????????????????????????????????????????????????????????????????????????????????????????????????????????????????????????????????????????????????????????????????????????????????????????????????????????????????????????????????????????????????????????????????????????????????????????????????????????????????????????????????????????????????????????????????????????????????????????????????????????????????????????????????????????????????????????????????????????????????????????????????????????????????????????????????????????????????????????????????????????????????????????????????????????????????????????????????????????????????????????????????????????????????????????????????????????????????????????????????????????????????????????????????????????????????????????????????????????????????????????????????????????????????????????????????????????????????????????????????????????????????????????????????????????????????????????????????????????????????????????????????????????????????????????????????????????????????????????????????????????????????????????????????????????????????????????????????????????????????????????????????????????????????????????????????????????????????????????????????????????????????????????????????????????????????????????????????????????????????????????????????????????????????????????????????????????????????????????????????????????????????????????????????????????????????????????????????????????????????????????????????????????????????????????????????????????????????????????????????????????????????????????????????????????????????????????????????????????????????????????????????????????????????????????????????????????????????????????????????????????????????????????????????????????????????????????????????????????????????????????????????????????????????????????????????????????????????????????????????????????????????????????????????????????????????????????????????????????????????????????????????????????????????????????????????????????????????????????????????????????????????????????????????????????????????????????????????????????????????????????????????????????????????????????????????????????????????????????????????????????????????????????????????????????????????????????????????????????????????????????????????????????????????????????????????????????????????????????????????????????????????????????????????????????????????????????????????????????????????????????????????????????????????????????????????????????????????????????????????????????????????????????????????????????????????????????????????????????????????????????????????????????????????????????????????????????????????????????????????????????????????????????????????????????????????????????????????????????????????????????????????????????????????????????????????????????????????????????????????????????????????????????????????????????????????????????????????????????????????????????????????????????????????????????????????????????????????????????????????????????????????????????????????????????????????????????????????????????????????????????????????????????????????????????????????????????????????????????????????????????????????????????????????????????????????????????????????????????????????????????????????????????????????????????????????????????????????????????????????????????????????????????????????????????????????????????????????????????????????????????????????????????????????????????????????????????????????????????????????????????????????????????????????????????????????????????????????????????????????????????????????????????????????????????????????????????????????????????????????????????????????????????????????????????????????????????????????????????????????????????????????????????????????????????????????????????????????????????????????????????????????????????????????????????????????????????????????????????????????????????????????????????????????????????????????????????????????????????????????????????????????????????????????????????????????????????????????????????????????????????????????????????????????????????????????????????????????????????????????????????????????????????????????????????????????????????????????????????????????????????????????????????????????????????????????????????????????????????????????????????????????????????????????????????????????????????????????????????????????????????????????????????????????????????????????????????????????????????????????????????????????????????????????????????????????????????????????????????????????????????????????????????????????????????????????????????????????????????????????????????????????????????????????????????????????????????????????????????????????????????????????????????????????????????????????????????????????????????????????????????????????????????????????????????????????????????????????????????????????????????????????????????????????????????????????????????????????????????????????????????????????????????????????????????????????????????????????????????????????????????????????????????????????????????????????????????????????????????????????????????????????????????????????????????????????????????????????????????????????????????????????????????????????????????????????????????????????????????????????????????????????????????????????????????????????????????????????????????????????????????????????????????????????????????????????????????????????????????????????????????????????????????????????????????????????????????????????????????????????????????????????????????????????????????????????????????????????????????????????????????????????????????????????????????????????????????????????????????????????????????????????????????????????????????????????????????????????????????????????????????????????????????????????????????????????????????????????????????????????????????????????????????????????????????????????????????????????????????????????????????????????????????????????????????????????????????????????????????????????????????????????????????????????????????????????????????????????????????????????????????????????????????????????????????????????????????????????????????????????????????????????????????????????????????????????????????????????????????????????????????????????????????????????????????????????????????????????????????????????????????????????????????---------------GGTCCAGGCCCTGAATGGGGAACACGGTCCAGACTGAACAGTGATGAGTCTGCAGACACCACACAATCCAGGGAAGACAGCGCCTCTCAAGAAAACGATGCCCGAGTTACCCCCAGTGCCAGCAGAGACCAGGACAGTGAGGATGAAGCAGACAGCCGGCCTGAGGCAGCAGACTCCACTCAGGACAGTGAGAGCGAGGAGCACTGGGTAGGAGGTGGCAGCGAGGGGGACAGTAGCCATGGGGATGGCTCTGAGTTTGATAATGAAGGGATGTTCAGTGATGACCCCGAAAGCACCAGGAGTGATCGAGGCCACTCCAGGATGACCAGCGCTGGTGTCAGGTCAAAAGAATCTAAAGGGGTCCATGAGCTCACGAGCACCCAGGATTCAGACGACAGCCAGGCTGTGGGATTTTCAAGCAGCAAGTCCTTTAGAAGGTCCCAGATCTCTGAGGAAGATGACAAAGGTGAGCTTGCTGACAGCATCAGCAGGGAAACCCAGAGTGACTCCGCAGAGGACACGGACTCCAAGCAGGACACAGCCGAGAGTCAGTCCCAGGAAGACAGTCCAGAGGGACAAGACACCAGCAGTGAGTCCAGTGAGGAAGCCGATGGGCCATCCCAGGAAAGCAGCAGTGAGTCTCAGGAAGGGGTGGCCAGTGAGTCCAGGGGTGACAACCCAGATAACCTAAGTCAGTCCAGGGACCAAGAGGACAGTGAGTCCAATGAGGAGGACAGCCTGAGCACATTCTCCAGCTCAGAAAGTCGGTCCACAGAAGAGCAAGCTGACAGCCAGTCCAGCGAGAGCCTTAGACTCTCGGAGGAAAGTCAGGAGTCGGCCCAGGATGCTGACAGTTCCAGCCAGGAAGGTCTCCAGTCTCAGAGCGCTTCCCGGGAGAGCAGGAGCGAGGAG---AGCC?GTCTGAGCCGGAAAGCCATTCAGAGGAGGGCGACAGTGACTCTCAGGACAGTAGCAGATCCAGAGAAGACAGCAAGTCTACAGAGAGTATTTCAAGTAGTGAGGAAGACACCCATCCCCAGAACATGGAGGCTGACAGTCGGAAGCTAACCGTTGATGCTTACCACAACAAACCCATCGGGGACCAAGATGACAATGATTGCCAAGATA???????????????????????????????????????????????????????????????????????????????????????????????????????????????????????????????????????????????????????????????????????????????????????????????????????????????????????????????????????????????????????????????????????????????????????????????????????????????????????????????????????????????????????????????????????????????????????????????????????????????????????????????????????????????????????????????????????????????????????????????????????????????????????????????????????????????????????????????????????????????????????????????????????????????????????????????????????????????????????????????????????????????????????????????????????????????????????????????????????????????????????????????????????????????????????????????????????????????????????????????????????????????????????????????????????????????????????????????????????????????????????????????????????????????????????????????????????TATTGTATGACACGGGTATGTTGTTCACTGTACTTCTTTTAGCTGTAAGTTAGATAGGCCTAAAGTGGTCTGTTAAGATTTAAAAAGTAAGCGAGATAAACCATAGCATAATTTTCCAAATCTAATGTATCTTTGGGAAGACAAGAGCATTGTTTTCAGAATTATAATAGTTGTGGCTCTGTTCGGAAAAAGAAGGACAGACACATTTGTAACAGTATACCCTCAATTTATTTAAACCTTCTTTTGTTCTCATGATCAGAGTGAATGAAAAGGAAGTGTTGGGGGGTGTCTCCGAGGGGTTCGATGTGCATATGCTAAGCTAGTTTTGAGTAACAGAGCTCAAGAGTCTTTGATAGCTCATCACTGAAATAAAGGGCTATCAGAAAATTATGGTCTTAATATCTAAAGTAGTATGAAATTTATCATGTTATGAACCCTTTTCTTTCCATAGGATATAAATGGCAAGCTGTTTCTTCCCAAATATACACTCTCCCAGGGTGTTTGTACATACAAAGACTTCATCTACAGAACTGTGGAAATACCAGGATGTCCACACCATGTTGCTC-------???????????????????????????????????????????????????????????????????????????????????????????????????????????????????????????????????????????????????????????????????????????????????????????????????????????????????????????????????????????????????????????????????????????????????????????????????????????????????????????????????????????????????????????????????????????????????????????????????????????????????????????????????????????????????????????????????????????????????????????????????????????????????????????????????????????????????????????????????????????????????????????????????????????????????????????????????????????????????????????????????????????????????????????????????????????????????????????????????????????????????????????????????????????????????????????????????
	Akodon_affinis_0                    ATGAAAATTTTACGGAAAAACCACCCGCTACTTAAAATTGTTAATCACTCATTTATTGACCTCCCAACCCCATCCAACATCTCATCTTGATGAAATTTTGGGTCACTACTCGGTGTATGCCTAATAATTCAAATTCTGACTGGCCTATTCCTAGCCATACACTACACATCAGACACAACCACAGCATTCTCTTCAGTTGCCCACATTTGCCGAGACGTGAACTACGGATGATTAATCCGCTACCTCCACGCCAACGGAGCCTCCATATTCTTTATCTGCCTTTTTATCCACGTAGGTCGAGGAATCTACTACGGCTCCTATGTCCTCTCAGAAACCTGAAACATCGGCATCATCCTATTCCTTACAACTATGGCAACAGCATTCGTAGGGTATGTACTACCATGAGGACAAATATCTTTCTGAGGGGCTACTGTAATCACAAATCTCCTCTCAGCAATCCCCTACATCGGAAGCACCCTTGTTGAATGAATTTGAGGGGGCTTCTCAGTTGATAAAGCCACCCTGACCCGCTTCTTCGCCTTCCATTTTATTCTGCCTTTTATCATCACGGCCTTCGCTTTAGTCCACCTACTATTCCTCCACGAGACAGGATCTAACAATCCATCGGGCTTAAACTCAGACTCCGACAAAATCCCATTCCACCCCTACTACACAATCAAAGATCTCCTGGGCATCTTCCTCCTATTATTAGCTCTCATAATTTTAGCCCTATTTTTCCCAGATGTCCTCGGGGACCCAGACAATTTTACCCCAGCAAACCCTCTCAACACTCCAGCACACATTAAGCCAGAGTGGTATTTCCTATTTGCTTACGCCATCCTTCGATCTATCCCCAACAAGCTTGGAGGCGTATTAGCCCTTATCCTCTCTATTCTCATTTTAGCAATTTTCCCACTACTGAATGTTTCCAAACAACACGGTTTAATTTTCCGACCTATCACACAAACCATTTACTGAACTTTTATTGCCAACCTTCTCGTACTTACATGAATTGGGGGGCAACCCGTTGAGTACCCATTCACAACAATTGGACAAATCGCATCAATCACATACTTCACTAT?ATTATCATTTTAATGCCAGTCTCTAATACCATCGA?AACAATATCATCAAACTCTAG---?????????????????????????????????????????????????????????????????????????????????????????????????????????????????????????????????????????????????????????????????????????????????????????????????????????????????????????????????????????????????????????????????????????????????????????????????????????????????????????????????????????????????????????????????????????????????????????????????????????????????????????????????????????????????????????????????????????????????????????????????????????????????????????????????????????????????????????????????????????????????????????????????????????????????????????????????????????????????????????????????????????????????????????????????????????????????????????????????????????????????????????????????????????????????????????????????????????????????????????????????????????????????????????????????????????????????????????????????????????????????????????????????????????????????????????????????????????????????????????????????????????????????????????????????????????????????????????????????????????????????????????????????????????????????????????????????????????????????????????????????????????????????????????????????????????????????????????????????????????????????????????????????????????????????????????????????????????????????????????????????????????????????????????????????????????????????????????????????????????????????????????????????????????????????????????????????????????????????????????????????????????????????????????????????????????????????????????????????????????????????????????????????????????????????????????????????????????????????????????????????????????????????????????????????????????????????????????????????????????????????????????????????????????????????????????????????????????????????????????????????????????????????????????????????????????????????????????????????????????????????????????????????????????????????????????????????????????????????????????????????????????????????????????????????????????????????????????????????????????????????????????????????????????????????????????????????????????????????????????????????????????????????????????????????????????????????????????????????????????????????????????????????????????????????????????????????????????????????????????????????????????????????????????????????????????????????????????????????????????????????????????????????????????????????????????????????????????????????????????????????????????????????????????????????????????????????????????????????????????????????????????????????????????????????????????????????????????????????????????????????????????????????????????????????????????????????????????????????????????????????????????????????????????????????????????????????????????????????????????????????????????????????????????????????????????????????????????????????????????????????????????????????????????????????????????????????????????????????????????????????????????????????????????????????????????????????????????????????????????????????????????????????????????????????????????????????????????????????????????????????????????????????????????????????????????????????????????????????????????????????????????????????????????????????????????????????????????????????????????????????????????????????????????????????????????????????????????????????????????????????????????????????????????????????????????????????????????????????????????????????????????????????????????????????????????????????????????????????????????????????????????????????????????????????????????????????????????????????????????????????????????????????????????????????????????????????????????????????????????????????????????????????????????????????????????????????????????????????????????????????????????????????????????????????????????????????????????????????????????????????????????????????????????????????????????????????????????????????????????????????????????????????????????????????????????????????????????????????????????????????????????????????????????????????????????????????????????????????????????????????????????????????????????????????????????????????????????????????????????????????????????????????????????????????????????????????????????????????????????????????????????????????????????????????????????????????????????????????????????????????????????????????????????????????????????????????????????????????????????????????????????????????????????????????????????????????????????????????????????????????????????????????????????????????????????????????????????????????????????????????????????????????????????????????????????????????????????????????????????????????????????????????????????????????????????????????????????????????????????????????????????????????????????????????????????????????????????????????????????????????????????????????????????????????????????????????????????????????????????????????????????????????????????????????????????????????????????????????????????????????????????????????????????????????????????????????????????????????????????????????????????????????????????????????????????????????????????????????????????????????????????????????????????????????????????????????????????????????????????????????????????????????????????????????????????????????????????????????????????????????????????????????????????????????????????????????????????????????????????????????????????????????????????????????????????????????????????????????????????????????????????????????????????????????????????????????????????????????????????????????????????????????????????????????????????????????????????????????????????????????????????????????????????????????????????????????????????????????????????????????????????????????????????????????????????????????????????????????????????????????????????????????????????????????????????????????????????????????????????????????????????????????????????????????????????????????????????????????????????????????????????????????????????????????????????????????????????????????????????????????????????????????????????????????????????????????????????????????????????????????????????????????????????????????????????????????????????????????????????????????????????????????????????????????????????????????????????????????????????????????????????????????????????????????????????????????????????????????????????????????????????????????????????????????????????????????????????????????????????????????????????????????????????????????????????????????????????????????????????????????????????????????????????????????????????????????????????????????????????????????????????????????????????????????????????????????????????????????????????????????????????????????????????????????????????????????????????????????????????????????????????????????????????????????????????????????????????????????????????????????????????????????????????????????????????????????????????????????????????????????????????????????????????????????????????????????????????????????????????????????????????????????????????????????????????????????????????????????????????????????????????????????????????????????????????????????????????????????????????????????????????????????????????????????????????????????????????????????????????????????????????????????????????????????????????????????????????????????????????????????????????????????????????????????????????????????????????????????????????????????????????????????????????????????????????????????????????????????????????????????????????????????????????????????????????????????????????????????????????????????????????????????????????????????????????????????????????????????????????????????????????????????????????????????????????????????????????????????????????????????????????????????????????????????????????????????????????????????????????????????????????????????????????????????????????????????????????????????????????????????????????????????????????????????????????????????????????????????????????????????????????????????????????????????????????????????????????????????????????????????????????????????????????????????????????????????????????????????????????????????????????????????????????????????????????????????????????????????????????????????????????????????????????????????????????????????????????????????????????????????????????????????????????????????????????????????????????????????????????????????????????????????????????????????????????????????????????????????????????????????????????????????????????????????????????????????????????????????????????????????????????????????????????????????????????????????????????????????????????????????????????????????????????????????????????????????????????????????????????????????????????????????????????????????????????????????????????????????????????????????????????????????????????????????????????????????????????????????????????????????????????????????????????????????????????????????????????????????????????????????????????????????????????????????????????????????????????????????????????????????????????????????????????????????????????????????????????????????????????????????????????????????????????????????????????????????????????????????????????????????????????????????????????????????????????????????????????????????????????????????????????????????????????????????????????????????????????????????????????????????????????????????????????????????????????????????????????????????????????????????????????????????????????????????????????????????????????????????????????????????????????????????????????????????????????????????????????????????????????????????????????????????????????????????????????????????????????????????????????????????????????????????????????????????????????????????????????????????????????????????????????????????????????????????????????????????????????????????????????????????????????????????????????????????????????????????????????????????????????????????????????????????????????????????????????????????????????????????????????????????????????????????????????????????????????????????????????????????????????????????????????????????????????????????????????????????????????????????????????????????????????????????????????????????????????????????????????????????????????????????????????????????????????????????????????????????????????????????????????????????????????????????????????????????????????????????????????????????????????????????????????????????????????????????????????????????????????????????????????????????????????
	Akodon_albiventer_0                 ATGAAAATTTTACGGAAAAATCACCCACTACTTAAAATTGTTAATCACTCATTCATTGACCTGCCAACCCCATCTAACATCTCGTCCTGATGGAATTTTGGATCACTACTTGGTATGTGTCTGATAATTCAAATTCTGACCGGCCTATTCCTAGCCATACACTACACATCAGACACAACCACAGCATTCTCTTCAGTAGCTCACATCTGTCGAGATGTAAACTACGGATGATTAATCCGCTACCTACATGCTAACGGGGCTTCCATATTCTTTATCTGTCTCTTCATCCACGTAGGCCGAGGGATTTATTACGGTTCCTATGTCCTCTCAGAAACTTGAAACATCGGTATCATTCTATTCCTCACAACTATAGCAACAGCATTCGTAGGCTATGTATTACCATGAGGACAAATATCTTTCTGAGGGGCCACTGTAATCACAAATCTCCTCTCAGCAATCCCCTACATCGGAAGCACCCTTGTTGAATGAATCTGAGGCGGCTTCTCAGTTGACAAAGCCACCTTAACCCGCTTCTTCGCCTTCCACTTTATCCTACCTTTTATCATCACAGCCTTTGTCCTAGTTCACCTACTGTTTCTTCACGAAACAGGATCCAACAACCCATCAGGTTTAAACTCAGACTCCGACAAAATCCCGTTCCACCCATACTACACAATCAAAGATCTCCTAGGCATCCTCCTTCTATTATTAGCTCTTATAATTCTAGCCTTATTTTTCCCCGATATCCTCGGAGACCCAGACAACTTTACCCCGGCAAACCCCCTCAACACTCCAGCACACATTAAGCCAGAATGGTATTTCCTATTTGCATACGCCATCCTCCGATCTATCCCCAATAAGCTTGGAGGTGTTCTAGCCCTCATCCTCTCTATTCTCATCCTAGCAACATTCCCATTATTAAATACTTCCAAACAACACGGTTTAATTTTCCGACCTATTACACAAACCATCTACTGAACTTTTATTGCTAACCTTCTTGTACTTACATGAATTGGGGGCCAACCTGTCGAATACCCATTCACAACAATCGGACAAATCGCATCAATCACCTACTTCACTATCATTATCATTTTAATGCCAGTCTCTAATACTATCGAAAATAATATCATCAAACTCTAA---??????????????????????????????????????????????????????????????????????????????????????????????????????????????????????????????????????????????????????????????????????????????????????????????????????????????????????????????????????????????????????????????????????????????????????????????????????????????????????????????????????????????????????????????????????????????????????????????????????????????????????????????????????????????????????????????????????????????????????????????????????????????????????????????????????????????????????????????????????????????????????????????????????????????????????????????????????????????????????????????????????????????????????????????????????????????????????????????????????????????????????????????????????????????????????????????????????????????????????????????????????????????????????????????????????????????????????????????????????????????????????????????????????????????????????????????????????????????????????????????????????????????????????????????????????????????????????????????????????????????????????????????????????????????????????????????????????????????????????????????????????????????????????????????????????????????????????????????????????????????????????????????????????????????????????????????????????????????????????????????????????????????????????????????????????????????????????????????????????????????????????????????????????????????????????????????????????????????????????????????????????????????????????????????????????????????????????????????????????????????????????????????????????????????????????????????????????????????????????????????????????????????????????????????????????????????????????????????????????????????????????????????????????????????????????????????????????????????????????????????????????????????????????????????????????????????????????????????????????????????????????????????????????????????????????????????????????????????????????????????????????????????????????????????????????????????????????????????????????????????????????????????????????????????????????????????????????????????????????????????????????????????????????????????????????????????????????????????????????????????????????????????????????????????????????????????????????????????????????????????????????????????????????????????????????????????????????????????????????????????????????????????????????????????????????????????????????????????????????????????????????????????????????????????????????????????????????????????????????????????????????????????????????????????????????????????????????????????????????????????????????????????????????????????????????????????????????????????????????????????????????????????????????????????????????????????????????????????????????????????????????????????????????????????????????????????????????????????????????????????????????????????????????????????????????????????????????????????????????????????????????????????????????????????????????????????????????????????????????????????????????????????????????????????????????????????????????????????????????????????????????????????????????????????????????????????????????????????????????????????????????????????????????????????????????????????????????????????????????????????????????????????????????????????????????????????????????????????????????????????????????????????????????????????????????????????????????????????????????????????????????????????????????????????????????????????????????????????????????????????????????????????????????????????????????????????????????????????????????????????????????????????????????????????????????????????????????????????????????????????????????????????????????????????????????????????????????????????????????????????????????????????????????????????????????????????????????????????????????????????????????????????????????????????????????????????????????????????????????????????????????????????????????????????????????????????????????????????????????????????????????????????????????????????????????????????????????????????????????????????????????????????????????????????????????????????????????????????????????????????????????????????????????????????????????????????????????????????????????????????????????????????????????????????????????????????????????????????????????????????????????????????????????????????????????????????????????????????????????????????????????????????????????????????????????????????????????????????????????????????????????????????????????????????????????????????????????????????????????????????????????????????????????????????????????????????????????????????????????????????????????????????????????????????????????????????????????????????????????????????????????????????????????????????????????????????????????????????????????????????????????????????????????????????????????????????????????????????????????????????????????????????????????????????????????????????????????????????????????????????????????????????????????????????????????????????????????????????????????????????????????????????????????????????????????????????????????????????????????????????????????????????????????????????????????????????????????????????????????????????????????????????????????????????????????????????????????????????????????????????????????????????????????????????????????????????????????????????????????????????????????????????????????????????????????????????????????????????????????????????????????????????????????????????????????????????????????????????????????????????????????????????????????????????????????????????????????????????????????????????????????????????????????????????????????????????????????????????????????????????????????????????????????????????????????????????????????????????????????????????????????????????????????????????????????????????????????????????????????????????????????????????????????????????????????????????????????????????????????????????????????????????????????????????????????????????????????????????????????????????????????????????????????????????????????????????????????????????????????????????????????????????????????????????????????????????????????????????????????????????????????????????????????????????????????????????????????????????????????????????????????????????????????????????????????????????????????????????????????????????????????????????????????????????????????????????????????????????????????????????????????????????????????????????????????????????????????????????????????????????????????????????????????????????????????????????????????????????????????????????????????????????????????????????????????????????????????????????????????????????????????????????????????????????????????????????????????????????????????????????????????????????????????????????????????????????????????????????????????????????????????????????????????????????????????????????????????????????????????????????????????????????????????????????????????????????????????????????????????????????????????????????????????????---------------GGTCCAGGCCCTGAATGGGGAACACGGTCCACACTGAACAGTGATGAGTCTGCAGACACCACACAATCCAGGGAAGACAGCGCCTCTCAAGAAAACGATGCCCGAGTTACCCCCAGTGACAGCAGAGACCAGGACAGTGAGGATGAAGCAGACAGCCGGCCTGAGGCAGCAGACTCCACTCAGGACAGTGAGAGCGAGGAGCACTGGGTAGGAGGTGGCAGCGAGGGGGACAGTAGCCATGGGGATGGCTCTGAGTTTGATAATGAAGGGATGTTCAGTGATGACCCCGAAAGCACCAGGAGTGATCGAGGCCACTCCAGGATGACCAGCGCTGGTGTCAGGTCAAAAGAATCAAAAGG------TGAGCTCACGAGCACCCAGGATTCAGACGACAGCCAGGCTGTGGGATTTTCAAGCAGCAAGTCCTTTAGAAGGTCCCAGATCTCTGAGGAAGATGACAAAGGTGAGCTTGCTGACAGCATCAGCAGGGAAACCCAGAGTGACTCCGCAGAGGACACGGACTCCAAGCAGGACACAGCCGAGAGTCAGTCCCAGGAAGACAGTCCAGAGGGACAAGACACCAGCAGTGAGTCCAGTGAGGAAGCCGATGGGCCATCCCAGGAAAGCAGCAGTGAGTCTCAGGAAGGGGTGGCCAGTGAGTCCAGGGGTGACAACCCAGATAACCTAAGTCAGTCCAGGGACCAAGAGGACAGTGAGTCCAATGAGGAGGACAGCCTGAGCACATTCTCCAGCTCAGAAAGTCGGTCCACAGAAGAGCAAGCTGACAGCCA?TCCAGCGAGAGCCTTAGACTCTCAGAGGAAAGTCAGGAGTCGGCCCAGGATGCTGACAGTTCCAGCCAGGAAGGTCTCCAGTCTCAGAGCGCTTCCCGGGAGAGCAGGAGCGAGGAG---AGCCGGTCTGAGCCAGAAAGCCATTCAGAGGAGGGCGACAGTGACTCTCAGGACAGTAGCAGATCCAGAGAAGACAGCAAGTCTACAGAGAGTATTTCAAGTAGTGAGGAAGACAGCCATCCCCAGAACATGGAGGCTGACAGTCGGAAGCTAACCGTTGATGCTTACCACAACAAACCCATCGGGGACCAAGATGACAATGATTGCCAAGATA???????????????????????????????????????????????????????????????????????????????????????????????????????????????????????????????????????????????????????????????????????????????????????????????????????????????????????????????????????????????????????????????????????????????????????????????????????????????????????????????????????????????????????????????????????????????????????????????????????????????????????????????????????????????????????????????????????????????????????????????????????????????????????????????????????????????????????????????????????????????????????????????????????????????????????????????????????????????????????????????????????????????????????????????????????????????????????????????????????????????????????????????????????????????????????????????????????????????????????????????????????????????????????????????????????????????????????????????????????????????????????????????????????????????????????????????????????????????????????????????????????????????????????????????????????????????????????????????????????????????????????????????????????????????????????????????????????????????????????????????????????????????????????????????????????????????????????????????????????????????????????????????????????????????????????????????????????????????????????????????????????????????????????????????????????????????????????????????????????????????????????????????????????????????????????????????????????????????????????????????????????????????????????????????????????????????????????????????????????????????????????????????????????????????????????????????????????????????????????????????????????????????????????????????????????????????????????????????????????????????????????????????????????????????????????????????????????????????????????????????????????????????????????????????????????????????????????????????????????????????????????????????????????????????????????????????????????????????????????????????????????????????????????????????????????????????????????????????????????????????????????????????????????????????????????????????????????????????????????????????????????????????????????????????????????????????????????????????????????????????????????????????????????????????????????????????????????????????????????????????????????????????????????????????????????
	Akodon_azarae_0                     ATGAAAATTTTACGTAAAAACCATCCACTGCTCAAAATTATAAATCACTCATTCATTGATCTACCAACCCCATCTAACATCTCATCCTGATGGAACTTTGGATCCCTACTTGGTACATGCCTAATAATCCAAATTCTAACAGGCCTATTCTTAGCCATACACTACACATCAGACACAACCACAGCATTCTCCTCAGTAGCTCATATCTGCCGAGATGTAAACTACGGATGATTAATCCGCTACTTACACGCTAATGGAGCCTCCATATTCTTCATCTGCCTTTTCATCCACGTAGGCCGAGGAATCTACTACGGCTCCTACGTCCTTTCAGAAACCTGAAACATCGGCATTATCTTATTCCTCACAACCATAGCAACAGCATTTGTAGGGTACGTACTTCCATGAGGACAAATATCTTTCTGAGGGGCCACTGTAATTACAAATCTCCTCTCAGCCATCCCCTACATCGGAAGCACCCTAGTTGAATGAATCTGGGGAGGCTTTTCAGTTGACAAAGCTACCCTCACCCGCTTCTTCGCCTTCCACTTCATTTTACCTTTTATCATTGCAGCCTTCACCCTAGTTCACCTATTATTCCTTCACGAAACAGGATCCAACAACCCCTCAGGCTTAAACTCAGACTCTGATAAAATTCCATTCCACCCCTACTACACAACCAAAGATCTCCTGGGCATCTTTCTTCTATTACTAGCTCTCATAATTTTAACCTTATTTTTCCCAGACATCCTAGGAGACCCAGACAATTACACTCCAGCAAACCCTCTCAACACTCCAGCACACATCAAACCAGAGTGGTATTTTCTATTCGCCTACGCCATCCTTCGATCAATTCCTAACAAACTAGGAGGCGTCTTAGCCCTTATCCTTTCCATTCTCATCCTAGCAACATTCCCATTACTGAATAATTCCAAACAACACGGTTTAATTTTCCGACCTATTACACAAATCATCTACTGAATCTTCATTGCTAACCTTCTTGTCCTTACATGAATTGGAGGCCAACCTGTCGAGCTCCCATTCACAACAATTGGACAAATCGCATCAATTACCTACTTCGCTATCATTATCATTCTAATTCCAATCTCTAATACTATCGAGAACAGTATTATCAAGCTCTAA------------------------------------------------------------CTTATCTTCGGTGCCTGAGCGGGCATAGTAGGAACAGCCCTAAGCATCCTAATCCGAGCTGAACTTGGACAACCAGGCGCTCTAATAGGAGATGACCAAATTTACAATGTAGTTGTCACCGCCCATGCATTTGTCATAATTTTCTTTATAGTTATACCTATAATAATTGGAGGCTTCGGAAACTGATTAGTCCCCCTAATGATTGGAGCCCCAGATATAGCATTTCCACGAATAAATAACATAAGCTTTTGACTTCTGCCTCCATCATTTCTTCTTCTTTTGGCATCATCCATAGTTGAAGCAGGGGCCGGAACAGGCTGAACTGTATACCCCCCACTAGCTGGTAATCTAGCCCACGCAGGGGCATCAGTAGATCTTACTATCTTTTCACTACACTTAGCCGGAGTGTCCTCTATTTTAGGTGCTATTAATTTTATTACAACAATTATCAACATAAAACCCCCAGCTATAACACAGTACCAAACCCCCCTATTTGTATGGTCTGTCCTCATTACAGCCGTACTTCTACTACTCTCTCTCCCAGTCCTAGCTGCAGGAATCACCATACTCCTAACAGACCGAAACTTAAATACTACCTTTTTTGATCCTGCTGGAGGAGGAGACCCGATCCTCTATCAACACCTGTTCTGATTTTTCGGACACC--------------CTGATGGGAATGCAAGCAGCCATTGAGCAGGCTATGAAGAGTCGTGAGATTCTGGGCATCTCAGACCCTCAGATACTGGCCCATGTGCTGACAGCCGGAGTGCAGAGTTCCTTGAATGACCCACGCCTCTTCATCTCCTATGAGCCCAGTCCCCTCGAGGCTCCCCAGCAAGCACCAACGCTCACCAGCCTCACCCAAGAAGAACTGCTGGCCCAGCTACAGAGGACCATCCACCATGAAGTTCTTGAAGGCAATGTGGGTTACCTGCGAGTGGATTACCTTCCTGGCCAGGAGGTACTGAGTGAGCTGGGGGAATTCTTGGTGGCCCATGTGTGGAGTCAGCTCATGAGCACCTCTTCCTTAGTACTGGATCTTCGGCACTGTGCTGGTGGTCACATCTCTGGGATACCTTATGTCATCTCCTACTTGCACCCTGGGAACACAGTCATGCACGTGGATACCATCTATGATCGCCCCTCCAACACCACCACTGAGATCTGGACCTTGCCTGAGGTCCTAGGGGAGAGATACAGTGCTGACAAAGATGTGGTAGTCCTCACCAGTGGACATACTGGGGGTGTGGCTGAGGACATCACCTACATCCTCAAGCAGATGCGCAGAGCCATAGTGGTGGGTGAGCGGACAGAGGGAGGTGCCCTGGACCTCCAGAAGCTGAGAATAGGCCAGTCCAACTTTTTCCTCACAGTTCCTGTGTCCAGGTCTCTGGGACCCCTGGGAGGAGGTGGCCAGACATGGGAAGGCAGCGGTGTGCTGCCTTGTGTGGGGACACCTGCAGAGCACGCCCTAGAAAAGGCCCTGGCTATCCTCACCCTGCGCCGTGCCCTGCCAGGGGTTGTCCTCCGACTTCAGGAAGCCCTGCAGGACTATTACACACTGGTGGACCGAGTGCCGGGCCTGCTACACCATCTGGCTAGCATGGACTACTCAACCGTGGTCTCTGAGGATGACCTAGTGACAAAGCTCAATGCTGGCTTGCAAGCTGTCTCAGAGGATCCCAGGCTCCTGGTGAGAACCACTGGACCTAAAGAAAGTTCCTCTAGGCCTGAGACTGGGCCTAATGACCCCCCAGAAGCTGCTCCTGAGGTGCCCAAGGAAGACGCTGCCCGGAGGGCCCTAGTGGACTCTGTATTTCAGGTGTCTGTGCTGCCGGGCAATGTGGGATACATGCGTTTTGACGCATTTGCAGATGCCTCTGTGCTGAGGACACTGGGTCCGTATGTGTTGCAGCAGGTGTGG---------------------------------------------------------------------------------------------------------------------------------------------------------------------------------ATTTTCAAAGAAATT?CAAGCTGATGGGAAGCCAAGAGACAAAGCAATTCACCAAGCCAGGCTTAGGCACTTCTGCCGCATCTGTGGGAATCCTTTCAACAGTGATGGGCACAACCGGAGATACCCAGTCCATGGGCCTGTGGATGCTAAAACCCAGAGCCTTTTCCGAAAGAAGGAAAAGAGAGTCACTTCCTGGCCAGACCTCATTGCCAGGGTTTTCCGGATTGATGTGAAGGCAGATGTGGATTCCATCCACCCCACCGAATTCTGCCATAACTGTTGGATCATTATGTACAGGAAGTTCAGTAGTGCCCCCTGCGAGGTCTACTTCCCAAGGAATGTGACCATGGAATGGCACCCTCATACACCATCCTGTGACATCTGCCTCACTGCCCACCCGGGGCTCAAGAGGAAGAAGAGGCATCAGCCCAATGTGCAGCTTAGCAAGAAACTGAAAACTGTGCTCAACCAAGCGAGACAGGACCGTCAGCGCAAGCGAGCTCAGGCTAGGGTCAGCAGCAGGGAAGCCATGCAGAAGATCTCTAACTGCAGTAAGATTCATCTCAGTACCAAACTTCTTGCAGTGGACTTCCCAGCACACTTTGTGAAATCCATCTCCTGCCAGATATGTGAACACATTCTGGCTGACCCCGTGGAGACCAGCTGTAAGCACGTATTTTGCAGGATCTGTATTCTCCGATGTCTCAAAGTCATGGGCAGCTATTGCCCCTCTTGCCGATATCCATGCTTCCCCACTGACCTGGAGAGTCCAGTGAAGTCCTTTCTGAACATCTTGAATTCTCTAATGGTGAAGTGTCCTGCACAAGAGTGCAATGAAGAGGTGAGTCTGGAAAAGTATAACCACCATGTCTCAAGTCACAAAGAGTCTAAAGAAACTTTGGTGCATATTAATAAAGGGGGCCGGCCTCGTCAGCATCTCCTGTCACTGACACGCAGGGCTCAGAAACATAGGCTGAGGGAGCTCAAGATTCAAGTCAAAGAATTTGCTGACAAAGAAGAAGGTGGGGATGTGAAGTCTGTATGCTTGACGTTGTTCTTGTTGGCACT--------------------------------------------------------------------------------------------------------------------------------------------------------------------------------------------------------------------------------------------------------------------------------------------------------------------------------------------------------------------------------------------------------------------------------------------------------------------------------------------------------------------------------------------------------------------------------------------------------------------------------------------------------------------------------------------------------------------------------------------------------------------------------------------------------------------------------------------------GCCCCATTCCACACAGCCCGGGAAATGGCGAATGCTAAAGAAATCGCCAGAACCGTGCAGATGATGGGTGCTGACTTCATCATGTCTCTGGGGGACAACTTCTACTTCACTGGAGTACGTGATGTCAACGACAAGAGGTTCCAGGTATGTGCTCAACCACAGGCTCAGAGATGACAGTGGAGAGG---------------ACCTTCCTCTGGGGA---GGGCAGAGGGAAGCAGAAGAGCCCCTATGAGCAGGCAGGTG-CCTTGGACATCAAGTGTTTCCTTTGTCCTTGGTCTCAGGTTTGGTGGGAGCAGCAGGGTGGCTGTTCTCCCCAGAGGTGGGGTCCCCTTTCTATCTGTCACAGGAAACGTTTGAGGATGTATTCTCTGATCGTACCCTCCGAAATATTCCCTGGTATGTGCTGGCTGGAAACCATGACCACCTTGGCAACGTCTCTGCA????????????????????????????????????????????????????????????????????????????????????????????????????????????????????????????????????????????????????????????????????????????????????????????????????????????????????????????????????????????????????????????????????????????????????????????????????????????????????????????????????????????????????????????????????????????????????????????????????????????????????????????????????????????????????????????????????????????????????????????????????????????????????????????????????????????????????????????????????????????????????????????????????????????????????????????????????????????????????????????????????????????????????????????????????????????????????????????????????????????????????????????????????????????????????????????????????????????????????????????????????????????????????????????????????????????????????????????????????????????????????????????????????????????????????????????????????????????????????????????????????????????????????????????????????????????????????????????????????????????????????????????????????????????????????????????????????????????????????????????????????????????????????????????????????????????????????????????????????????????????????????????????????????????????????????????????????????????????????????????????????????????????????????????????????????????????????????????????????????????????????????????????????????????????????????????????????????????????????????????????????????????????????????????????????????????????????????????????????????????????????????????????????????????????????????????????????????????????????????????????????????????????????????????????????????????????????????????????????????????????????????????????????????????????????????????????????????????????????????????????????????????????????????????????????????????????????????????????????????????????????????????????????????????????????????????????????????????????????????????????????????????????????????????????????????????????????????????????????????????????????????????????????????????????????????????????????????????????????????????????????????????????????????????????????????????????????????????????????????????????????????????????????????????????????????????????????????????????????????????????????????????????????????????????????????????????????????????????????????????????????????????????????????????????????????????????????????????????????????---------------GGTCCAGGCCCTGAATGGGGAACGCGGTCCAGACTGAACAGTGATGAGTCTGCAGACTCCACACAATCCAGGGAAGACAGCGCCTCCCAAGAAAACGATGCCCGAGATACCCCCAGTGACAGCAGAGACCAGGACAGTGAGGATGAAGCCGACAGCCGGCCTGAGGCAGCAGACTCCACTCAGGACAGTGAGAGCGAGGAGCACTGGGTAGGAGGTGGCAGCGAGGGGGACAGTAGCCATGGGGATGGCTCTGAGTTTGATAATGAAGGGATGTTCAGTGATGACCCCGAAAGCACCAGGAGTGATCGAGGCCACTCCAGGATGACCAGCGCTGGTGTCAGGTCAAAAGAATCTAAAGGGGTCCTTGAGCTCACGAGCACCCAGGATTCAGACGACAGCCAGGCTGTGGGATTTTCAAGCAGCAAGTCCTTTAGAAGGTCCCAGATCTCTGAGGAAGATGACAAAGGTGAGCTCGCTGACAGCATCAGCAGGGAAACCCAGAGTGACTCCGCAGAGGACACGGACTCCAAGCAGGACACAGTCGAGAGTCAGTCCCAGGAAGACAGTCCAGAGGGACAAGACACCAGCAGTGAGTCCAGTGAAGAAGCCGATGGGCCATCCCAGGAAAGCAGCAGTGAGTCTCAGGAAGGGGTGGCCAGTGAGTCCAGGGGTGACAACCCAGATAACCTAAGTCAGTCCAGGGACCAAGAGGACAG---------TGAGGAGGACAGCCTGAGCACATTCTCCAGCTCAGAAAGTCGGTCCACAGAAGAGCAAGCTGACAGCCAGTCCAGCGAGAGCCTTAGACTCTCGGAGGAAAGTCAGGAGTCGGCCCAGGATGCTGACAGTTCCAGCCAGGAAGGTCTCCAGTCTCAGAGCGCTTCCCGGGAGAGCAGGAGCGAGGAG---AGCCGGTCTGAGCCGGAAAGCCATTCAGAGGAGGGCGACAGTGACTCTCAGGACAGTAGCAGATCCAGAGAAGACAGAAAGTCTACAGAGAGTATTTCAAGTAGTGAGGAAGACACCCATCCCCAGAACATGGAGGCTGACAATCGGAAGCTAACCGTTGATGCTTACCACAACAAACCCATCGGTGACCAAGATGACAATGA-----------???????????????????????????????????????????????????????????????????????????????????????????????????????????????????????????????????????????????????????????????????????????????????????????????????????????????????????????????????????????????????????????????????????????????????????????????????????????????????????????????????????????????????????????????????????????????????????????????????????????????????????????????????????????????????????????????????????????????????????????????????????????????????????????????????????????????????????????????????????????????????????????????????????????????????????????????????????????????????????????????????????????????????????????????????????????????????????????????????????????????????????????????????????????????????????????????????????????????????????????????????????????????????????????????????????????????????????????????????????????????????????????????????????????????????????????????????????TATTGTATGACACGGGTATGTTGTTCACTGTACTTCTTTTAGCTGTAAGTTAGATAGGCCTAAAGTGGTCTGTTAAGATTTAAAAAGTAAGCGAGATAAACCATAGCATAATTTTCCAAATCTAATGTATCTTTGGGAAGACAAGAGCATTGTTTTCAGAATTATAATAATTGTGGCTCTGTTCGGAAAAAGAAGGACAGACACATTTGTAACAGTCTACCCTCAATTTATTTAAACCTTCTTTTGTTCTCATGATCAGAGTGAATGAAAAGGAAGTGTTGGGGGGTGTCTC?GAGGGGTTAGATGTGCATATGCTAAGCTAGTTTTGAGTAACAGAGCTCAAGAGTCTTTGATAGCTCATCACTGAAATAAAGGGCTATCAGAAAATTATGGTCTTAATATCTAAAGTAGTATGAAATTTATCATGCTATGAACCCTTTTCTTTCCATAGGATATAAATGGCAAGCTGTTTCTTCCCAAATATACACTCTCCCAGGGTGTTTGTACATACAAAGACTTCATCTACAGAACTGTGGAAATACCAGGATGTCCACACCATGTTGCTCCTTATTT???????????????????????????????????????????????????????????????????????????????????????????????????????????????????????????????????????????????????????????????????????????????????????????????????????????????????????????????????????????????????????????????????????????????????????????????????????????????????????????????????????????????????????????????????????????????????????????????????????????????????????????????????????????????????????????????????????????????????????????????????????????????????????????????????????????????????????????????????????????????????????????????????????????????????????????????????????????????????????????????????????????????????????????????????????????????????????????????????????????????????????????????????????????????????????????????????
	Akodon_baliolus_0                   --------------------------------------TGTTAATCATTCATTTATTGACCTCCCAACCCCATCTAACATCTCATCTTGATGGAATTTCGGGTCACTACTCGGTGTGTGCCTAGTAATCCAAATTCTGACAGGCCTATTCCTAGCCATACACTACACATCAGACACAACTACAGCATTCTCCTCAGTTGCCCACATTTGCCGAGATGTAAACTACGGATGATTAATTCGCTATCTTCACGCTAACGGAGCCTCCATATTCTTTATCTGCCTTTTCATCCACGTAGGCCGAGGAATCTACTACGGCTCCTATGTCCTCTCAGAAACCTGAAACATCGGTATCATCCTGTTCCTTACAACTATAGCAACAGCATTCGTAGGGTATGTTCTACCATGAGGACAAATATCCTTCTGAGGAGCTACCGTAATCACAAACCTCCTCTCAGCAATCCCCTACATCGGAAGCACCCTTGTTGAATGAATTTGAGGGGGCTTCTCAGTTGATAAAGCCACCCTAACCCGCTTCTTCGCCTTCCATTTTATTCTACCTTTTATCATTACGGCCTTCGCCTTAGTCCACCTATTATTCCTTCACGAGACAGGATCCAACAACCCATCAGGCCTAAACTCAGACTCCGACAAAATCCCATTCCACCCCTACTACACAATCAAAGATTTCCTAGGCATCTTCCTCCTATTATTAATTCTCATAACTTTAGCCCTATTTTTCCCAGATGTCCTTGGGGACCCAGACAATTTTACCCCAGCAAACCCCCTCAATACTCCAGCACACATCAAGCCAGAATGATATTTCCTATTTGCTTACGCCATCCTCCGGTCTATCCCCAACAAGCTTGGAGGTGTGTTAGCCCTTATTCTCTCTATTCTCATTTTAGCAACGCTCCCACTACTAAATACTTCCAAACAACACGGTTTAATTTTCCGACCTATCACACAAACCATTTACTGAACTTTTATTGCCAACCTTCTCGTACTTACATGAATTGGGGGCCAACCCGTTGAATACCCATTCACAACAATTGGACAAATCGCATCAATCACCTACTTCACTATTATTATCATTTTAATGCCAGTCTCTAATACTATCGAGAACAATATCATCAAGC--------???????????????????????????????????????????????????????????????????????????????????????????????????????????????????????????????????????????????????????????????????????????????????????????????????????????????????????????????????????????????????????????????????????????????????????????????????????????????????????????????????????????????????????????????????????????????????????????????????????????????????????????????????????????????????????????????????????????????????????????????????????????????????????????????????????????????????????????????????????????????????????????????????????????????????????????????????????????????????????????????????????????????????????????????????????????????????????????????????????????????????----------------------------------TTGAGCAGGCTATGAAGAGTCGTGAGATTCTGGGCATCTCAGACCCTCAGATACTGGCCCATGTGCTGACAGCCGGAGTGCAGAGTTCCTTGAATGACCCACGCCTCTTCATCTCCTATGAGCCCAGTCCCCTCGAGGCTCCCCAGCAAGCACCAACGCTCACCAACCTCACCCAAGAAGAACTGCTGGCCCAGCTACAGAGGACCATCCACCATGAAGTTCTTGAAGGCAATGTGGGTTACCTGCGAGTGGATTGCCTTCCTGGCCAGGAGGTACTGAGTGAGCTGGGGGAATTCTTGGTGGCCCATGTGTGGAGGCAGCTCATGAGCACCTCTTCCTTAGTACTGGATCTTCGGCACTGTGCTGGTGGTCACATCTCTGGGATACCTTATGTCATCTCCTACTTGCACCCTGGGAACACAGTCATGCACGTGGATACCATCTATGATCGCCCCTCCAACACCACCACTGAGATCTGGAC?TTGCCTGAGGTCCTAGGGGAGAGATACAGTGCTGACAAAGATGTGGTAGTCCTCACCAGTGGACATACTGGGGGTGTGGCTGAGGACATCACCTACATCCTCAAGCAGATGCGCAGAGCCATAGTGGTGGGTGAGCGGACAGAGGGAGGTGCCCTGGACCTCCAGAAGCTGAGAATAGGCCAGTCCAACTTTTTCCTCACAGTTCCTGTGTCCAGGTCTCTGGGACCCCTGGGAGGAGGTGGCCAGACATGGGAAGGCAGCGGTGTGCTGCCTTGTGTGGGGACACCTGCAGAGCAGGCCCTAGAAAAGGCCCTGGCCATCCTCACCCTGCGCCGTGCCCTGCCAGGGGTTGTCCTCCGACTTCAGGAAGCCCTGCAGGACTATTACACACTGGTGGACCGAGTGCCGGGCCTGCTACACCATCTGGCTAGCATGGACTACTCAACCGTGGTCTCTGAGGATGACCTAGTGACAAAGCTCAATGCTGGCTTGCAAGCTGTCTCAGAGGATCCCAGGCTCCTGGTGAGAACCACTGGACCTAAAGAAAGTTCCTCTAGGCCTGAGACTGGGCCTAATGACCCCCCAGAAGCTGCTCCTGAGGTGCCCAAGGAAGAC-------------------------------------------------------------------------------------------------------------------------------------------------------------------------------GAAAAGGCACCTGAAGAAGTGCAAAGGGAGAAGTGTTCCTTGGAAGGGAACACTTACCGAGAACAGTCTCCAGTACTTCCGGATAAGCCTGCTGGTCAGAATTCAGTTCCGACTCAACGAGCATTGAAACTCCACCCTAAATTTTCAAAGAAATTCCAAGCTGATGGGAAGCCAAGAGACAAAGCAATTCACCAAGCCAGGCTTAGGCACTTCTGCCGCATCTGTGGGAATCCTTTCAACAGTGATGGGCACAACCGGAGATACCCAGTCCATGGGCCTGTGGATGCTAAAACCCAGAGCCTTTTCCGAAAGAAGGAAAAGAGAGTCACTTCCTGGCCAGACCTCATTGCCAGAGTTTTCCGGATTGATGTGAAGGCAGATGTGGATTCCATCCACCCCACCGAATTCTGCCATAACTGTTGGATCATTATGTACAGGAAGTTCAGTAGTGCCCCCTGCGAGGTCTACTTCCCAAGGAATGTGACCATGGAATGGCACCCTCATACACCATCCTGTGACATCTGCCTCACTGCCCACCCGGGGCTCAAGAGGAAGAAGAGGCATCAGCCCAATGTGCAGCTTAGCAAGAAACTAAAAACTGTGCTCAACCAAGCGAGACAGGACCGTCAGCGCAAGCGAGCTCAGGGTAGGGTCAGCAGCAGGGAAGTCATGCAGAAGATCTCTAACTGCAGTAAGATTCATCTCAGTACCAAACTTCTTGCAGTGGACTTCCCAGCACACTTTGTGAAATCCATCTCCTGCCAGATATGTGAACACATTCTGGCTGACCCCGTGGAGACCAGCTGTAAGCACGTATTTTGCAGGATCTGTATTCTCCGATGTCTCAAAGTCATGGGCAGCTATTGCCCTTCTTGCCGATATCCATGCTTCCCCACTGACCTGGAGAGTCCAGTGAAGTCCTTTCTGAACATCTTGAATTCTCTAATGGTGAAGTGTCCTGCACAAGAGTGCAATGAAGAGGTGAGTCTGGAAAAGTATAACCACCATGTCTCAAGTCACAAAGAGTCTAAAGAAGCTTTGGTGCATATTAATAAAGGGGGCCGGCCTCGTCAGCATCTCCTGTCACTGACACGCAGGGCTCAGAAACATAGACTGAGGGAGCTCAAGATTCAAGTCAAAGAATTTGCTGACAAAGAAGAAGGTGGGGATGTGAAGTCTGTATGCTTGAC?TTGTTCTTGTTGGCACTGAGGGCCAGGAATGAACAC?GACAAGCTGATGAGTTAGAGGCTATCATGCAGGGGAGGGGCTCTGGTCTGCAACCAGCTGTTTGCTTGGCCATTCGTGTC------------------------------------------------------------------------------------------------------------------------------------------------------------------------------------------------------------------------------------------------------------------------------------------------------------------------------------------------------------------------------------------------------------------------------------------------------------------------------------------------------------------------------------------------------------------------------------------------------------------------------------------------------------------------------------------------------------------------------------------???????????????????????????????????????????????????????????????????????????????????????????????????????????????????????????????????????????????????????????????????????????????????????????????????????????????????????????????????????????????????????????????????????????????????????????????????????????????????????????????????????????????????????????????????????????????????????????????????????????????????????????????????????????????????????????????????????????????????????????????????????????????????????????????????????????????????????????????????????????????????????????????????????????????????????????????????????????????????????????????????????????????????????????????????????????????????????????????????????????????????????????????????????????????????????????????????????????????????????????????????????????????????????????????????????????????????????????????????????????????????????????????????????????????????????????????????????????????????????????????????????????????????????????????????????????????????????????????????????????????????????????????????????????????????????????????????????????????????????????????????????????????????????????????????????????????????????????????????????????????????????????????????????????????????????????????????????????????????????????????????????????????????????????????????????????????????????????????????????????????????????????????????????????????????????????????????????????????????????????????????????????????????????????????????????????????????????????????????????????????????????????????????????????????????????????????????????????????????????????????????????????????????????????????????????????????????????????????????????????????????????????????????????????????????????????????????????????????????????????????????????????????????????????????????????????????????????????????????????????????????????????????????????????????????????????????????????????????????????????????????????????????????????????????????????????????????????????????????????????????????????????????????????????????????????????????????????????????????????????????????????????????????????????????????????????????????????????????????????????????????????????????????????????????????????????????????????????????????????????????????????????????????????????????????????????????????????????????????????????????????????????????????????????????????????????????????????????????????????????????????????????????????????????????????????????????????????????????????????????????????????????????????????????????????????????????????????????????????????????????????????????????????????????????????????????????????????????????????????????????????????????????????????????????????????????????????????????????????????????????????????????????????????????????????????????????????????????????????????????????????????????????????????????????????????????????????????---------------GGTCCAGGCCCTGAATGGGGAACACGGTCCAGACTGAACAGTGATGAGTCTGCAGACACCACACAATCCAGGGAAGACAGCGCCTCTCAAGAAAACGATGCCCGAGTTACCCCCAGTGCCAGCAGAGACCAGGACAGTGAGGATGAAGCAGACAGCCGGCCTGAGGCAGCAGACTCCACTCAGGACAGTGAGAGCGAGGAGCACTGGGTAGGAGGTGGCAGCGAGGGGGACAGTAGCCATGGGGATGGCTCTGAGTTTGATAATGAAGGGATGTTCAGTGATGACCCCGAAAGCACCAGGAGTGATCGAGGCCACTCCAGGATGACCAGCGTTGGTGTCAGGTCAAAAGAATCTAAAGGGGTCCATGAGCTCACGAGCACCCAGGATTCAGACGACAGCCAGGCTGTGGGATTTTCAAGCAGCAAGTCCTTTAGAAGGTCCCAGATCTCTGAGGAAGATGACAAAGGTGAGCTTGCTGACAGCATCAGCAGGGAAACCCAGAGTGACTCCGCAGAGGACACGGACTCCAAGCAGGACACAGCCGAGAGTCAGTCCCAGGAAGACAGTCCAGAGGGACAAGACACCAGCAGTGAGTCCAGTGAGGAA?CCGATGGGCCATCCCAGGAAAGCAGCAGTGAGTCTCAGGAAGGGGTGGCCAGTGAGTCCAGGGGTGACAACCCAGATAACCTAAGTCAGTCCAGGGACCAAGAGGACAGTGAGTCCAATGAGGAGGACAGCCTGAGCACGTTCTCCAGCTCAGAAAGTCGGTCCACAGAAGAGCAAGCTGACAGCCAGTCCAGCGAGAGCCTTAGACTCTCGGAGGAAAGTCAGGAGTCGGCCCAGGATGCTGACAGTTCCAGCCAGGAAGGTCTCCAGTCTCAGAGCGCTTCCCGGGAGAGCAGGAGCGAGGAG---AGCCAGTCTGAGCCGGAAAGCCATTCAGAGGAGGGCGACAGTGACTCTCAGGACAGTAGCAGATCCAGAGAAGACAGCAAGTCTACAGAGAGTATTTCAAGTAGTGAGGAAGACACCCATCCCCAGAACATGGAGGCTGACAGTCGGAAGCTAACCGTTGATGCTTACCACAACAAACCCATCGGGGACCAAGATGACAATGATTGCCAAGAT-----------------------------------------------------GAGTTTATTGAGCTAGATATCGATGACGCA------GATGAAAAGACTGAAGGATCAGACACAGACAGACTTCTAAGCAATGCCCATGAAAAATCACTCAATATCCTTGGAGCAAAGGACGATGACTCCGGACGCACCAGCTGTTATGACCCTGACATCATTTTGGACACCGATTTCCACACCAGTGACATGTGTGATGGTATCTCGGAGTTTGTTCAGCCACAGAAGTTAAAAGAGGAAGCTGATCTCTTGTGCCTTGACCAGAAGAATATAAAGAACTCACCTTATGGTGCTTCCCTTGGCTCTCTGCACCC---CTGCATTACCCT---AGCAG---?GGAAGACAAACCACAGCCGCTTCTGAGCAATGAAACTGAGTCAACACACCAACCTGCCTCTACACAGATAAGCAATCCCGCTTCGCTAGCAAACATCGACTTTTATGCCCAAGTAAGCGACATTACACCAGCAGGGAGTGTGGTCCTTTCCCCGGGCCAAAAGATTAAGGCTGGGATAGCCCAGTGTAACGT---GCAGCCACAGCCAGAGGTGGTCC---CACCCTGTCAAGAAAATTATAGCATGAGCAGTGCCTACTTCTGTGAGTCGGATGCCAAAAAGTGCATCGCTGTGGCCCCTCATTTGGAGGCCACATCATGTGTAAAACCAAGCTTTAACCAGGAGGACATTTACATCACCACAGAAAGCCTTACCACTACTGCCCGGATGTCCGAGACAGCAGAGCTTGCTCCGGATGCTGAGATGCCTGTCCCAGACTACACCACGGTCCACACCGTGCAGTCTCCACGGGGCCTTATACTCAA-CGCAACTGCTTTGCGTTTGCCTGACAAAAAGAAGTTCCTGTCCTCG----------------TGACACGGGTATGTTGTTCACTGTACTTCTTTTAGCTGTAAGTTAGATAGGCCTAAAGTGGTCTGTTAAGATTTAAAAAGTAAGCGAGATAAACCATAGCATAATTTTCCAAATCTAATGTATCTTTGGGAAGACAAGAGCATTGTTTTCAGAATTATAATAGTTGTGGCTCTGTTCGGAAAAAGAAGGACAGGCACATTTGTAACAGTATAACCTCAATTTATTTAAACCTTCTTTTGTTCTCATGATCAGAGTGAATGAAAAGGAAGTGTTGGGGGGTGTCTCCGAGGGGTTAGATATGCATATGCTAAGCTAGTTTTGAGTAACAGAGCTCAAGAGTCTTTGATAGCTCATCACTGAAATAAAGGGCTATCAGAAAATTATGGTCTTAATATCTAAAGAAGTATGAAATTTATCATGTTATGAACCCTTTTCTTTCCATAGGATATAAATGGCAAGCTGTTTCTTCCCAAATATACACTCTCCCAGGGTGTTTGTACATACAAAGACTTCATCTACAGAACTGTGGAAATACCAGGATGTCCACACCATGTTGCTCCTTATT-???????????????????????????????????????????????????????????????????????????????????????????????????????????????????????????????????????????????????????????????????????????????????????????????????????????????????????????????????????????????????????????????????????????????????????????????????????????????????????????????????????????????????????????????????????????????????????????????????????????????????????????????????????????????????????????????????????????????????????????????????????????????????????????????????????????????????????????????????????????????????????????????????????????????????????????????????????????????????????????????????????????????????????????????????????????????????????????????????????????????????????????????????????????????????????????????????
	Akodon_boliviensis_0                ATGAAAATTTTACGGAAAAATCACCCGCTACTCAAAATTGTTAATCACTCATTCATTGACCTGCCAACTCCATCTAACATCTCATCCTGATGAAATTTTGGGTCCCTACTAGGCATATGCCTAATAATCCAAATTTTAACAGGCCTATTCCTAGCCATACACTACACATCAGACACAACCACAGCATTCTCCTCAGTAGCACATATCTGCCGAGATGTAAACTACGGATGATTAATCCGCTACTTGCACGCTAATGGAGCCTCCATATTCTTTATCTGCCTCTTCATCCACGTAGGCCGAGGTATTTACTATGGTTCCTACACCCTCTCAGAAACCTGAAACATTGGCATCATCTTATTCCTCACAACTATAGCAACAGCATTTGTAGGATATGTACTCCCATGAGGACAAATATCCTTCTGAGGTGCCACCGTAATCACAAACCTCCTCTCAGCTATTCCCTACATCGGAAACACCCTAGTTGAATGAATCTGAGGTGGTTTCTCAGTTGACAAAGCCACCCTCACCCGCTTCTTCGCTTTTCACTTTATCTTACCCTTTATCATCACAGCCTTCGCCCTAGTTCACCTATTATTTCTTCACGAAACAGGGTCCAACAATCCATCAGGCCTAAATTCAGACTCTGACAAAATCCCGTTTCACCCCTACTACACAACCAAAGACCTCCTAGGCATCTTCCTTTTATTATTAGTTCTCATAATTTTAGCCTTATTTTTCCCAGACATTCTCGGAGACCCAGACAATTTTACTCCAGCAAATCCCCTCAACACCCCAGCACACATTAAACCAGAATGGTATTTTCTATTTGCCTATGCCATTCTTCGATCCATTCCCAACAAATTAGGGGGTGTTTTAGCCCTCGTCCTCTCCATTCTTATCCTAGCAGCATTCCCACTATTAAATACTTCCAAACAACACGGTTTAATTTTCCGACCTATCACACAAGTCATTTACTGAATTTTCATTGCTAACCTTCTCGTACTTACATGAATCGGAGGCCAGCCTGTCGAATATCCATTCACAATAATTGGACAAATCGCATCAATTACATACTTCGCTATCATTATTATTCTTATCCCAGTCTCCAACACTATCGAGAACAATATTATCAAGCTCTAA---???????????????????????????????????????????????????????????????????????????????????????????????????????????????????????????????????????????????????????????????????????????????????????????????????????????????????????????????????????????????????????????????????????????????????????????????????????????????????????????????????????????????????????????????????????????????????????????????????????????????????????????????????????????????????????????????????????????????????????????????????????????????????????????????????????????????????????????????????????????????????????????????????????????????????????????????????????????????????????????????????????????????????????????????????????????????????????????????????????????????????-------------------------------------------------------------------------------------------------------------------------------------------------TCTCCTATGAGCCCAGTCCCCTCGAGGCTCCCCAGCAAGCACCAACGCTCACCAACCTCACCCAAGAAGAACTG?TGGCCCAGCTACAGAGGACCATCCACCATGAAGTTCTTGAAAGCAATGTGGGTTACCTGCGAGTGGATTACCTTCCTGGCCAGGAGGTACTGAGTGAGCTGGGGGAATTCTTGGTGGCCCATGTGTGGAGTCAGCTCATGAGCACCTCTTCCTTAGTACTGGATCTTCGGCACTGTGCTGGTGGTCACATCTCTGGGATACCTTATGTCATCTCCTACTTGCACCCTGGGAACACAGTCATGCACGTGGATACCATCTATGATCGCCCCTCCAACACCACCACTGAGATCTGGACCTTGCCTGAGGTCCTAGGGGAGAGATACAGTGCTGACAAAGATGTGGTAGTCCTCACCAGTGGACATACTGGGGGTGTGGCTGAGGACATCACCTACATCCTCAAGCAGATGCGCAGAGCCATAGTGGTGGGTGAGCGGACAGAGGGAGGTGCCCTGGACCTCCAGAAGCTGAGAATAGGCCAGTCCAACTTTTTCCTCACAGTTCCTGTGTCCAGGTCTCTGGGACCCCTGGGAGGAGGTGGCCAGACATGGGAAGGCAGCGGTGTGCTGCCTTGTGTGGGGACACCTGCAGAGCAGGCCCTAGAAAAGGCCCTGGCCATCCTCACCCTGCGCCGTGCCCTGCCAGGGGTTGTCCTCCGACTTCAGGAAGCCCTGCAGGACTATTACACACTGGTGGACCGAGTGCCGGGCCTGCTACACCATCTGGCTAGCATGGACTACTCAACCGTGGTCTCTGAGGATGACCTAGTGACAAAGCTCAATGCTGGCTTGCAAGCTGTCTCAGAGGATCCCAGGCTCCTGGTGAGAACCACTGGACCTAAAGAAAGTTCCTCTAGGCCTGAGACTGGGCCTAATGACCCCCCAGAAGCTGCTCCTGAGGTGCCCAAGGAAGAC---------------------------------------------------------------------------------------------------------------------------------------------------CAGGGTGCGATCCTTTGAAAAAGCACCTGAAAAGGCACCGGAAGAAGTGCAAAGGGAGAAGTGTTCCTTGGAAGGGAACACTTACCAAGAGCAGTCTCCAGTACTTCCGGATAAGCCTGCTGGTCAGAATTCAGTTCCGACTCAACGAGCATTGAAACTCCACCCTAAATTTTCAAAGAAATTCCAAGCTGATGGGAAGCCAAGAGACAAAGCAATTCACCAAGCCAGGCTTAGGCACTTCTGCCGCATCTGTGGGAATCCTTTCAACAGTGATGGGCACAACCGGAGATACCCAGTCCATGGGCCTGTGGATGCTAAAACCCAGAGCCTTTTCCGAAAGAAGGAAAAGAGAGTCACTTCCTGGCCAGACCTCATTGCCAGGGTTTTCCGGATTGATGTGAAGGCAGATGTGGATTCCATCCACCCCACCGAATTCTGCCATAACTGTTGGATCATTATGTACAGGAAGTTCAGTAGTGCCCCCTGCGAGGTCTACTTCCCAAGGAATGTGACCATGGAATGGCACCCTCATACACCATCCTGTGACATCTGCCTCACTGCCCACCCGGGGCTCAAGAGGAAGAAGAGGCATCAGCCAAATGTGCAGCTTAGCAAGAAACTAAAAACTGTGCTCAACCAAGCGAGACAGGACCGTCAGCGCAAGCGAGCTCAGGCTAGGGTCAGCAGCAGGGAAGTAATGCAGAAGATCTCTAACTGCAGTAAGATTCATCTCAGTACCAAACTTCTTGCAGTGGACTTCCCAGCACACTTTGTGAAATCCATCTCCTGCCAGATATGTGAACACATTCTGGCTGACCCCGTGGAGACCAGCTGTAAGCACGTATTTTGCAGGATCTGTATTCTCCGATGTCTCAAAGTCATGGGCAGCTATTGCCCCTCTTGCCGATATCCATGCTTCCCCACTGACCTGGAGAGTCCAGTGAAGTCCTTTCTGAACATCTTGAATTCTCTAATGGTGAAGTGTCCTGCACAAGAGTGCAATGAAGAGGTGAGTCTGGAAAAGTATAACCACCATGTCTCAAGTCACAAAGAGTCTAAAGAAACTTTGGTGCATATTAATAAAGGGGGCCGGCCTCGTCAGCATCTCCTGTCACTGACACGCAGGGCTCAGAAACATAGGCTGAGGGAGCTCAAGATTCAAGTCAAAGAATTTGCTGACAAAGAAGAAGGTGGGGATGTGAAGTCTGTATGCTTGACGTTGTTCTTGCTGGCACTGAGGGCCAGGAATGAACACAGACAAGCTGATGAGTTAGAGGCTATCATGCAGGGGAGGGGCTCTGGTCTGCAACCAGCTGTTTGCTTGGCCATTCGTGTCAATACCTTCCTCAGCTGCAGCCAATACCATAAGATGTACAGGACTGTTAAAGCCATCACTGGGAGACAGATCTTTCAGCCTTTACATGCTCTTCGCAATGCCGAGAAAGTCCTTCTGCCAGGATACCACCCCTTTGAATGGCAGCCCCCTCTGAAGAATGTGTCCTCCAGAACTGATGCTGGGATTATTGATGGACTGTCTGGGCTTGCCTCTTCTGTGGATGAATACCCAGTAGATACCATTGCAAAGAGGTTCCGCTATGATTCTGCTTTGGTGTCTGCTTTGATGGACATGGAAGAAGACATTTTGGAAGGCATGAGATCCCAAGATCTTGATG----------------------------------------------------------------------------------------------------------------------------------------------------------------------------------------------------------------------------------------------------------------------------------------------------------------------------------------------------------------------------------------------------TCCACACAGCCCGGGAAATGGCGAATGCTAAAGAAATCGCCAGAACCGTGCAGATGATGGGTGCTGACTTCATCATGTCTCTGGGGGACAACTTCTACTTCACTGGAGTACGTGATGTCAACGACAAGAGGTTCCAGGTATATGCTCAACCACAGGGTCAGAGATGACAGTGGAGAGG---------------ACCTTCCTCTGGGGA---GGGCAGAGG-AAGCAGAAGAGCCCCTATGAGCAGGCAGGTG-CCTTGGACATCAAGTGTTTCCTTTGTCCTTGGTCTCAGGTTTGGTGGGAGCAGCAGGGTGGCTGTTCTCCCCAGAGGTGGGGTGCCCTTTCTGTCTGTCACAGGAAACATTTGAGGATGTATTCTCTGATCGTACCCTCCGAAATATTCCCTGGTATGTGTTGGCTGGAAACCATGACCACCTTGGCAACGTCTCTGCA????????????????????????????????????????????????????????????????????????????????????????????????????????????????????????????????????????????????????????????????????????????????????????????????????????????????????????????????????????????????????????????????????????????????????????????????????????????????????????????????????????????????????????????????????????????????????????????????????????????????????????????????????????????????????????????????????????????????????????????????????????????????????????????????????????????????????????????????????????????????????????????????????????????????????????????????????????????????????????????????????????????????????????????????????????????????????????????????????????????????????????????????????????????????????????????????????????????????????????????????????????????????????????????????????????????????????????????????????????????????????????????????????????????????????????????????????????????????????????????????????????????????????????????????????????????????????????????????????????????????????????????????????????????????????????????????????????????????????????????????????????????????????????????????????????????????????????????????????????????????????????????????????????????????????????????????????????????????????????????????????????????????????????????????????????????????????????????????????????????????????????????????????????????????????????????????????????????????????????????????????????????????????????????????????????????????????????????????????????????????????????????????????????????????????????????????????????????????????????????????????????????????????????????????????????????????????????????????????????????????????????????????????????????????????????????????????????????????????????????????????????????????????????????????????????????????????????????????????????????????????????????????????????????????????????????????????????????????????????????????????????????????????????????????????????????????????????????????????????????????????????????????????????????????????????????????????????????????????????????????????????????????????????????????????????????????????????????????????????????????????????????????????????????????????????????????????????????????????????????????????????????????????????????????????????????????????????????????????????????????????????????????????????????????????????????????????????????????????????---------------GGTCCAGGCCCTGAATGGGGAACACGGTCCAGACTGAACAGTGATGAGTCTGCAGACTCCACACAATCCAGGGAAGACAGCGCCTCTCAAGAAAACGATGCCCGAGATACCCCCAGTGACAGCAGAGACCAGGACAGTGAGAATGAAGCCGACAGCCGGCCTGAGGCAGCAGACTCCACTCAGGACAGTGAGAGCGAGGAGCACTGGGTAGGAGGTGGCAGCGAGGGGGACAGTAGCCATGGGGATGGCTCTGAGTTTGATAATGAAGGGATGTTCAGTGATGACCCCGAAAGCACCAGGAGTGATCGAGGCCACTCCAGGATGACCAGCGCTGGTGTCAGGTCAAAAGAATCTAAAGGGGTCCATGAGCTCACGAGCACCCAGGATTCAGATGACAGCCAGGCTGTGGGATTTTCAAGCAGCAAGTCCTTTAGAAGGTCCCAGATCTCTGAGGAAGATGACAAAGGTGAGCTTGCTGACAGCATCAGCAGGGAAACCCAGAGTGACTCCGCAGAGGACACGGACTCCAAGCAGGACACAGCCGAGAGTCAGTCCCAGGAAGACAGTCCAGAGGGACAAGACACCAGCAGTGAGTCCAGTGAGGAAGCCGATGGGCCATCCCAGGAAAGCAGCAGTGAGTCTCAGGAAGGGGTGGCCAGTGAGTCCAGGGGTGACAACCCAGATAACCTAAGTCAGTCCAGGGACCAAGAGGACAG---------TGAGGAGGACAGCCTGAGCACATTCTCCAGCTCAGAAAGTCGGTCCACAGAAGAGCAAGCTGACAGCCAGTCCAGCGAGAGCCTTAGACTCTCGGAGGAAAGTCAGGAGTCGGCCCAGGATGCTGACAGTTCCAGCCAGGAAGGTCTCCAGTCTCAGAGCGCTTCCCGGGAGAGCAGGAGCGAGGAG---AGCCGGTCTGAGCCGGAAAGCCATTCAGAGGAGGGCGACAGTGACTCTCAGGACAGTAGCAGATCCAGAGAAGACAGCAAGTCTACAGAGAGTATTTCAAGTAGTGAGGAAGACAC?CATCCCCA?AACATGGAAGCTGACAATCGGAAGCTAACCGTCGATGCTTACCACAACAAACCCATTGGTGACCAAGATGACAATGATTGCCAAGATA----------------------------------------------------GAGTTTATTGAGCTAGATATCGATGATGCA------GATGAAAAGACTGAAGGATCAGACACAGACAGACTTCTAAGCAATGCCCATGAAAAATCACTCAATATCCTTGGAGCAAAGGACGATGACTCTGGACGCACCAGCTGTTATGACCCTGACATCATTTTGGACACCGATTTCCACACCAGTGACATGTGTGATGGTATCTCGGAGTTTGCTCAGCCACAGAAGTTAAAAGAGGAAGCTGATCTCTTGTGCCTTGACCAGAAGAATATAAAGAACTCACCTTATGGTGCTTCCCTTGGCTCTCTGCACCC---CTGCATTACCCT---AGCAG---CGGAAGACAAACCACAGC?GCTTCTGAGCA?TGAAACTGAGTCAACACA?CAACCTGCCTCTACACAGATAAGCAATCCCGCTTCGCTAGCAAACATCGACTTTTATGCCCAAGTAAGCGACATTACACCAGCAGGGAGTGTGGTCCTTTCCCCGGGCCAAAAGATTAAGGCCGGGATAGCCCAGTGTAACGT---GCAGCCACAGCCAGAGGTGGCCG---CACCCTGTCAAGAAAATTATAGCATGAGCAGTGCCTACTTCTGTGAGTCGGATGCCAAAAAGTGCATCGCTGTGGCCCCTCATTTGGAGGCCACATCATGTGTAAAACCAAGCTTTAACCAGGAGGACATTTACATCACCACAGAAAGCCTTACCACTACTGCCCAGATGTCCGAGACAGCAGAGCTTGCTCCGGATGCTGAGATGCCTGTCCCAGACTACACCACGGTCCACACCGTGCAGTCTCCACGGGGCCTTATACTCAA-CGCAACTGCT---------------------------------------------TATTGTATGACACGGGTATGTTGTTCACTGTACTTCTTTTAGCTGTAAGTTAGATAGGCCTAAAGTGGTCTGTTAAGATTTAAAAAGTAAGCGAGATAAACCATAGCATAATTTCCCAAATCTAATGTATCTTTGGGAAGACAAGAGCATTGTTTTCAGAATTATAATAATTGTGGCTCTGTTCGGAAAAAGAAGGACAGACACATTTGTAACAGTCTACCCTCAATTTATTTAAACCTTCTTTTGTTCTCATGATCAGAGTGAATGAAAAGGAAGTGTTGGGGGGTGTCTCCGAGGGGTTAGATGTGCATATGCTAAGCTAGTTTTGAGTAACAGAGCTCAAGAGTCTTTGATAGCTCATCACTGAAATAAAGGGCTATCAGAAAATTATGGTCTTAATATCTAAAGTAGTATGAAATTTATCATGTTATGAACCCTTTTCTTTCCATAGGATATAAATGGCAAGCTGTTTCTTCCCAAATATACACTCTCCCAGGGTGTTTGTACATACAAAGACTTCATCTACAGAACTGTGGAAATACCAGGATGTCCACACCATGTTGCTCCTTATTT???????????????????????????????????????????????????????????????????????????????????????????????????????????????????????????????????????????????????????????????????????????????????????????????????????????????????????????????????????????????????????????????????????????????????????????????????????????????????????????????????????????????????????????????????????????????????????????????????????????????????????????????????????????????????????????????????????????????????????????????????????????????????????????????????????????????????????????????????????????????????????????????????????????????????????????????????????????????????????????????????????????????????????????????????????????????????????????????????????????????????????????????????????????????????????????????????
	Akodon_budini_0                     ATGAAAATTTTACGGAAAAATCACCCGCTACTTAAAATTGTAAATCACTCATTTATTGACCTACCAACCCCATCTAATATTTCATCCTGATGAAATTTTGGGTCCCTACTCGGCGTATGCTTAATTATTCAAATTCTAACCGGTTTATTCTTAGCCATACACTATACATCAGACACAACCACAGCATTCTCTTCAGTAGCTCACATTTGCCGAGATGTAAACTACGGATGATTAATCCGCTATCTACACGCTAACGGAGCTTCCATATTCTTCATCTGTCTTTTCATTCACGTAGGTCGAGGAATCTATTATGGTTCCTACGTCCTCTCAGAAACCTGAAACATCGGCATCATTCTATTTCTTACAACTATAGCAACAGCATTTGTAGGGTATGTACTACCATGAGGACAGATATCTTTTTGAGGGGCTACTGTAATCACGAATCTTCTCTCAGCAGTTCCCTACATCGGAAGCACCCTCGTTGAATGAATCTGAGGCGGCTTCTCAGTTGACAAAGCCACCCTAACCCGATTTTTCGCCTTCCATTTCATCTTACCTTTTATCATCACGGCCTTCGCTTTAGTTCACCTGTTATTTCTTCATGAGACAGGATCCAACAACCCATCAGGCCTAAATTCAGACTCCGATAAAATTCCATTTCACCCCTACTACACAATTAAGGATCTCCTGGGCATCTTCCTTCTATTGATAGCTCTCATAATTTTAGCCTTATTTTTCCCAGATGTGCTCGGGGACCCCGACAATTTCACCCCAGCAAATCCTCTCAACACTCCAGCACACATTAAGCCAGAATGATATTTCCTATTCGCCTACGCCATCCTTCGATCTATTCCCAACAAACTAGGAGGTGTTTTAGCCCTTATTCTGTCTATCCTCATTTTAGCAGCATTCCCATTATTAAATACTTCCAAACAACACGGTTTAATTTTCCGACCTGTCACACAGGCCATTTACTGAACTTTTATTGCCAACCTTCTTGTACTTACATGAATCGGGGGTCAGCCCGTTGAGTATCCATTCACAACAATTGGACAAATCGCATCAATTACCTATTTCACCATTATCATTATCCTAATGCCAGTCTCCAATACTATTGAAAATAATATTATCAAACTCTAG---?????????????????????????????????????????????????????????????????????????????????????????????????????????????????????????????????????????????????????????????????????????????????????????????????????????????????????????????????????????????????????????????????????????????????????????????????????????????????????????????????????????????????????????????????????????????????????????????????????????????????????????????????????????????????????????????????????????????????????????????????????????????????????????????????????????????????????????????????????????????????????????????????????????????????????????????????????????????????????????????????????????????????????????????????????????????????????????????????????????????????????????????????????????????????????????????????????????????????????????????????????????????????????????????????????????????????????????????????????????????????????????????????????????????????????????????????????????????????????????????????????????????????????????????????????????????????????????????????????????????????????????????????????????????????????????????????????????????????????????????????????????????????????????????????????????????????????????????????????????????????????????????????????????????????????????????????????????????????????????????????????????????????????????????????????????????????????????????????????????????????????????????????????????????????????????????????????????????????????????????????????????????????????????????????????????????????????????????????????????????????????????????????????????????????????????????????????????????????????????????????????????????????????????????????????????????????????????????????????????????????????????????????????????????????????????????????????????????????????????????????????????????????????????????????????????????????????????????????????????????????????????????????????????????????????????????????????????????????????????????????????????????????????????????????????????????????????????????????????????????????????????????????????????????????????????????????????????????????????????????????????????????????????????????????????????????????????????????????????????????????????????????????????????????????????????????????????????????????????????????????????????????????????????????????????????????????????????????????????????????????????????????????????????????????????????????????????????????????????????????????????????????????????????????????????????????????????????????????????????????????????????????????????????????????????????????????????????????????????????????????????????????????????????????????????????????????????????????????????????????????????????????????????????????????????????????????????????????????????????????????????????????????????????????????????????????????????????????????????????????????????????????????????????????????????????????????????????????????????????????????????????????????????????????????????????????????????????????????????????????????????????????????????????????????????????????????????????????????????????????????????????????????????????????????????????????????????????????????????????????????????????????????????????????????????????????????????????????????????????????????????????????????????????????????????????????????????????????????????????????????????????????????????????????????????????????????????????????????????????????????????????????????????????????????????????????????????????????????????????????????????????????????????????????????????????????????????????????????????????????????????????????????????????????????????????????????????????????????????????????????????????????????????????????????????????????????????????????????????????????????????????????????????????????????????????????????????????????????????????????????????????????????????????????????????????????????????????????????????????????????????????????????????????????????????????????????????????????????????????????????????????????????????????????????????????????????????????????????????????????????????????????????????????????????????????????????????????????????????????????????????????????????????????????????????????????????????????????????????????????????????????????????????????????????????????????????????????????????????????????????????????????????????????????????????????????????????????????????????????????????????????????????????????????????????????????????????????????????????????????????????????????????????????????????????????????????????????????????????????????????????????????????????????????????????????????????????????????????????????????????????????????????????????????????????????????????????????????????????????????????????????????????????????????????????????????????????????????????????????????????????????????????????????????????????????????????????????????????????????????????????????????????????????????????????????????????????????????????????????????????????????????????????????????????????????????????????????????????????????????????????????????????????????????????????????????????????????????????????????????????????????????????????????????????????????????????????????????????????????????????????????????????????????????????????????????????????????????????????????????????????????????????????????????????????????????????????????????????????????????????????????????????????????????????????????????????????????????????????????????????????????????????????????????????????????????????????????????????????????????????????????????????????????????????????????????????????????????????????????????????????????????????????????????????????????????????????????????????????????????????????????????????????????????????????????????????????????????????????????????????????????????????????????????????????????????????????????????????????????????????????????????????????????????????????????????????????????????????????????????????????????????????????????????????????????????????????????????????????????????????????????????????????????????????????????????????????????????????????????????????????????????????????????????????????????????????????????????????????????????????????????????????????????????????????????????????????????????????????????????????????????????????????????????????????????????????????????????????????????????????????????????????????????????????????????????????????????????????????????????????????????????????????????????????????????????????????????????????????????????????????????????????????????????????????????????????????????????????????????????????????????????????????????????????????????????????????????????????????????????????????????????????????????????????????????????????????????????????????????????????????????????????????????????????????????????????????????????????????????????????????????????????????????????????????????????????????????????????????????????????????????????????????????????????????????????????????????????????????????????????????????????????????????????????????????????????????????????????????????????????????????????????????????????????????????????????????????????????????????????????????????????????????????????????????????????????????????????????????????????????????????????????????????????????????????????????????????????????????????????????????????????????????????????????????????????????????????????????????????????????????????????????????????????????????????????????????????????????????????????????????????????????????????????????????????????????????????????????????????????????????????????????????????????????????????????????????????????????????????????????????????????????????????????????????????????????????????????????????????????????????????????????????????????????????????????????????????????????????????????????????????????????????????????????????????????????????????????????????????????????????????????????????????????????????????????????????????????????????????????????????????????????????????????????????????????????????????????????????????????????????????????????????????????????????????????????????????????????????????????????????????????????????????????????????????????????????????????????????????????????????????????????????????????????????????????????????????????????????????????????????????????????????????????????????????????????????????????????????????????????????????????????????????????????????????????????????????????????????????????????????????????????????????????????????????????????????????????????????????????????????????????????????????????????????????????????????????????????????????????????????????????????????????????????????????????????????????????????????????????????????????????????????????????????????????????????????????????????????????????????????????????????????????????????????????????????????????????????????????????????????????????????????????????????????????????????????????????????????????????????????????????????????????????????????????????????????????????????????????????????????????????????????????????????????????????????????????????????????????????????????????????????????????????????????????????????????????????????????????????????????????????????????????????????????????????????????????????????????????????????????????????????????????????????????????????????????????????????????????????????????????????????????????????????????????????????????????????????????????????????????????????????????????????????????????????????????????????????????????????????????????????????????????????????????????????????????????????????????????????????????????????????????????????????????????????????????????????????????????????????????????????????????????????????????????????????????????????????????????????????????????????????????????????????????????????????????????????????????????????????????????????????????????????????????????????????????????????????????????????????????????????????????????????????????????????????????????????????????????????????????????????????????????????????????????????????????????????????????????????????????????????????????????????????????????????????????????????????????????????????????????????????????????????????????????????????????????????????????????????????????????????????????????????????????????????????????????????????????????????????????????????????????????????????????????????????????????????????????????????????????????????????????????????????????????????????????????????????????????????????????????
	Akodon_caenosus_0                   ATGAAAATTTTACGGAAAAATCACCCACTACTCAAAATTATTAATCACTCATTTATTGACCTGCCAACTCCATCTAACATCTCATCCTGATGAAATTTTGGATCCCTACTAGGCATGTGCCTAGTGATCCAAATTCTAACAGGCCTATTCCTAGCCATACACTATACATCAGACACAACCACAGCATTCTCCTCAGTATCCCACATCTGCCGAGATGTAAACTACGGATGACTAATCCGCTACTTACACGCTAATGGAGCCTCTATATTCTTTATCTGCCTCTTCATCCATGTAGGCCGAGGTATTTACTACGGCTCCTATGTTCTCTCAGAAACCTGAAACATCGGCATCATCTTATTCCTCACAACTATAGCAACAGCATTCGTAGGGTATGTACTACCATGGGGACAAATGTCTTTCTGAGGGGCCACTGTAATCACAAATCTCCTTTCAGCCATCCCCTACATCGGAAGCACCCTAGTTGAATGAATCTGAGGTGGCTTTTCAGTTGACAAAGCCACCCTCACCCGCTTCTTCGCTTTCCATTTTATTTTACCCTTTATCATCGCAGCTTTCGCCCTAGTTCACCTTTTATTTCTCCACGAAACAGGATCCAATAACCCATCAGGCTTAAATTCAGACTCCGACAAAATCCCATTCCACCCCTACTACACAACCAAGGACCTCCTAGGCATCTTCCTTTTAATACTAGTTCTCATAATTTTAGCCTTATTTTTCCCAGACATCCTCGGAGACCCAGACAATTTTACTCCAGCAAACCCCCTCAACACCCCAGCACACATTAAACCAGAATGATATTTCCTATTTGCCTACGCCATTCTTCGATCTATCCCTAACAAACTAGGAGGTGTTTTAGCCCTCATCCTCTCCATCCTCATCCTAGCAGCATTCCCACTATTAAATACTTCCAAACAACACGGTTTAATTTTCCGACCTGTCACACAAACCATTTACTGAGTTTTCATTGCTAACCTTCTTGTACTTACATGAATTGGGGGCCAACCAGTCGAATATCCATTCACAATAATTGGACAAATCGCATCAATTACATACTTCACCATCATCATTATCCTTATCCCAGTCTCCAACACTATCGAGAACAATATTATCAAACTCTAA---??????????????????????????????????????????????????????????????????????????????????????????????????????????????????????????????????????????????????????????????????????????????????????????????????????????????????????????????????????????????????????????????????????????????????????????????????????????????????????????????????????????????????????????????????????????????????????????????????????????????????????????????????????????????????????????????????????????????????????????????????????????????????????????????????????????????????????????????????????????????????????????????????????????????????????????????????????????????????????????????????????????????????????????????????????????????????????????????????????????????????????????????????????????????????????????????????????????????????????????????????????????????????????????????????????????????????????????????????????????????????????????????????????????????????????????????????????????????????????????????????????????????????????????????????????????????????????????????????????????????????????????????????????????????????????????????????????????????????????????????????????????????????????????????????????????????????????????????????????????????????????????????????????????????????????????????????????????????????????????????????????????????????????????????????????????????????????????????????????????????????????????????????????????????????????????????????????????????????????????????????????????????????????????????????????????????????????????????????????????????????????????????????????????????????????????????????????????????????????????????????????????????????????????????????????????????????????????????????????????????????????????????????????????????????????????????????????????????????????????????????????????????????????????????????????????????????????????????????????????????????????????????????????????????????????????????????????????????????????????????????????????????????????????????????????????????????????????????????????????????????????????????????????????????????????????????????????????????????????????????????????????????????????????????????????????????????????????????????????????????????????????????????????????????????????????????????????????????????????????????????????????????????????????????????????????????????????????????????????????????????????????????????????????????????????????????????????????????????????????????????????????????????????????????????????????????????????????????????????????????????????????????????????????????????????????????????????????????????????????????????????????????????????????????????????????????????????????????????????????????????????????????????????????????????????????????????????????????????????????????????????????????????????????????????????????????????????????????????????????????????????????????????????????????????????????????????????????????????????????????????????????????????????????????????????????????????????????????????????????????????????????????????????????????????????????????????????????????????????????????????????????????????????????????????????????????????????????????????????????????????????????????????????????????????????????????????????????????????????????????????????????????????????????????????????????????????????????????????????????????????????????????????????????????????????????????????????????????????????????????????????????????????????????????????????????????????????????????????????????????????????????????????????????????????????????????????????????????????????????????????????????????????????????????????????????????????????????????????????????????????????????????????????????????????????????????????????????????????????????????????????????????????????????????????????????????????????????????????????????????????????????????????????????????????????????????????????????????????????????????????????????????????????????????????????????????????????????????????????????????????????????????????????????????????????????????????????????????????????????????????????????????????????????????????????????????????????????????????????????????????????????????????????????????????????????????????????????????????????????????????????????????????????????????????????????????????????????????????????????????????????????????????????????????????????????????????????????????????????????????????????????????????????????????????????????????????????????????????????????????????????????????????????????????????????????????????????????????????????????????????????????????????????????????????????????????????????????????????????????????????????????????????????????????????????????????????????????????????????????????????????????????????????????????????????????????????????????????????????????????????????????????????????????????????????????????????????????????????????????????????????????????????????????????????????????????????????????????????????????????????????????????????????????????????????????????????????????????????????????????????????????????????????????????????????????????????????????????????????????????????????????????????????????????????????????????????????????????????????????????????????????????????????????????????????????????????????????????????????????????????????????????????????????????????????????????????????????????????????????????????????????????????????????????????????????????????????????????????????????????????????????????????????????????????????????????????????????????????????????????????????????????????????????????????????????????????????????????????????????????????????????????????????????????????????????????????????????????????????????????????????????????????????????????????????????????????????????????????????????????????????????????????????????????????????????????????????????????????????????????????????????????????????????????????????????????????????????????????????????????????????????????????????????????????????????????????????????????????????????????????????????????????????????????????????????????????????????????????????????????????????????????????????????????????????????????????????????????????????????????????????????????????????????????????????????????????????????????????????????????????????????????????????????????????????????????????????????????????????????????????????????????????????????????????????????????????????????????????????????????????????????????????????????????????????????????????????????????????????????????????????????????????????????????????????????????????????????????????????????????????????????????????????????????????????????????????????????????????????????????????????????????????????????????????????????????????????????????????????????????????????????????????????????????????????????????????????????????????????????????????????????????????????????????????????????????????????????????????????????????????????????????????????????????????????????????????????????????????????????????????????????????????????????---------------GGTCCAGGCCCTGAATGGGGAACGCGGTCCACACTGAACAGTGATGAGTCTGCAGACACCACACAATCCAGCGAAGACAGCGCCTCTCAAGAAAACGATGCTCGAGTTACCCCCAGTGACAGCAGAGACCAGGACAGTGAGGATGAAGCCGACAGCCGGCCTGAGGCAGCAGACTCCACTCAGGACAGTGAGAGCGAGGAGCACTGGGTAGGAGGTGGCAGCGAGGGGGACAGTAGCCATGGGGATGGCTCTGAGTTTGATAATGAAGGGATGTTCAGTGATGACCCCGAAAGCACCAGGAGTGATCGAGGCCACTCCAGGATGACCAGCGCTGGTGTCAGGTCAAAAGAATCTAAAGGGGTCCATGAGCTCACGAGCACCCAGGATTCAGATGACAGCCAGGCTGTGGGATTTTCAAGCAGCAAGTCCTTTAGAAGGTCCCAGATCTCTGAGGAAGATGACAAAGGTGAGCTTGCTGACAGCATCAGCAGGGAAACCCAGAGTGACTCCGCAGAGGACACGGACTCCAAGCAGGACACAGCCGAGAGTCAGTCCCAGGAAGATAGTCCAGAGGGACAAGACACCAGCAGTGAGTCCAGCGAGGAAGCCGATGGGCCATCCCAGGAAAGCAGCAGTGAGTCTCAGGAAGGGGTGGCCAGTGAGTCCAGGGGTGACAACCCAGATAACCTAAGTCAGTCCAGGGACCAAGAGGACAG---------TGAGGAGGACAGCCTGAGCACATTCTCCAGCTCAGAAAGTCGGTCCACAGAAGAGCAAGCTGACAGCCAGTCCAGCGAGAGCCTTAGACTCTCGGAGGAAAGTCAGGAGTCGGCCCAGGATGCTGACAGTTCCAGCCAGGAAGGTCTCCAGTCTCAGAGCGCTTCCCGGGAGAGCAGGAGCGAGGAG---AGCCGGTCTGAGCCGGAAAGCCATTCAGAGGAGGGCGACAGTGACTCTCAGGACAGTAGCAGATCCAGAGAAGACAGCAAGTCTACAGAGAGTATTTCAAGTAGTGAGGAAGACACCCATCCCCAGAACATGGAAGCTGACAATCGGAAGCTAACCGTCGATGCTTACCACAACAAACCCATCGGTGACCAAGATGACAATGATTGCCAAGATA???????????????????????????????????????????????????????????????????????????????????????????????????????????????????????????????????????????????????????????????????????????????????????????????????????????????????????????????????????????????????????????????????????????????????????????????????????????????????????????????????????????????????????????????????????????????????????????????????????????????????????????????????????????????????????????????????????????????????????????????????????????????????????????????????????????????????????????????????????????????????????????????????????????????????????????????????????????????????????????????????????????????????????????????????????????????????????????????????????????????????????????????????????????????????????????????????????????????????????????????????????????????????????????????????????????????????????????????????????????????????????????????????????????????????????????????????????TATTGTATGACACGGGTATGTTGTTCACTGTACTTCTTTTAGCTGTAAGTTAGATAGGCCTAAAGTGGTCTGTTAAGATTTAAAAAGTAAGCGAGATAAACCATAGCATAATTTTCCAAATCTAATGTATCTTTGGGAAGACAAGAGCATTGTTTTCAGAATTATAATAATTGTGGCTCTGTTCGGAAAAAGAAGGACAGACACATTTGTAACAGTCTACCCTCAATTTATTTAAACCTTCTTTTGTTCTCATGATCAGAGTGAATGAAAAGGAAGTGTTGGGGGGTGTCTCCGAGGGGTTAGATGTGCATATGCTAAGCTAGTTTTGAGTAACAGAGCTCAAGAGTCTTTGATAGCTCATCACTGAAATAAAGGGCTATCAGAAAATTATGGTCTTAATATCTAAAGTAGTATGAAATTTATCATGTTATGAACCCTTTTCTTTCCATAGGATATAAATGGCAAGCTGTTTCTTCCCAAATATACACTCTCCCAGGGTGTTTGTACATACAAAGACTTCATCTACAGAACTGTGGAAATACCAGGATGTCCACACCATGTTGCTCCTTATTT???????????????????????????????????????????????????????????????????????????????????????????????????????????????????????????????????????????????????????????????????????????????????????????????????????????????????????????????????????????????????????????????????????????????????????????????????????????????????????????????????????????????????????????????????????????????????????????????????????????????????????????????????????????????????????????????????????????????????????????????????????????????????????????????????????????????????????????????????????????????????????????????????????????????????????????????????????????????????????????????????????????????????????????????????????????????????????????????????????????????????????????????????????????????????????????????????
	Akodon_cursor_0                     ATGAAAATTTTACGAAAAAATCACCCACTCCTCAAAATTGTTAACCATTCATTCATTGACTTACCAACTCCATCTAACATCTCATCCTGATGAAATTTTGGATCTCTACTTGGTATGTGTTTAATCATCCAAATTCTAACAGGCCTATTCCTAGCCATACACTACACATCAGACACAACCACAGCATTCTCCTCAGTAGCCCACATCTGCCGAGACGTAAACTACGGATGATTGATCCGCTACTTACACGCCAATGGGGCCTCCATATTCTTCATCTGCCTTTTCATTCATGTAGGCCGAGGAATTTACTATGGCTCCTACGTCCTCTCAGAAACCTGAAACATTGGTATCATCCTATTTCTTACAACCATAGCAACAGCATTTGTAGGATATGTACTCCCATGAGGACAAATATCCTTCTGAGGGGCTACCGTAATTACAAACCTCCTTTCAGCCATCCCCTACATCGGAGGGACCCTAGTTGAATGAATCTGAGGTGGCTTTTCAGTCGACAAGGCCACCCTCACCCGCTTCTTTGCCTTCCACTTTATCCTACCATTTATTATTGCAGCCTTTGCCCTAGTTCACCTTCTATTTCTCCACGAAACAGGGTCCAACAACCCATCAGGCCTAAATTCAAACTCTGACAAAATCCCATTTCACCCCTACTACACAACCAAAGATCTCCTAGGCATCTTCCTTTTATTATTAGTTCTCATAATTTTAGTCTTATTTTTCCCAGACATCCTCGGAGACCCAGACAATTTCACCCCAGCAAACCCTCTCAACACCCCAGCACACATTAAACCAGAGTGATATTTTCTATTTGCCTATGCTATTCTTCGATCCATCCCCAACAAACTAGGCGGTGTATTGGCCCTTGTCCTTTCCATTCTCATCTTAGCAGCATTCCCACTACTAAATACTTCCAAACAACACGGTTTAATTTTCCGACCTGTCACACAAGTCATTTATTGAATTTTTATTGCTAACCTTCTTGTACTTACGTGAATTGGAGGCCAACCCGTCGAATACCCATTCACGACAATCGGACAAATCGCATCAATTACCTACTTCGCTATCATCATTATCTTAATCCCAGTCTCCAATACCATCGAGAACAATATTATCAAGCTCTAA---ATGTTAATTAACCGATGATTATTTTCCACCAATCACAAAGATATTGGTACTCTATACCTTATCTTCGGTGCCTGAGCGGGCATAGTAGGAACAGCCCTAAGCATCCTCATCCGAGCTGAACTTGGTCAGCCGGGCGCCCTAATAGGGGACGACCAAATTTATAACGTAGTTGTCACCGCCCATGCATTTGTTATAATTTTCTTTATAGTCATGCCTATAATAATTGGAGGCTTCGGAAACTGATTAGTTCCCCTAATGATCGGGGCCCCTGATATAGCATTCCCACGAATAAATAACATAAGCTTCTGATTATTGCCACCGTCATTTCTTCTTCTTCTAGCATCATCCATAGTTGAAGCAGGAGCCGGAACAGGCTGAACTGTATACCCCCCACTAGCTGGAAATCTAGCCCACGCAGGAGCATCAGTAGATCTTACTATCTTCTCACTTCACTTAGCCGGAGTATCCTCTATTCTCGGCGCTATTAATTTTATTACAACAATTATCAATATAAAACCCCCAGCTATAACACAATATCAGACTCCCCTATTTGTGTGATCCGTTCTCATTACAGCTGTACTTCTACTACTCTCTCTCCCAGTCCTAGCTGCAGGTATCACCATACTCCTAACAGACCGAAACTTAAACACAACCTTTTTCGATCCAGCTGGGGGAGGAGACCCAATCCTTTATCAACATCTATTCTGATTCTTTGGACAC-----------------------------------------------------------------------------------------------------------------------------------------------------------------------------------------------------------------------------------------------------------------TCTTGAAGGCAATGTGGGTTACCTGCGAGTTGATTA?CTTCCTGGCCAGGAGGTACTGAGTGAGCTGGGGGAATTCTTTGTGGCCCATGTGTGGAGGCAGCTCATGAGCACCTCTTCCTTTATACTGGATCTTCGGCACTGTGCTGGTGGTCACATCTCTGGGATACCTTATGTCATCTCCTACTTGCACCCTGGGAACACAGTCATGCACGTGGATACCATCTATGATCGCCCCTCCAACACCACCACTGAGATCTGGACCTTGCCTGAGGTCCTAGGGGAGAGATACAGTGCTGACAAAGATGTGGTAGTCCTCACCAGTGGACATACTGGGGGTGTGGCTGAGGACATCACCTACATCCTCAAGCAGATGCGCAGAGCCATAGTGGTGGGTGAGCGGACAGAGGGAGGTGCCCTGGACCTCCAGAAGCTGAGAATAGGCCAGTCCAACTTTTTCCTCACAGTTCCTGTGTCCAGGTCTCTGGGGCCCCTGGGAGGAGGTGGCCAGACATGGGAAGGCAGCGGTGTGCTGCCTTGTGTGGGGACACCTGCAGAGCAGGCCCTAGAAAAGGCCCTGGCCATCCTCACCCTGCGCCGTGCCCTGCCAGGGGTTGTCCTCCGACTTCAGGAAGCCCTGCAGGACTATTACACACTGGTGGACCGAGTGCCGGGCCTGCTACACCATCTGGCTAACATGGACTACTCAACCGTGGTCTCTGAGGATGACCTAGTGACAAAGCTCAATGCTGGCTTGCAAGCTGTCTCAGAGGATCCCAGGCTCCTGGTGAGAGCCACTGGACCTAAAGAAAGTTCCTCTAGGCCTGAGACTGGGCCTAATGACCCCCCAGAAGCTGCTCCTGAGGTGCCCAAGGAAGACGCTGCCCGGAGGGCCCTAGTGGACTCTGTATTTCAGGTGTCTGTGCTGCCGGGCAATGTGGGATACATGCGTTTTGACAGATTTGCAGATGCCTCTGCGCTGAGGACGCTGGGTCCTTATGTGCTGCAGCAGGTGTGGGAGCCCCTG??????????????????????????????????????????????????????????????????????????????????????????????????????????????????????????????????????????????????????????????????????????????????????????????????????????????????????????????????????????????????????????????????????????????????????????????????????????????????????????????????????????????????????????????????????????????????????????????????????????????????????????????????????????????????????????????????????????????????????????????????????????????????????????????????????????????????????????????????????????????????????????????????????????????????????????????????????????????????????????????????????????????????????????????????????????????????????????????????????????????????????????????????????????????????????????????????????????????????????????????????????????????????????????????????????????????????????????????????????????????????????????????????????????????????????????????????????????????????????????????????????????????????????????????????????????????????????????????????????????????????????????????????????????????????????????????????????????????????????????????????????????????????????????????????????????????????????????????????????????????????????????????????????????????????????????????????????????????????????????????????????????????????????????????????????????????????????????????????????????????????????????????????????????????????????????????????????????????????????????????????????????????????????????????????????????????????????????????????????????????????????????????????????????????????????????????????????????????????????????????????????????????????????????????????????????????????????????????????????????????????????????????????????????????????????????????????????????????????????????????????????????????????????????????????????????????????????????????????????????????????????????????????????????????????????????????????????????????????????????????????????????????????????????????????????????????????????????????????????????????????????????????????????????????????????????????????-----------TCCACACAGCCCGGGAAATGGCGAATGCTAAAGAAATCGCCAGAACCGTGCAGATGATGGGTGCTGACTTCATCATGTCTCTGGGGGACAACTTCTACTTCACTGGAGTACGTGATGTCAACGACAAGAGGTTCCAGGTATATGCTCAACCACAGGCTCAGAGATGACAGTGGAGAGG---------------ACCTTCCTCTGGGGA---GGGCAGAGGGAAGCAGAAGAGCCCCTATGAGCAGTCAGGCG-CCTTGGACATCAAGTGTTTCCTTTGTCCTTGGTCTCAGGTTTGGTGGGAGCAGCAGGGTGGCTGTTCTCCCCAGAGGTGGGGTCCCCTTTCTGTCTGTCACAGGAAACGTTTGAGGATGTATTCTCTGATCGTACCCTCCGAAATATTCCCTGGTATGTGCTGGCTG?AAACCATGACCACCTTGGCA-----------????????????????????????????????????????????????????????????????????????????????????????????????????????????????????????????????????????????????????????????????????????????????????????????????????????????????????????????????????????????????????????????????????????????????????????????????????????????????????????????????????????????????????????????????????????????????????????????????????????????????????????????????????????????????????????????????????????????????????????????????????????????????????????????????????????????????????????????????????????????????????????????????????????????????????????????????????????????????????????????????????????????????????????????????????????????????????????????????????????????????????????????????????????????????????????????????????????????????????????????????????????????????????????????????????????????????????????????????????????????????????????????????????????????????????????????????????????????????????????????????????????????????????????????????????????????????????????????????????????????????????????????????????????????????????????????????????????????????????????????????????????????????????????????????????????????????????????????????????????????????????????????????????????????????????????????????????????????????????????????????????????????????????????????????????????????????????????????????????????????????????????????????????????????????????????????????????????????????????????????????????????????????????????????????????????????????????????????????????????????????????????????????????????????????????????????????????????????????????????????????????????????????????????????????????????????????????????????????????????????????????????????????????????????????????????????????????????????????????????????????????????????????????????????????????????????????????????????????????????????????????????????????????????????????????????????????????????????????????????????????????????????????????????????????????????????????????????????????????????????????????????????????????????????????????????????????????????????????????????????????????????????????????????????????????????????????????????????????????????????????????????????????????????????????????????????????????????????????????????????????????????????????????????????????????????????????????????????????????????????????????????????????????????????????????????????????????????????????????????---------------GGTCCAGGCCCTGAATGGGGAACGCGGTCCACACTGAACAGTGATGAGTCTGCAGACTCCACACAATCCAGGGAAGACAGCACCTCTCAAGAAAACGATGCCCGAGATACCCCCAGTGACAGCAGA------GACAGTGAGGATGAAGCCGACAGCCGGCCTGAGGCAGCAGACTCCACTCAGGACAGTGAGAGCGAGGAGCACTGGGTAGGAGGTGGCAGCGAGGGGGACAGTAGCCATGGGGATGGCTCTGAGTTTGATAATGAAGGGATGTTCAGTGATGACCCCGAAAGCACCAGGAGTGATCGGGGCCACTCCAGGATGACCAGCGCTGGTGTCAGGTCAAAAGAATCTAAAGG------TGAGCTCACGAGCACCCAGGATTCAGACGACAGCCAGGCTGTGGGATTTTCAAGCAGCAAGTCCTTTAGAAGGTCCCAGATCTCTGAGGAAGATGACAAAGGTGAGCTTGCTGACAGCATCAGCAGGGAAACCCAGAGTGACTCCGCAGAGGACACGGACTCCAAGCAGGACACAGCCGAGAGTCAGTCCCAGGAAGACAGTCCAGAGGGACAAGACACCAGCAGTGAGTCCAGCGAGGAAGCCGATGGGCCATCCCAGGAAAGCAGCAGTGAGTCTCAGGAAGGGGTGGCCAGTGAGTCCAGGGGTGACAACCCAGATAACCTAAGTCAGTCCAGGGACCAAGAGGACAG---------TGAGGAGGACAGCCTGAGCACATTCTCCAGCTCAGAAAGTCGGTCCACAGAAGAGCAAGCTGACAGCCAGTCCAGCGAGAGCCTTAGACTCTCGGAGGAAAGTCAGGAGTCGGCCCAGGATGCTGACAGTTCCAGCCAGGAAGGTCTCCAGTCTCAGAGCGCTTCCCGGGAGAGCAGGAGCGAGGAG---AGCCGGTCTGAGCCGGAAAGCCATTCAGAGGAGGGCGACAGTGACTCTCAGGACAGTAGCAGATCCAGAGAAGACAGCAAGTCTACAGAGAGTATTTCAAGTAGTGAGGAAGACACCCCTCCCCAGAACATGGAGGCTGACAATCGGAAGCTAACCGTTGATGCTTACCACAACAAGCCCATTGGGGACCAAGATGACAATGA-----------???????????????????????????????????????????????????????????????????????????????????????????????????????????????????????????????????????????????????????????????????????????????????????????????????????????????????????????????????????????????????????????????????????????????????????????????????????????????????????????????????????????????????????????????????????????????????????????????????????????????????????????????????????????????????????????????????????????????????????????????????????????????????????????????????????????????????????????????????????????????????????????????????????????????????????????????????????????????????????????????????????????????????????????????????????????????????????????????????????????????????????????????????????????????????????????????????????????????????????????????????????????????????????????????????????????????????????????????????????????????????????????????????????????????????????????????????????????????????????????????????????????????????????????????????????????????????????????????????????????????????????????????????????????????????????????????????????????????????????????????????????????????????????????????????????????????????????????????????????????????????????????????????????????????????????????????????????????????????????????????????????????????????????????????????????????????????????????????????????????????????????????????????????????????????????????????????????????????????????????????????????????????????????????????????????????????????????????????????????????????????????????????????????????????????????????????????????????????????????????????????????????????????????????????????????????????????????????????????????????????????????????????????????????????????????????????????????????????????????????????????????????????????????????????????????????????????????????????????????????????????????????????????????????????????????????????????????????????????????????????????????????????????????????????????????????????????????????????????????????????????????????????????????????????????????????????????????????????????????????????????????????????????????????????????????????????????????????????????????????????????????????????????????????????????????????????????????????????????????????????????????????????????????????????????????
	Akodon_dayi_0                       ATGAAAATCTTACGAAAAAATCACCCACTATTCAAAATTATTAATCACTCATTCATTGACCTACCAACTCCATCCAATATCTCATCCTGATGAAACTTTGGATCCCTACTCGGTATGTGCTTAATAATCCAAATTCTAACTGGCTTATTCCTAGCCATACACTACACATCAGACACAACCACAGCATTCTCTTCAGTAGCCCATATCTGCCGAGATGTAAACTACGGATGACTAATCCGCTACTTACACGCCAACGGAGCCTCTATATTCTTCATCTGCCTTTTCATCCATGTAGGCCGAGGAATCTACTATGGCTCCTACGTCCTCTCAGAAACCTGAAACATCGGCATTATCTTATTCTTCACAACCATGGCCACAGCATTCGTAGGATATGTACTTCCATGAGGACAAATATCCTTCTGAGGGGCCACTGTAATCACAAACCTCCTCTCAGCAATTCCTTACATCGGAAGCATACTAGTTGAATGAATCTGAGGGGGCTTTTCAGTTGATAAAGCTACTCTTACCCGCTTTTTCGCCTTTCATTTTATTTTACCCTTTATCATTACAGCCTTCGTTCTAGTTCACCTACTTTTTCTCCACGAAACAGGATCCAACAACCCATCAGGCTTAAACTCAAACTCCGACAAAATCCCATTCCACCCCTATTACACAATTAAAGATCTCTTAGGCATTCTCTTCCTACTTATAGCTCTTATAATTCTAGCCCTATTTTTCCCAGATATCCTTGGAGACCCTGACAATTATACCCCAGCAAACCCACTCAACACCCCAGCACATATCAAACCAGAATGATACTTCCTATTTGCCTATGCTATTCTACGATCTATCCCCAATAAACTAGGAGGTGTTTTAGCCCTCCTTCTTTCTATTCTCATCTTAATAGCATTCCCACTACTAAATACTTCCAAACAACACGGTTTAATTTTCCGACCTATCACACAAATCATTTACTGAATTCTCATTGCTAACCTTCTTGTACTTACATGAATTGGAGGCCAACCTGTTGAATATCCATTCACAATAATTGGACAAATTGCATCAATTACCTACTTTACTATCATCCTCATCCTAATACCAGTCTCTAACACCATCGAGAACAATATTATCAAGCTCTAA---???????????????????????????????????????????????????????????????????????????????????????????????????????????????????????????????????????????????????????????????????????????????????????????????????????????????????????????????????????????????????????????????????????????????????????????????????????????????????????????????????????????????????????????????????????????????????????????????????????????????????????????????????????????????????????????????????????????????????????????????????????????????????????????????????????????????????????????????????????????????????????????????????????????????????????????????????????????????????????????????????????????????????????????????????????????????????????????????????????????????????---------------------------------ATTGAGCAGGCTATGAAGAGTCGTGAGATTCTGGGCATCTCAGACCCTCAGATACTGGCCCATGTGCTGACAGCCGGAGTGCAGAGTTCCTTGAATGACCCACGCCTCTTCATCTCCTATGAGCCCAGTCCCCTCGAGGCTCCCCAGCAAGCACCAA?GCTCACCAACCTCACCCAAGAAGAACTGCTGGCCCAGCTACAGAGGACCATCCACCATGAAGTTCTTGAAGGCAATGTGGGTTACCTGCGAGTGGATTACCTTCCTGGCCAGGAGGTACTGAGTGAGCTGGGGGAATTCTTGGTGGCCCATGTGTGGAGGCAGCTCATGAGCACCTCTTCCTTAGTACTGGATCTTCGGCACTGTGCTGGTGGTCACATCTCTGGGATACCTTATGTCATCTCCTACTTGCACCCTGGGAACACAGTCATGCACGTGGATACCATCTATGATCGCCCCTCCAACACCACCACTGAGATCTGGACCTTGCCTGAGGTCCTAGGGGAGAGATACAGTGCTGACAAAGATGTGGTAGTCCTCACCAGTGGACATACTGGGGGTGTGGCTGAGGACATCACCTATATCCTCAAGCAGATGCGCAGAGCCATAGTGGTGGGTGAGCGGACAGAGGGAGGTGCCCTGGACCTCCAGAAGCTGAGAATAGGCCAGTCCAACTTTTTCCTCACAGTTCCTGTGTCCAGGTCTCTGGGACCCCTGGGAGGAGGTGGCCAGACATGGGAAGGCAGCGGTGTGCTGCCTTGTGTGGGGACACCTGCAGAGCAGGCCCTAGAAAAGGCCCTGGCCATC-------------------------------------------------------------------------------------------------------------------------------------------------------------------------------------------------------------------------------------------------------------------------------------------------------------------------------------------------------------------------------------------------------------------------------------------------------------------------------------------------------------AGGGAGAAGTGTTCCTTGGAAGGGAATACTTACCAAGAGCAGTCTCCAGTACTTCTGGATAAGCCTGCTGGTCAGAATTCAGTTCCAACTCAACGAGCATTGAAACTCCACCCTAAATTTTCAAAGAAATTCCAAGCTGATGGGAAGCCAAGAGACAAAGCAATTCACCAAGCCAGGCTTAGGCACTTCTGCCGCATCTGTGGGAATCCTTTCAACAGTGATGGGCACAACCGGAGTTACCCAGTCCATGGGCCTGTGGATGCTAAAACCCGGAGCCTTTTCCGAAAGAAGGAAAAGAGAGTCACTTCCTGGCCAGACCTCATTGCCAGGGTTTTCCGGATTGATGTGAAGGCAGATGTGGATTCCATCCACCCCACCGAATTCTGCCATAACTGTTGGATCATTATGTACAGGAAGTTCAGTAGTGCCCCCTGCGAGGTCTACTTCCCAAGGAATGCGACCATGGAATGGCACCCTCATACACCATCCTGTGACATCTGCCTCACTGCCCACCCGGGGCTCAAGAGGAAGAAGAGGCATCAGCCCAATGTGCAGCTTAGCAAGAAACTAAAAACTGTGCTCAACCAAGCGAGACAGGACCGTCAGCGCAAGCGAGCTCAGGCTAGGGTCAGCAGCAGGGAAGTCATGCAGAAGATCTCTAACTGCAGTAAGATTCATCTCAGTACCAAACTTCTTGCAGTGGACTTCCCAGCACACTTTGTGAAATCCATCTCCTGCCAGATATGTGAACACATTCTGGCTGACCCCGTGGAGACCAGCTGTAAGCACGTATTTTGCAGGATCTGTATTCTCCGATGTCTCAAAGTCATGGGTAGCTATTGCCCTTCTTGCCGATATCCATGCTTCCCCACTGACCTGGAGAGTCCAGTGAAGTCCTTTCTGAACATCTTGAATTCTCTAATGGTGAACTGTCCTGCACAAGAGTGCAATGAAGAGGTGAGTCTGGAAAAGTATAACCACCATGTCTCAAGTCACAAAGAGTCTAAAGAAGCTTTGGTGCATATTAATAAAGGGGGCCGGCCTCGTCAGCATCTCCTGTCACTGACACGCAGGGCTCAGAAACATAGGCTGAGGGAGCTCAAGATTCAAGTCAAAGAATTTGCTGACAAAGAAGAAGGTGGGGATGTGAAGTCTGTATGCTTGACGTTGTTCTTGTTGGCACTGAGGGCCAGGAATGAACACAGACAAGCTGATGAGTTAGAGGCTATCAT?CAGGGGAGGGGCTCTGGTCTGCAACCAGCTGTCTGCTTGGCCATTCGTGTCAATACCTTCCTCAGCTGCAGCCAGTACCATAAGATGTACAGGACTGTTAAAGCCATCACTGGGAGACAGATCTTTCAGCCTTTACATGCTCTTCGCAATGCTGAGAAAGTCCTTCTGCCAGGATACCACCCCTTTGAGTGGCAGCCCCCTCTGAAGAATGTGTCCTCCAGAACTGATGCTGGGATTATTGATGGACTGTCTGGGCTTGCCTCTTCTGTGGATGAATACCCAGTTGATACCATTGCAAAGAGGTTCCGCTATGATTCTGCTTTGGTGTCTGCTTTGATGGACATGGAAGAAGACATTTTGGAAGGCATGAGATCCCAAGATCTTGATGATTACCTGAATGGTCCCTTCACTGTAGTGGTGAAGGAGTCTTGTGATGGAATGGGGGATGTGAGTGAGAAGCACGGTAGTGGGCCCGCAGTTCCTGAAAAGGCTGTTCGTTTCTCATTC------------------------------------------------------------------------------------------------------------------------------------------------------------------------------------------------------------------------------------------------------------------TAATGCCCCATTCCACACAGCCCGGGAAATGGCAAATGCTAAAGAAATCGCCAGAACCGTGCAGATGATGGGTGCTGACTTCATCATGTCTCTGGGGGACAACTTCTACTTCACTGGAGTACGTGATGTCAACGACAAGAGGTTCCAGGTATATGCTCAACCACAGGGTCAGAGATGACAGTGGAGAGG---------------ACCTTCCTCTGGGGA---GGGCAGAGGGAAGCAGAAGAGCCCCTATGAGCAGGCAGGTG-CCTTGGACATCAAGTGTTTCCTTTGTCCTTGGTCTCAGGTTTGGTGGGAGCAGCAGGGTGGCTGTTCTCCCCAGAGGTGGGGTGCCCTTTCTGTCTGTCACAGGAAACATTTGAGGATGTATTCTCTGATCGTACCCTCCGAAATATTCCCTGGTATGTGTTGGCTGGAAACCATGACCACCTTGGCAACGTCTCTGCA????????????????????????????????????????????????????????????????????????????????????????????????????????????????????????????????????????????????????????????????????????????????????????????????????????????????????????????????????????????????????????????????????????????????????????????????????????????????????????????????????????????????????????????????????????????????????????????????????????????????????????????????????????????????????????????????????????????????????????????????????????????????????????????????????????????????????????????????????????????????????????????????????????????????????????????????????????????????????????????????????????????????????????????????????????????????????????????????????????????????????????????????????????????????????????????????????????????????????????????????????????????????????????????????????????????????????????????????????????????????????????????????????????????????????????????????????????????????????????????????????????????????????????????????????????????????????????????????????????????????????????????????????????????????????????????????????????????????????????????????????????????????????????????????????????????????????????????????????????????????????????????????????????????????????????????????????????????????????????????????????????????????????????????????????????????????????????????????????????????????????????????????????????????????????????????????????????????????????????????????????????????????????????????????????????????????????????????????????????????????????????????????????????????????????????????????????????????????????????????????????????????????????????????????????????????????????????????????????????????????????????????????????????????????????????????????????????????????????????????????????????????????????????????????????????????????????????????????????????????????????????????????????????????????????????????????????????????????????????????????????????????????????????????????????????????????????????????????????????????????????????????????????????????????????????????????????????????????????????????????????????????????????????????????????????????????????????????????????????????????????????????????????????????????????????????????????????????????????????????????????????????????????????????????????????????????????????????????????????????????????????????????????????????????????????????????????????????????????????---------------GGTCCAGGCCCTGAATGGGGAACACGGTCCAGACTGAACAGTGATGAGTCTGCAGACACCACACAATCCAGGGAAGACAGCGCCTCTCAAGAAAACGATGCCCGAGTTACCCCCAGTGACAGCAGAGACCAGGACAGTGAGGATGAAGCAGACAGCCGGCCTGAGGCAGCAGACTCCACTCAGGACAGTGAGAGCGAGGAGCACTGGGTAGGAGGTGGCAGCGAGGGGGACAGTAGCCATGGGGATGGCTCTGAGTTTGATAATGAAGGGATGTTCAGTGATGACCCCGAAAGCACCAGGAGTGATCGAGGCCACTCCAGGATGACCAGCGCTGGTGTCAGGTCAAAAGAATCAAAAGG------TGAGCTCACGAGCACCCAGGATTCAGATGACAGCCAGGCTGTGGGATTT?CAAGCAGCA?GTCCTTTA?AAGGTCCCAGATCTCTGAGGAAGATGACAAAGGTGAGCTTGCTGACAGCATCAGCAGGGAAACCCAGAGTGACTCCGCAGAGGACACGGACTCCAAGCAGGACACAGCCGAGAGTCAGTCCCAGGAAGACAGTCCAGAGGGACAAGACACCAGCAGT?AGTCCAGT?AGGAAGCCGATGGGCCATCCCAGGAAAGCAGCAGTGAGTCTCAGGAAGGGGTGGCCAGTGAGTCCAGGGGTGACAACCCAGATAACCTAAGTCAGTCCAGGGACCAAGAGGACAGTGAGTCCAATGAGGAGGACAGCCTGAGCACGTTGTCCAGCTCAGAAAGTCGGTCCACAGAAGAGCAAGCTGACAGCCAGTCCAGCGAGAGCCTTAGACTCTCGGAGGAAAGTCAGGAGTCGGCCCAGGATGCTGACAGTTCCAGCCAGGAAGGTCTCCAGTCTCAGAGCGCTTCCCGGGAGAGCAGGAGCGAGGAG---AGCCGGTCTGAGCCGGAAAGCCATTCAGAGGAGGGCGACAGTGACTCTCAGGACAGTAGCAGATCCAGAGAAGACAGCAAGTCTACAGAGAGTATTTCAAGTAGTGAGGAAGACACCCATCCCCA?A??ATGGAGGCTGACAGTCGGAAGCTAACCG-------------------------------------------------------------------------------------------------------------------------------ATCGATGACGCA------GATGAAAAGACTGAAGGATCAGACACAGACAGACTTCTAAGCAATGCCCATGAAAAATCACTCAATATCCTTGGAGCAAAGGACGATGACTCCGGACGCACCAGCTGTTATGACCCTGACATCATTTTGGACACTGATTTCCACACCAGTGACATGTGTGATGGTATCTCGGAGTTTGCTCAGCCACAGAAGTTAAAAGAGGAAGCTGATCTCTTGTGCCTTGACCAGAAGAATACAAAGAACTCACCTTATGGTGCTTCCCTTGGCTCTCTGCACCC---CTGCATTACCCT---AGCAG---CGGAAGACAAACCACAGCCGCTTCTGAGCAATGAAACTGAGTCAACACACCAACCTGCCTCTACACAGATAAGCAATCCCGCTTCGCTAGCAAACATCGACTTTTATGCCCAAGTAAGCGACATTACACCAGCAGGGAGTGTGGTCCTTTCCCCGGGCCAAAAGATTAAGGCCGGGATAGCCCAGTGTAACGT---GCAGCCACAGCCAGAGGTGGCCG---CACCTTGTCAAGAAAATTATAGCATGAGCAGTGCCTACTTCTGTGAGTCGGATGCCAAAAAGTGCATCGCTGTGGCCCCTCATTTGGAGACCACATCATGTGTAAAACCAAGCTTTAACCAGGAAGACATTTACATCACCACAGAAAGCCTTACCACTACTGCCCAGATGTCCGAGACAGCAGAGCTTGCTCCGGATGCTGAGATGCCTGTCCCAGACTACACCACGGTCCACACCGTGCAGTCTCCACGGGGCCTTATACTCAA-CGCAACTGCTTTGCATTTGCCTGACAAAAAGAAGTTCCTGTCCTCGTGTGGT---------ATGACACGGGTATGTTGTTCACTGTACTTC-TTTAGCTGTAAGTTAGATAGGCCTAAAGTGGTCTGTTAAGATTTAAAAAGTAAGCGAGATAAACCATAGCATAATTTTCCAAATCTAATGTATCTTTGGGAAGACAAGAGCATTGTTTTCAGAATTATAATAGTTGTGGCTCTGTTCGGAAAAAGAAGGACAGACACATTTGTAACAGTCTACCCTCAATTTATTTAAACCTTCTTTTGTTCTCATGATCAGAGTGAATGAAAAGGAAGTGTTGGGGGGTGTCTCCGAGGGGTTAGATGTGCATATGCTAAGCTAGTTTTGAGTAACAGAGCTCAAGAGTCTTTGATAGCTCATCACTGAAATAAAGGGCTATCAGAAAATTATGGTCTTAATATCTAAAGTAGTATGAAATTTATCTTGTTATGAACCCTTTTCTTTCCATAGGATATAAATGGCAAGCTGTTTCTTCCCAAATATACACTCTCCCAGGGTGTTTGTACATATAAAGACTTCATCTACAGAACTGTGGAAATACCAGGATGTCCACACCATGTTGCTCCTTATTT???????????????????????????????????????????????????????????????????????????????????????????????????????????????????????????????????????????????????????????????????????????????????????????????????????????????????????????????????????????????????????????????????????????????????????????????????????????????????????????????????????????????????????????????????????????????????????????????????????????????????????????????????????????????????????????????????????????????????????????????????????????????????????????????????????????????????????????????????????????????????????????????????????????????????????????????????????????????????????????????????????????????????????????????????????????????????????????????????????????????????????????????????????????????????????????????????
	Akodon_dolores_0                    ATGAAAATTTTACGAAAAAATCACCCATTATTCAAAATTATTAATCACTCATTCATTGACCTACCAACCCCATCCAATATCTCATCCTGATGGAACTTTGGGTCTCTACTCGGTATGTGCTTAATAATCCAAATTCTAACTGGCTTATTCCTAGCCATACACTACACATCAGACACAACCACAGCATTCTCTTCAGTAGCCCACATCTGCCGAGACGTGAACTACGGATGACTAATCCGCTACTTACACGCTAATGGAGCCTCTATATTCTTCATCTGCCTTTTCATCCACGTAGGCCGAGGAATCTACTATGGTTCCTATGTCCTCTCAGAAACTTGAAACATTGGCATTATCTTATTCCTCACAACTATAGCTACAGCGTTCGTGGGGTATGTACTTCCATGGGGACAAATATCCTTCTGAGGAGCCACCGTAATTACAAATCTCCTCTCAGCAATCCCCTACATCGGAAGCACATTAGTTGAATGAATCTGAGGGGGCTTCTCAGTCGATAAAGCTACTCTTACCCGCTTTTTCGCTTTCCATTTCATTTTACCTTTTATCATCACAGCCTTCGTTCTAGTTCACCTACTTTTTCTCCACGAAACAGGATCCAACAACCCATCAGGCTTAAACTCAAACTCTGACAAAATTCCATTCCACCCCTACTATACAATTAAAGATCTCCTAGGCATTCTCTTCCTACTAACAGCTCTTATAATTTTAGCCCTATTTTTCCCAGATATCCTCGGAGATCCAGACAATTATACTCCAGCGAACCCACTCAACACCCCAGCACACATCAAACCAGAATGATACTTCCTATTTGCCTATGCTATTCTACGATCCATCCCCAACAAACTAGGGGGTGTGTTAGCCCTCCTTCTTTCTATCCTCATCTTAATAGCATTCCCATTACTAAATACTTCCAAACAACACGGTTTAATTTTCCGACCTATCACACAGACCATCTACTGAATTCTTATCGCTAATCTTCTTGTACTTACATGAATTGGGGGCCAACCTGTTGAATACCCATTCACAATAATTGGACAGATCGCATCAATCACCTACTTTGCTATCATCCTTATCCTAATACCAGTCTCTAATACTATCGAGAACAATATTATCAAGCTCTAA---------------------------------------------------ACCTTGTACCTTATCTTCGGTGCCTGAGCTGGCATAGTAGGAACAGCCCTAAGCATCCTCATCCGAGCCGAGCTTGGACAGCCAGGCGCCCTAATAGGAGATGACCAGATTTACAACGTAGTTGTCACCGCCCATGCATTTGTCATAATTTTCTTTATAGTTATGCCTATAATGATTGGAGGCTTTGGAAACTGATTAGTACCACTAATAATCGGAGCCCCAGACATAGCATTTCCACGAATAAACAACATAAGCTTTTGACTCCTACCCCCCTCATTTCTTCTTCTACTCGCATCATCCATAGTTGAAGCAGGAGCAGGAACAGGTTGAACTGTATACCCACCACTAGCTGGAAATCTAGCCCACGCAGGAGCATCAGTAGATCTCACTATCTTTTCACTACACTTGGCCGGAGTATCCTCTATCTTAGGAGCTATTAATTTTATCACAACAATTATTAATATAAAACCCCCAGCTATAACCCAATATCAAACCCCCTTGTTTGTATGATCCGTCCTTATTACAGCTGTACTTCTCCTACTCTCCCTCCCAGTCCTAGCTGCAGGAATCACTATACTTTTAACAGATCGAAACCTAAACACAACTTTCTTCGACCCGGCTGGAGGAGGGGACCCAATCCTTTATCAACACTTATTC-----------------------------------------GCAAGCAGCCATTGAGCAGGCTATGAAGAGTCGTGAGATTCTGGGCATCTCAGACCCTCAGATACTGGCCCATGTGCTGACAGCCGGAGTGCAGAGTTCCTTGAATGACCCACGCCTCTTCATCTCCTATGAGCCCAGTCCCCTCGAGGCTCCCCAGCAAGCACCAA?GCTCACCAACCTCACCCAAGAAGAACTGCTGGCCCAGCTACAGAGGACCATCCACCATGAAGTTCTTGAAGGCAATGTGGGTTACCTG?GAGTGGATTACCTTCCTGGCCAGGAGGTACTGAGTGAGCTGGGGGAATTCTTGGTGGCCCATGTGTGGAGGCAGCTCATGAGCACCTCTTCCTTAGTACTGGATCTTCGGCACTGTGCTGGTGGTCACATCTCTGGGATACCTTATGTCATCTCCTACTTGCACCCTGGGAACACAGTCATGCACGTGGATACCATCTATGATCGCCCCTCCAACACCACCACTGAGATCTGGACCTTGCCTGAGGTCCTAGGGGAGAGATACAGTGCTGACAAAGATGTGGTAGTCCTCACCAGTGGACATACTGGGGGTGTGGCTGAGGACATCACCTATATCCTCAAGCAGATGCGCAGAGCCATAGTGGTGGGTGAGCGGACAGAGGGAGGTGCCCTGGACCTCCAGAAGCTGAGAATAGGCCAGTCCAACTTTTTCCTCACAGTTCCTGTGTCCAGGTCTCTGGGACCCCTGGGAGGAGGTGGCCAGACATGGGAAGGCAGCGGTGTGCTGCCTTGTGTGGGGA?ACCTGCAGAGCAGGCCCTAGAAAAGGCCCTGGCCATCCTCACCCTGCGCCGTGCCCTGCCAGGGGTTGTCCTCCGACTTCAGGAAGCCCTGCAAGACTATTACACACTGGTGGACCGAGTGCCGGGCCTGCTACACCATCTGGCTAGCATGGACTACTCAACTGTGGTCTCTGAGGATGACCTAGTGACAAAGCTCAATGCTGGCTTGCAAGCTGTCTCAGAGGATCCCAGGCTCCTGGTGAGAACCACTGGACCTAAAGAAAGTTCCTCTAGGCCTGAGACTGGGCCTAATGACCCCCCAGAAGCTGCTCCTGAGGTGCCCAAGGAAGAC----------------------------------------------------------------------------------------------------------------------------------------------------------------------------------GAGGCACCTGAAGAAGTGCAAAGGGAGAAGTGTTCCTTGGAAGGGAACACTTACCAAGAGCAGTCTCCAGTACTTCTGGATAAGCCTGCTGGTCAGAATTCAGTTCCAACTCAACGAGCATTGAAACTCCACCCTAAATTTTCAAAGAAATTCCAAGCTGATGGGAAGCCAAGAGACAAAGCAATTCACCAAGCCAGGCTTAGGCACTTCTGCCGCATCTGTGGGAATCCTTTCAACAGTGATGGGCACAACCGGAGTTACCCAGTCCATGGGCCTGTGGATGCTAAAACCCAGAGCCTTTTCCGAAAGAAGGAAAAGAGAGTCACTTCCTGGCCAGACCTCATTGCCAGGGTTTTCCGGATTGATGTGAAGGCAGATGTGGATTCCATCCACCCCACCGAATTCTGCCATAACTGTTGGATCATTATGTACAGGAAGTTCAGTAGTGCCCCCTGCGAGGTCTACTTCCCAAGGAATGCGACCATGGAATGGCACCCTCATACACCATCCTGTGACATCTGCCTCACTGCCCACCCGGGGCTCAAGAGGAAGAAGAGGCATCAGCCCAATGTGCAGCTTAGCAAGAAACTAAAAACTGTGCTCAACCAAGCGAGACAGGACCGTCAGCGCAAGCGAGCTCAGGCTAGGGTCAGCAGCAGGGAAGTCATGCAGAAGATCTCTAACTGCAGTAAGATTCATCTCAGTACCAAACTTCTTGCAGTGGACTTCCCAGCACACTTTGTGAAATCCATCTCCTGCCAGATATGTGAACACATTCTGGCTGACCCCGTGGAGACCAGCTGTAAGCACGTGTTTTGCAGGATCTGTATTCTCCGATGTCTCAAAGTCATGGGTAGCTATTGCCCTTCTTGCCGATATCCATGCTTCCCCACTGACCTGGAGAGTCCAGTGAAGTCCTTTCTGAACATCTTGAATTCTCTAATGGTGAACTGTCCTGCACAAGAGTGCAATGAAGAGGTGAGTCTGGAAAAGTATAACCACCATGTCTCAAGTCACAAAGAGTCTAAAGAAGCTTTGGTGCATATTAATAAAGGGGGCCGGCCTCGTCAGCATCTCCTGTCACTGACACGCAGGGCTCAGAAACATAGGCTGAGGGAGCTCAAGATTCAAGTCAAAGAATTTGCTGACAAAGAAGAAGGTGGGGATGTGAAGTCTGTATGCTTGACGTTGTTCTTGTTGGCACTGAGGGCCAGGAATGAACACAGACAAGCTGATGAGTTAGAGGCTATCATGCAGGGGAGGGGCTCTGGTCTGCAACCAGCTGTTTGCTTGGCCATTCGTGTCAATACCTTCCTCAGCTGCAGCCAATACCATAAGATGTACAGGACTGTTAAAGCCATCACTGGGAGACAGATCTTTCAGCCTTTACATGCTCTTCGCAATGCCGAGAAAGTCCTTCTGCCAGGATACCACCCCTTTGAGTGGCAGCCCCCTCTGAAGAATGTGTCCTCCAGAACTGATGCTGGGATTATTGATGGACTGTCTGGGCTTGCCTCTTCTGTGGATGAATACCCAGTAGATACCATTGCAAAGAGGTTCCGCTATGATTCTGCTTTGGTGTCTGCTTTGATGGACATGGAAGAAGACATTTTGGAAGGCATGAGATCCCAAGATCTTGATGATTACCTGAATGGTCCCTTCACTGTAGTGGTGAAGGAGTCTTGTGATGGAATGGGGGATGTGAGTGAGAAGCACGGCAGTGGGCCCGCAGTTCCTGAAAAGGC?GTTCGTTTCTCATTC-----------------------------------------------------------------------------------------------------------------------------------------------------------------------------------------------------------------------------------------------------------------------------TCCACACAGCCCGGGAAATGGCGAATGCTAAAGAAATCGCCAGAACCGTGCAGATGATGGGTGCTGACTTCATCATGTCTCTGGGGGACAACTTCTACTTCACTGGAGTACGTGATGTCAACGACAAGAGGTTCCAGGTATATGCTCAACCACAGGGTCAGAGATGACAGTGGAGAGG---------------ACCTTCCTCTGGGGA---GGGCAGAGGGAAGCAGAAGAGCCCCTATGAGCAGGCAGGTG-CCTTGGACATCAAGTGTTTCCTTTGTCCTTGGTCTCAGGTTTGGTGGGAGCAGCAGGGTGGCTGTTCTCCCCAGAGGTGGGGTGCCCTTTCTGTCTGTCACAGGAAACATTTGAGGATGTATTCTCTGATCGTACCCTCCGAAATATTCCCTGGTATGTGTTGGCTGGAAACCATGACCACCTTGGCA-----------????????????????????????????????????????????????????????????????????????????????????????????????????????????????????????????????????????????????????????????????????????????????????????????????????????????????????????????????????????????????????????????????????????????????????????????????????????????????????????????????????????????????????????????????????????????????????????????????????????????????????????????????????????????????????????????????????????????????????????????????????????????????????????????????????????????????????????????????????????????????????????????????????????????????????????????????????????????????????????????????????????????????????????????????????????????????????????????????????????????????????????????????????????????????????????????????????????????????????????????????????????????????????????????????????????????????????????????????????????????????????????????????????????????????????????????????????????????????????????????????????????????????????????????????????????????????????????????????????????????????????????????????????????????????????????????????????????????????????????????????????????????????????????????????????????????????????????????????????????????????????????????????????????????????????????????????????????????????????????????????????????????????????????????????????????????????????????????????????????????????????????????????????????????????????????????????????????????????????????????????????????????????????????????????????????????????????????????????????????????????????????????????????????????????????????????????????????????????????????????????????????????????????????????????????????????????????????????????????????????????????????????????????????????????????????????????????????????????????????????????????????????????????????????????????????????????????????????????????????????????????????????????????????????????????????????????????????????????????????????????????????????????????????????????????????????????????????????????????????????????????????????????????????????????????????????????????????????????????????????????????????????????????????????????????????????????????????????????????????????????????????????????????????????????????????????????????????????????????????????????????????????????????????????????????????????????????????????????????????????????????????????????????????????????????????????????????????????????????????---------------GGTCCAGGCCCTGAATGGGGAACACGGTCCAGACTGAACAGTGATGAGTCTGCAGACACCACACAATCCAGGGAAGACAGTGCCTCTCAAGAAAACGATGCCCGAGTTACCCCCAGTGACAGCAGAGACCAGGACAGTGAGGATGAA?CAGACAGCCGGCCTGAGGCAGCAGACTCCACTCAGGACAGTGAGAGCGAGGAGCACTGGGTAGGAGGTGGCAGCGAGGGGGACAGTAGCCATGGGGATGGCTCTGAGTTTGATAATGAAGGGATGTTCAGTGATGACCCCGAAAGCACCAGGAGTGATCCAGGCCACTCCAGGATGACCAGCGCTGGTGTCAGGTCAAAAGAATCAAAAGG------TGAGCTCACGAGCACCCAGGATTCAGATGACAGCCAGGCTGTGGGATTTTCAAGCAGCAAGTCCTTTAGAAGGTCCCAGATCTCTGAGGAAGATGACAAAGGTGAGCTTGCTGACAGCATCAGCAGGGAAACCCAGAGTGACTCCGCAGAGGACACGGACTCCAAGCAGGACACAGCCGAGAGTCAGTCCCAGGAAGACAGTCCAGAGGGACAAGACACCAGCAGTGAGTCCAG?GAGGAAGCCGATGGGCCATCCCAGGAAAGCAGCAGTGAGTCTCAGGAAGGGGTGGCCAGTGAGTCCAGGGGTGACAACCCAGATAACCTAAGTCAGTCCAGGGACCAAGAGGACAG---------TGAGGAGGACAGCCTGAGCACATTCTCCAGCTCAGAAAGTCGGTCCACAGAAGAGCAAGCTGACAGCCAGTCCAGCGAGAGCCTTAGACTCTCGGAGGAAAGTCAGGAGTCGGCCCAGGATGCTGACAGTTCCAGCCAGGAAGGTCTCCAGTCTCAGAGCGCTTCCCGGGAAAGCAGGAGCGAGGAG---AGCCGGTCTGAGCCGGAAAGCCATTCAGAGGAGGGCGACAGTGACTCTCAGGACAGTAGCAGATCCAGAGAAGACAGCAAGTCTACAGAGAGTATTTCAAGTAGTGAGGAAGACACCCATCCCCAGAACATGGAAGCTGACAATCGGAAGCTAACCGTCGATGCTTACCACAACAAACCC------------------------------------------------------------------------------------AGGAGTTTATTGAGCTAGATATCGATGACGCA------GATGAAAAGACTGAAGGATCAGACACAGACAGACTTCTAAGCAATGCCCATGAAAAATCACTCAATATCCTTGGAGCAAAGGACGATGACTCCGGACGCACCAGCTGTTATGACCCTGACATCATTTTGGACACTGATTTCCACACCAGTGACATGTGTGATGGTATCTCGGAGTTTGCTCAGCCACAGAAGTTAAAAGAGGAAGCTGATCTCTTGTGCCTTGACCAGAAGAATACAAAGAACTCACCTTATGGTGCTTCCCTTGGCTCTCTGCACCC---CTGCATTACCCT---A?CAG---CGGAAGACAAACCACAGCCGCTTCTGAGCAATGAAACTGAGTCAACACACCAACCTGCCTCTACACTGATAAGCAATCCCGCTTCGCTAGCAAACATCGACTTTTATGCCCAAGTAAGCGACATTACACCAGCAGGGAGTGTGGTCCTTTCCCCGGGCCAAAAGATTAAGGCCGGGATAGCCCAGTGTAACGT---GCAGCCACAGCCAGAGGTGGCCG---CACCTTGTCAAGAAAATTATAGCATGAGCAGTGCCTACTTCTGTGAGTCGGATGCCAAAAAGTGCATCGCTGTGGCCCCTCATTTGGAGACCACATCATGTGTAAAACCAAGCTTTAACCAGGAAGACATTTACATCACCACAGAAAGCCTTACCACTACTGCCCGGATGTCCGAGACAGCAGAGCTTGCTCCGGATGCTGAGATGCCTGTCCCAGACTACACCACGGTCCACACCGTGCAGTCTCCACGGGGCCTTATACTCAA-CGCAACTGCTTTGCGTTTGCCTGACAAAAAGAAGTTCCTGTCCTCGTGTGGT------------ACACGGGTATGTTGTTCACTGTACTTCTTTTAGCTGTAAGTTAGATAGGCCTAAAGTGGTCTGTTAAGGTTTAAAAAGTAAGCGAGATAAACCGTAGCATAATTTTCCAAATCTAATGTATCTTTGGGAAGACAAGAGCATTGTTTTCAGAATTATAATAGTTGTGGCTCTGTTCGGAAAAAGAAGGACAGACACATTTGTAACAGTCTACCCTCAATTTATTTAAACCTTCTTTTGTTCTCATGATCAGAGTGAATGAAAAGGAAGTGTTGGGGGGTGTCTCTGAGGGGTTAGATGTGCATATGCTAAGCTAGTTTTGAGTAACAGAGCTCAAGAGTCTTTGATAGCTCATCACTGAAATAAAGGGCTATCAGAAAATTATGGTCTTAATATCTAAAGTAGTATGAACTTTATCATGTTATGAACCCTTTTCTTTCCATAGGATATAAATGGCAAGCTGTTTCTTCCCAAATATACACTCTCCCAGGGTGTCTGTACATACAAAGACTTCATCTACAGAACTGTGGAAATACCAGGATGTCCACACCATGTTACTCTTTATTT???????????????????????????????????????????????????????????????????????????????????????????????????????????????????????????????????????????????????????????????????????????????????????????????????????????????????????????????????????????????????????????????????????????????????????????????????????????????????????????????????????????????????????????????????????????????????????????????????????????????????????????????????????????????????????????????????????????????????????????????????????????????????????????????????????????????????????????????????????????????????????????????????????????????????????????????????????????????????????????????????????????????????????????????????????????????????????????????????????????????????????????????????????????????????????????????????
	Akodon_fumeus_0                     ATGAAAATCTTACGAAAGAATCACCCACTACTCAAAATTATCAATCACTCATTCATTGATCTACCAACTCCATCTAACATCTCATCCTGATGGAATTTCGGATCCCTACTGGGCATATGCCTAATGATCCAAATTCTAACAGGCCTATTCCTAGCCATACACTATACATCAGACACAACCACAGCATTCTCCTCAGTAGCCCACATTTGCCGAGATGTAAACTACGGATGATTAATCCGCTATCTACACGCTAACGGAGCCTCCATATTCTTTATTTGTCTCTTCATCCATGTAGGCCGAGGTATTTACTACGGCTCCTACGCCCTCTCAGAAACCTGAAACATCGGCATCATCTTATTTCTCATAACTATAGCAACAGCATTTGTAGGATATGTGCTCCCATGAGGACAAATATCCTTCTGAGGGGCTACTGTAATTACAAATCTCCTTTCAGCTATCCCCTACATCGGAAGCACCTTAGTTGAATGAATCTGAGGTGGGTTTTCAGTCGACAAAGCCACCCTCACCCGCTTCTTCGCCTTCCATTTTATTTTACCTTTTATTATCGCAGCTTTCGCCCTAGTTCACCTACTATTTCTCCACGAAACAGGATCCAACAACCCATCAGGCTTAAACTCAGACTCTGACAAAATCCCATTCCACCCCTACTACACAACCAAAGACCTTCTAGGCATTTTCCTTTTATTATTAGTTCTCATAATTTTAGCCTTATTTTTCCCAGACGTCCTCGGAGACCCAGACAATTTTACTCCAGCTAATCCCCTCAACACTCCAGCTCACATTAAACCAGAGTGATACTTTCTATTTGCCTATGCCATTCTTCGATCCATTCCCAACAAACTAGGAGGTGTTTTAGCCCTCGTCCTTTCCATCCTCATCCTAGCAGCATTCCCACTACTAAATACTTCCAAACAACACGGTTTAATTTTCCGACCTATCACACAAGTCATTTACTGAATTTTCATTGCTAACCTTCTTGTTCTTACATGAATTGGAGGCCAACCTGTCGAATATCCATTCACAATAATTGGACAAATTGCATCAATTACATACTTCGCTATTATTACTATCCTCATACCAATTTCCAACACTATCGAGAACAATATTATCAAACTCTAA---???????????????????????????????????????????????????????????????????????????????????????????????????????????????????????????????????????????????????????????????????????????????????????????????????????????????????????????????????????????????????????????????????????????????????????????????????????????????????????????????????????????????????????????????????????????????????????????????????????????????????????????????????????????????????????????????????????????????????????????????????????????????????????????????????????????????????????????????????????????????????????????????????????????????????????????????????????????????????????????????????????????????????????????????????????????????????????????????????????????????????-----------------------GCAAGCAGCCATTGAGCAGGCTATGAAGAGTCGTGAGATTCTGGGCATCTCAGACCCTCAGATACTGGCCCATGTGCTGACAGCCGGAGTGCAGAGTTCCTTAAATGACCCACGCCTCTTCATCTCCTATGAGCCCAGTCCCCTCGAGGCTCCCCAGCAAGCACCAACGCTCACCAACCTCACCCAAGAAGAACTGCTGGCCCAGCTACAGAGGACCATCCGCCATGAAGTTCTTGAAGGCAATGTGGGTTACCTGCGAGTGGATTACCTTCCTGGCCAGGAGGTACTGAGTGAGCTGGGGGAATTCTTGGTGGCCCATGTGTGGAGGCAGCTCATGAGCACCTCTTCCTTAGTACTGGATCTTCGGCACTGTGCTGGTGGTCACATCTCTGGGATACCTTATGTCATCTCCTACTTGCACCCTGGGAACACAGTCATGCACGTGGATACCATCTATGATCGCCCCTCCAACACCACCACTGAGATCTGGACCTTGCCTGAGGTCCTAGGGGAGAGATACAGTGCTGACAAAGATGTGGTAGTCCTCACCAGTGGACATACTGGGGGTGTGGCTGAGGACATCACCTATATCCTCAAGCAGATGCGCAGAGCCATAGTGGTGGGTGAGCGGACAGAGGGAGGTGCCCTGGACCTCCAGAAGCTGAGAATAGGCCAGTCCAACTTTTTCCTCACAGTTCCTGTGTCCAGGTCTCTGGGACCCCTGGGAGGAGGTGGCCAGACATGGGAAGGCAGCGGTGTGCTGCCTTGTGTGGGGACACCTGCAGAGCAGGCCCTAGAAAAGGCCCTGGCCATCCTCACCCTGCGCCGTGCCCTGCCAGGGGTTGTCCTCCGACTTCAGGAAGCCCTGCAGGACTATTACACACTGGTGGACCGAGTGCCGGGCCTGCTACACCATCTGGCTAGCATGGACTACTCAACTGTGGTCTCTGAGGATGACCTAGTGACAAAGCTCAACGCTGGCTTGCAAGCTATCTCAGAGGATCCCAGGCTCCTGGTGAGAACCACTGGACCTAAAGAAAGTTCCTCTAGGCCTGAGACTGGGCCTAATGACCCCCCAGAAGCTGCTCCTGAAGTGCCCAAGGAAGAC-----------------------------------------------------------------------------------------------------------------------------------------------------------------------------------AGGCACCTGAAGAAGTGCAAAGGGAGAAGTGTTCCTTGGAAGGGAATACTTACCAAGAGCAGTCTCCAGTACTTCTGGATAAGCCTGCTGGTCAGAATTCAGTTCCAACTCAACGAGCATTGAAACTCCACCCTAAATTTTCAAAGAAATTCCAAGCTGATGGGAAGCCAAGAGACAAAGCAATTCACCAAGCCAGGCTTAGGCACTTCTGCCGCATCTGTGGGAATCCTTTCAACAGTGATGGGCACAACCGGAGTTACCCAGTCCATGGGCCTGTGGATGCTAAAACCCAGAGCCTTTTCCGAAAGAAGGAAAAGAGAGTCACTTCCTGGCCAGACCTCATTGCCAGGGTTTTCCGGATTGATGTGAAGGCAGATGTGGATTCCATCCACCCCACCGAATTCTGCCATAACTGTTGGATCATTATGTACAGGAAGTTCAGTAGTGCCCCCTGCGAGGTCTACTTCCCAAGGAATGCGACCATGGAATGGCACCCTCATACACCATCCTGTGACATCTGCCTCACTGCCCACCCGGGGCTCAAGAGGAAGAAGAGGCATCAGCCCAATGTGCAGCTTAGCAAGAAACTAAAAACTGTGCTCAACCAAGCGAGACAGGACCGTCAGCGCAAGCGAGCTCAGGCTAGGGTCAGCAGCAGGGAAGTCATGCAGAAGATCTCTAACTGCAGTAAGATTCATCTCAGTACCAAACTTCTTGCAGTGGACTTCCCAGCACACTTTGTGAAATCCATCTCCTGCCAGATATGTGAACACATTCTGGCTGACCCCGTGGAGACCAGCTGTAAGCACGTATTTTGCAGGATCTGTATTCTCCGATGTCTCAAAGTCATGGGTAGCTATTGCCCTTCTTGCCGATATCCATGCTTCCCCACTGACCTGGAGAGTCCAGTGAAGTCCTTTCTGAACATCTTGAATTCTCTAATGGTGAACTGTCCTGCACAAGAGTGCAATGAAGAGGTGAGTCTGGAAAAGTATAACCACCATGTCTCAAGTCACAAAGAGTCTAAAGAAGCTTTGGTGCATATTAATAAAGGGGGCCGGCCTCGTCAGCATCTCCTGTCACTGACACGCAGGGCTCAGAAACATAGGCTGAGGGAGCTCAAGATTCAAGTCAAAGAATTTGCTGACAAAGAAGAAGGTGGGGATGTGAAGTCTGTATGCTTGACGTTGTTCTTGTTGGCACTGAGGGCCAGGAATGAACACAGACAAGCTGATGAGTTAGAGGCTATCATGCAGGGGAGGGGCTCTGGTCTGCAACCAGCTGTCTGCTTGGCCATTCGTGTCAATACCTTCCTCAGCTGCAGCCAATACCATAAGATGTACAGGACTGTTAAAGCCATCACTGGGAGACAGATCTTTCAGCCTTTACATGCTCTTCGCAATGCTGAGAAAGTCCTTCTGCCAGGATACCACCCCTTTGAGTGGCAGCCCCCTCTGAAGAATGTGTCCTCCAGAACTGATGCTGGGATTATTGATGGACTGTCTGGGCTTGCCTCTTCTGTGGATGAATACCCAGTTGATACCATTGCAAAGAGGTTCCGCTATGATTCTGCTTTGGTGTCTGCTTTGATGGACATGGAAGAAGACATTTTGGAAGGCATGAGATCCCAAGATCTTGATGATTACCTGAATGGTCCCTTCACTGTAGTGGTGAAGGAGTCTTGTGATGGAATGGGGGATGTGAGTGAGAAGCACGGTAGTGGGCCCGCAGTTCCTGAAAAGGCTGTTCGTTTCTCATTCACAGTAATGAGAATTACCATAGAGCACGGCTCACAGAATGTAAAAGTGTTTGAGGAACCCAAACCCAATTCTGAACTGTGTTGCAAGCCACTGTGTCTTATGCTGGCAGATGAGTCTGACCACGAGACCCTGACTGCTATCCTGAGCCCCCTCATTGCTGAA------------------------------------------------------------------------------------------------???????????????????????????????????????????????????????????????????????????????????????????????????????????????????????????????????????????????????????????????????????????????????????????????????????????????????????????????????????????????????????????????????????????????????????????????????????????????????????????????????????????????????????????????????????????????????????????????????????????????????????????????????????????????????????????????????????????????????????????????????????????????????????????????????????????????????????????????????????????????????????????????????????????????????????????????????????????????????????????????????????????????????????????????????????????????????????????????????????????????????????????????????????????????????????????????????????????????????????????????????????????????????????????????????????????????????????????????????????????????????????????????????????????????????????????????????????????????????????????????????????????????????????????????????????????????????????????????????????????????????????????????????????????????????????????????????????????????????????????????????????????????????????????????????????????????????????????????????????????????????????????????????????????????????????????????????????????????????????????????????????????????????????????????????????????????????????????????????????????????????????????????????????????????????????????????????????????????????????????????????????????????????????????????????????????????????????????????????????????????????????????????????????????????????????????????????????????????????????????????????????????????????????????????????????????????????????????????????????????????????????????????????????????????????????????????????????????????????????????????????????????????????????????????????????????????????????????????????????????????????????????????????????????????????????????????????????????????????????????????????????????????????????????????????????????????????????????????????????????????????????????????????????????????????????????????????????????????????????????????????????????????????????????????????????????????????????????????????????????????????????????????????????????????????????????????????????????????????????????????????????????????????????????????????????????????????????????????????????????????????????????????????????????????????????????????????????????????????????????????????????????????????????????????????????????????????????????????????????????????????????????????????????????????????????????????????????????????????????????????????????????????????????????????????????????????????????????????????????????????????????????????????????????????????????????????????????????????????????????????????????????????????????????????????????????????????????????????????????????????????????????????????????????????????????????????????????---------------GGTCCAGGCCCTGAATGGGGAACACGGTCCAGACTGAACAGTGATGAGTCTGCAAACACCACACAATCCAGGGAAGACAGCGCCTCTCAAGAAAACGATGC?CGAGATACCCCCAGTGACAGCAGAGACCAGGACAGTGAGGATGAAGCTGACAGCCGGCCTGAGGCAGCAGACTCCACTCAGGACAGTGAGAGCGAGGAGCACTGGGTAGGAGGTGGCAGCGAGGGGGACAGTAGCCATGGGGATGGCTCTGAGTTTGATAATGAAGGGATGTTCAGTGATGACCCCGAAAGCACCAGGAGTGATCGGGGCCACTCCAGGATGACCAGCGCTGGTGTCAGGTCAAAAGAATCTAAAGGGGTCCATGAGCTCACGAGCACCCAGGATTCAGATGACAGCCAGGCTGTGGGATTTTCAAGCAGCAAGTCCTTTAGAAGGTCCCAGATCTCTGAGGAAGATGACAAAGGTGAGCTCGCTGACAGCATCAGCAGGGAAACCCAGAGTGACTCCGCAGAGGACACGGACTCCAAGCAGGACACAGCCGAGAGTCAGTCCCAGGAAGACAGTCCAGAGGGACAAGACACCAGCAGTGAGTCCAGTGAAGAAGCCGATGGGCCATCCCAGGAAAGCAGCAGTGAGTCTCAGGAAGGGGTGGCCAGTGAGTCCAGGGGTGACAACCCAGATAACCTAAGTCAGTCCAGGGACCAAGAGGACAG---------TGAGGAGGACAGCCTGAGCACATTCTCCAGCTCAGAAAGTCGGTCCACAGAAGAGCAAGCTGACAGCCAGTCCAGCGAGAGCCTTAGACTCTCGGAGGAAAGTCAGGAGTCGGCCCAGGATGCTGACAGTTCCAGCCAGGAAGGTCTCCAGTCTCAGAGCGCTTCCCGGGAGAGCAGGAGCGAGGAG---AGCCGGTCTGAGCCGGAAAGCCATTCAGAGGAGGGCGACAGTGACTCTCAGGACAGTAGCAGATCCAGAGAAGACAGCAAGTCTACAGAGAGTATTTCAAGTAGTGAGGAAGACACCCATCCCCAGAACATGGAAGCTGACAATCGGAAGCTAACCGTCGATGCTTACCACAACAAACCCATCGGTGACCAAGATGACAATGATTGCCAAGATA--------------------------------------------------TGGAGTTTATTGAGCTAGATATCGATGACGCA------GATGAAAAGACTGAAGGATCAGACACAGACAGACTTCTAAGCAATGCCCATGAAAAATCACTCAATATCCTTGGAGCAAAGGACGATGACTCCGGACGCACCAGCTGTTATGACCCTGACATCATTTTGGACACTGATTTCCACACCAGTGACATGTGTGATGGTATCTCGGAGTTTGCTCAGCCACAGAAGTTAAAAGAGGAAGCTGATCTCTTGTGCCTTGACCAGAAGAATACAAAGAACTCACCTTATGGTGCTTCCCTTGGCTCTCTGCACCC---CTGCATTACCCT---AGCAG---CGGAAGACAAACCACAGCCGCTTCTGAGCAATGAAACTGAGTCAACACACCAACCTGCCTCTACACAGATAAGCAATCCCGCTTCGCTAGCAAACATCGACTTTTATGCCCAAGTAAGCGACATTACACCAGCAGGGAGTGTGGTCCTTTCCCCGGGCCAAAAGATTAAGGTCGGGATAGCCCAGTGTAACGT---GCAGCCACAGCCAGAGGTGGCCG---CACCTTGTCAAGAAAATTATAGCATGAGCAGTGCCTACTTCTGTGAGTCGGATGCCAAAAAGTGCATCGCTGTGGCCCCTCATTTGGAGACCACATCATGTGTAAAACCAAGCTTTAACCAGGAAGACATTTACATCACCACAGAAAGCCTTACCACTACTGCCCGGATGTCCGAGACAGCAGAGCTTGCTCCGGATGCTGAGATGCCTGTCCCAGACTACACCACGGTCCACACCGTGCAGTCTCCACGGGGCCTTATACTCAA-CGCAACTGCTTTGCATTTGCCTGACAAAAAGAAGTTCCTGTCCTCGTGTGGT---TATTGTATGACACGGGTATGTTGTTCACTGTACTTCTTTTAGCTGTAAGTTAGATAGGCCTAAAGTGGTCTGTTAAGATTTAAAAAGTAAGCGAGATAAACCATAGCATAATTTTCCAAATCTAATGTATCTTTGGGAAGACAAGAGCATTGTTTTCAGAATTATAATAATTGTGGCTCTGTTCGGAAAAAGAAGGACAGACACATTTGTAACAGTCTACCCTCAATTTATTTAAACCTTCTTTTGTTCTCATGATCAGAGTGAATGAAAAGGAAGTGTTGGGGGGTGTCTCCGAGGGGTTAGATGTGCATATGCTAAGCTAGTTTTGAGTAACAGAGCTCAAGAGTCTTTGATAGCTCATCACTGAAATAAAGGGCTATCAGAAAATTATGGTCTTAATATCTAAAGTAGTATGAAATTTATCATGTTATGAACCCTTTTCTTTCCATAGGATATAAATGGCAAGCTGTTTCTTCCCAAATATACACTCTCCCAGGGTGTTTGTACATACAAAGACTTCATCTACAGAACTGTGGAAATACCAGGATGTCCACACCATGTTGCTCCTTATTT???????????????????????????????????????????????????????????????????????????????????????????????????????????????????????????????????????????????????????????????????????????????????????????????????????????????????????????????????????????????????????????????????????????????????????????????????????????????????????????????????????????????????????????????????????????????????????????????????????????????????????????????????????????????????????????????????????????????????????????????????????????????????????????????????????????????????????????????????????????????????????????????????????????????????????????????????????????????????????????????????????????????????????????????????????????????????????????????????????????????????????????????????????????????????????????????????
	Akodon_iniscatus_0                  ATGAAAATCTTACGAAAAAATCATCCACTACTCAAAATTATTAATCATTCATTTATTGACCTACCAGCCCCATCTAACATCTCATCCTGATGGAACTTTGGGTCTCTACTCGGTGTATGCCTAATAATCCAAATTCTAACCGGCCTATTCCTAGCCATACACTACACATCAGACACAACCACAGCATTCTCTTCAGTAGCCCATATCTGTCGAGACGTAAATTACGGGTGATTAATCCGTTACCTACACGCTAATGGTGCCTCTATATTCTTCATCTGCCTTTTCATTCATGTAGGTCGAGGGATCTACTATGGCTCTTATGTACTCTCAGAAACTTGAAATATCGGCATTATCCTATTCCTCACAACTATAGCCACAGCATTCGTAGGGTATGTTCTTCCATGAGGACAAATATCTTTCTGAGGGGCCACTGTAATCACAAATCTCCTCTCAGCAATCCCCTACATCGGAAACACCCTAGTTGAATGAATTTGAGGTGGCTTTTCAGTTGATAAAGCCACCCTCACCCGCTTTTTCGCCTTCCATTTTATCCTACCTTTTATTATCACCGCCTTCGTTCTAGTTCACTTACTATTCCTCCACGAAACAGGATCCAACAACCCATCAGGCTTAAACTCAGACTCCGACAAAATTCCATTCCACCCTTACTACACAATTAAAGATCTCCTAGGCATCCTCTTCTTACTAATAGCTCTTATAATTTTAGCCCTATTCTTCCCAGATATCCTCGGAGACCCAGACAATTACACCCCAGCAAACCCTCTCAACACCCCAGCACACATCAAACCAGAATGATACTTCCTATTTGCCTACGCCATTCTACGATCAATCCCTAACAAACTAGGAGGCGTCTTAGCCCTCCTTCTTTCTATCATCATCTTAGCGGCATTCCCATTACTAAATACTTCCAAACAACACGGTTTAATTTTCCGACCTGTCACACAAACCATTTACTGAATTTTTATTGCTAATCTTCTTGTACTTACATGAATTGGGGGTCAACCTGTCGAATACCCATTCACAATAATTGGACAAATCGCATCAGTTATTTACTTCGCTACCATCATCGTCCTAATACCAGTCTCTAATACTATCGAAAATAATATTATCAAGCTCTAA---???????????????????????????????????????????????????????????????????????????????????????????????????????????????????????????????????????????????????????????????????????????????????????????????????????????????????????????????????????????????????????????????????????????????????????????????????????????????????????????????????????????????????????????????????????????????????????????????????????????????????????????????????????????????????????????????????????????????????????????????????????????????????????????????????????????????????????????????????????????????????????????????????????????????????????????????????????????????????????????????????????????????????????????????????????????????????????????????????????????????????TTTCCCGAGAACCTGATGGGAATGCAAGCAGCCATTGAGCAGGCTATGAAGAGTCGTGAGATTCTGGGCATCTCAGACCCTCAGATACTGGCCCATGTGCTGACAGCCGGAGTGCAGAGTTCCTTGAATGACCCACGCCTCTTCATCTCCTATGAGCCCAGTCCCCTCGAGGCTCCCCAGCAAGCACCAACACTCACCAACCTCACCCAAGAAGAACTGCTGGCCCAGCTACAGAGGACCATCCACCATGAAGTTCTTGAAGGCAATGTGGGTTACCTGCGAGTGGATTACCTTCCTGGCCAGGAGGTACTGAGTGAGCTGGGAGAATTCTTGGTGGCCCATGTGTGGAGGCAG?TCATGAGCACCTCTTCCTTAGTACTG?ATCTTCGGCACTGTGCTGGTGGTCACATCTCTGGGATACCTTATGTCATCTCCTACTTGCACCCTGGGAACACAGTCATGCACGTGGATACCATCTATGATCGCCCCTCCAACACCACCACTGAGATCTGGACCTTGCCTGAGGTCCTAGGGGAGAGATACAGTGCTGACAAAGATGTGGTAGTCCTCACCAGTGGACATACTGGGGGTGTGGCTGAGGACATCACCTACATCCTCAAGCAGATGCGCAGAGCCATAGTGGTGGGTGAGCGGACAGAGGGAGGTGCCCTGGACCTCCAGAAGCTGAGAATAGGCCAGTCCAACTTTTTCCTCACAGTTCCTGTGTCCAGGTCTCTGGGACCCCTGGGAGGAGGTGGC--------------------------------------------------------------------------------------------------------------------------------------------------------------------------------------------------------------------------------------------------------------------------------------------------------------------------------------------------------------------------------------------------------------------------------------------------------------------------------------------------------------------------------------------------------------------------------------------------------------------------------------------------CAGATAAGCCTGCTGGTCAGAATTCAGTTCCGACTCAACGAGCATTGAAACTCCACCCTAAATTTTCAAAGAAATTCCAAGCTGATGGGAAGCCAAGAGACAAAGCAATTCACCAAGCCAGGCTTAGGCACTTCTGCCGCATCTGTGGGAATCCTTTCAACAGTGATGGGCACAACCGGAGATACCCAGTCCATGGGCCTGTGGATGCTAAAACCCAGAGCCTTTTCCGAAAGAAGGAAAAGAGAGTCACTTCCTGGCCAGACCTTATTGCCAGAGTTTTCCGGATTGATGTGAAGGCAGATGTGGATTCCATCCACCCCACCGAATTCTGCCATAACTGTTGGATCATTATGTACAGGAAGTTCAGTAGTGCCCCCTGCGAGGTCTACTTCCCAAGGAATGTGACCATGGAATGGCACCCTCATACACCATCCTGTGACATCTGCCTTACTGCCCACCCGGGGCTCAAGAGGAAGAAGAGGCATCAGCCCAATGTGCAGCTTAGCAAGAAACTAAAAACTGTGCTCAACCAAGCGAGACAGGACCGTCAGCGCAAGCCAGCTCAGGGTAGGGTCAGCAGCAGGGAAGTCATGCAGAAGATCTCTAACTGCAGTAAGATTCATCTCAGTACCAAACTTCTTGCAGTGGACTTCCCAGCACACTTTGTGAAATCCATCTCCTGCCAGATATGTGAACACATTCTGGCTGACCCCGTGGAGACCAGCTGTAAGCACGTATTTTGCAGGATCTGTATTCTCCGATGTCTCAAAGTCATGGGCAGCTATTGCCCTTCTTGCCGATATCCATGCTTCCCCACTGACCTGGAGAGTCCAGTGAAGTCCTTTCTGAACATCTTGAATTCTCTAATGGTGAAGTGTCCTGCACAAGAGTGCAATGAAGAGGTGAGTCTGGAAAAGTATAACCACCATGTCTCAAGTCACAGAGAGTCTAAAGAAGCTTTGGTGCATATTAATAAAGGGGGCCGGCCTCGTCAGCATCTCCTGTCACTGACACGCAGGGCTCAGAAACATAGGCTGAGGGAGCTCAAGATTCAAGTCAAAGAATTTGCTGACAAAGAAGAAGGTGGGGATGTGAAGTCTGTATGCTTGACGTTGTTCTTGTTGGCACTGAGGGCCAGGAATGAACACAGACAAGCTGATGAGTTAGAGGCTATCATGCAGGGGAGGGGCTCTGGTCTGCAACCAGCTGTTTGCTTGGCCATTCGTGTCAATACCTTCCTCAGCTGCAGCCAATACCATAAGATGTACAGGACTGTTAAAGCCATCACTGGGAGACAGATCTTTCAGCCTTTACACGCTCTTCGCAATGCCGAGAAAGTCCTTCTGCCAGGATACCACCCCTTTGAGTGGCAGCCCCCTTTGAAGAATGTGTCCTCCAGAACTGATGCTGGGATTATTGATGGACTGTCTGGGCTTGCCTCTTCTGTGGATGAATACCCAGTAGATACCATTGCAAAGAGGTTCCGCTATGATTCTGCTTTGGTGTCTGCTTTGATGGACATGGAAGAAGACATTTTGGAAGGCATGAGATCCCAAGATCTTGATGATTACCTGAATGGTCCCTTCACTGTAGTGGTGAAGGAGTCTTGTGATGGAATGGGGGATGTGAGTGAGAAGCACGGTAGTGGGCCCGCAGTTCCTGAAAAGGCTGTTCGTTTCTCATTCACAGTAATGAGAATTACCATAGAGCATGGCTCACAAAATGTAAAAGTGTTTGAGGAACCCAAACCCAATTCTGAACTGTGTTGCAAGCCACTGTGTCTTATGCTGGCAGATGAGTCTGACCACGAGACCCTGACTGCTATCCTGAGCCCCCTCATTGCTGAAAGGG---------------------------------------------------------------------------------------------AATGCCCCATTCCACACAGCCCGGGAAATGGCGAATGCTAAAGAAATCGCCAGAACCGTGCAGATGATGGGTGCTGACTTCATCATGTCTCTGGGGGACAACTTCTACTTCACTGGAGTACGTGATGTCAACGACAAGAGGTTCCAGGTATATGCTCAACCACAGGGTCAGAGATGACAGTGGAGAGG---------------ACCTTCCTCTGGGGA---GGGCAGAGGGAAGCAGAAGAGCCCCTATGAGCAGGCAGGTG-CCTTGGACATCAAGTGTTTCCTTTGTCCTTGGTCTCAGGTTTGGTGGGAGCAGCAGGGTGGCTGTTCTCCCCAGAGGTGGGGTGCCCTTTCTGTCTGTCACAGGAAACATTTGAGGATGTATTCTCTGATCGTACCCTCCGAAATATTCCCTGGTATGTGTTGGCTGGAAACCATGACCACCTTGGCAACGTCTCTGCA????????????????????????????????????????????????????????????????????????????????????????????????????????????????????????????????????????????????????????????????????????????????????????????????????????????????????????????????????????????????????????????????????????????????????????????????????????????????????????????????????????????????????????????????????????????????????????????????????????????????????????????????????????????????????????????????????????????????????????????????????????????????????????????????????????????????????????????????????????????????????????????????????????????????????????????????????????????????????????????????????????????????????????????????????????????????????????????????????????????????????????????????????????????????????????????????????????????????????????????????????????????????????????????????????????????????????????????????????????????????????????????????????????????????????????????????????????????????????????????????????????????????????????????????????????????????????????????????????????????????????????????????????????????????????????????????????????????????????????????????????????????????????????????????????????????????????????????????????????????????????????????????????????????????????????????????????????????????????????????????????????????????????????????????????????????????????????????????????????????????????????????????????????????????????????????????????????????????????????????????????????????????????????????????????????????????????????????????????????????????????????????????????????????????????????????????????????????????????????????????????????????????????????????????????????????????????????????????????????????????????????????????????????????????????????????????????????????????????????????????????????????????????????????????????????????????????????????????????????????????????????????????????????????????????????????????????????????????????????????????????????????????????????????????????????????????????????????????????????????????????????????????????????????????????????????????????????????????????????????????????????????????????????????????????????????????????????????????????????????????????????????????????????????????????????????????????????????????????????????????????????????????????????????????????????????????????????????????????????????????????????????????????????????????????????????????????????????????????????---------------GGTCCAGGCCCTGAATGGGGAACACGGTCCAGACTGAACAGTGATGAGTCTGCAGACACCACACAATCCAGGGAAGACAGCGCCTCTCAAGAAAACGATGCCCGAGTTACCCCCAGTGACAGCAGAGACCAGGACAGTGAGGATGAAGCAGACAGCCGGCCTGAGGCAGCAGACTCCACTCAGGACAGTGAGAGCGAGGAGCACTGGGTAGGAGGTGGCAGCGAGGGGGACAGTAGCCATGAGGATGGCTCTGAGTTTGATAATGAAGGGATGTTCAGTGATGACCCTGAAAGCACCAGGAGTGATCGAGGCCACTCCAGGATGACCAGCGCTGGTGTCAGGTCAAAAGAATCTAAAGG------TGAGCTCATGAGCACCCAGGATTCAGACGACAGCCAGGCTGTGGGATTGTCAAGCAGCAAGTCCTTTAGAAGGTCCCAGATCTCTGAGGAAGATGACAAAGGTGAGCTTGCTGACAGCATCAGCAGGGAAACCCAGAGTGACTCCGCAGAGGACACGGACTCCAAGCAGGACACAGCCGAGAGTCAGTCCCAGGAAGACAGTCCAGAGGGACAAGACACCAGCAGTGAGTCCAGTGAAGAAGCCGATGGGCCATCCCAGGAAAGCAGCAGTGAGTCTCAGGAAGGGGTGGCCAGTGAGTCCAGGGGTGACAACCCAGATAACCTAAGTCAGTCCAGGGACCAAGAGGACAG---------TGAGGAGGACAGCCTGAGCACATTCTCCAGCTCAGAAAGTCGGTCCACAGAAGAGCAAGCTGACAGCCAGTCCAGCGAGAGCCTTAGACTCTCGGAGGAAAGTCAGGAGTCGGCCCAGGATGCTGACAGTTCCAGCGAGGAAGGTCTCCAGTCTCAGAGTGCTTCCCGGGAGAGCAGGAGCGAGGAG---AGCCGGTCTGAGCCGGAAAGCCATTCAGAGGAGGGCGACAGTGACTCGCAGGACAGTAGCAGATCCAGAGAAGACAGCAAGTCTACAGAGAGTATTTCAAGTAGTGAGGAAGACACCCATCCCCAGAACATGGAGGCTGACA?TCGGAAGCTAACCGTTGATGCTTACCACAACAAACCCATCGGGGACCAAGATGACAATGATTGCCAAGATA----------------------------------------------------GAGTTTATTGAGCTAGATATCGATGAGGCA------GATGAAAAGACTGAAGGATCAGACACAGACAGACTTCTAAGCAATGCCCATGAAAAATCACTCAATATCCTTGGAGCAAAGGACGATGACTCCGGACGCACCAGCTGTTATGACCCTGACATCATTTTGGACACCGATTTCCACACCAGTGACATATGTGATGGTATCTCGGAGTTTGCTCAGCCACAGAAGTTAAAAGAGGAAGCTGATCTCTTGTGCCTTGACCAGAAGAATATAAAGAACTCACCTTATGGTGCTTCCCTTGGCTCTCTGCACCC---CTGCATTACCCT---AGCAG---CGGAAGACAAACCACAGCCGCTTCTGAGCAATGAAACTGAGTCAACACACCAACCTGCCTCTACACAGATAAGCAATCCCGCTTCGCTAGCAAACATCGACTTTTATGCCCAAGTAAGCGACATTACACCAGCAGGGAGTGTGGTCCTTTCCCCGGGCCAAAAGATTAAGGCCGGGATAGCCCAGTGTAACGT---GCAGCCACAGCCAGAGGTGGCCG---CACCCTGTCAAGAAAATTATAGCATGAGCAGTGCCTACTTCTGTGAGTCGGATGCCAAAAAGTGCATTGCTGTGGCCCCTCATTTGGAGGCCACATCATGTGTAAAACCAAGCTTTAACCAGGAGGACATTTACATCACCACAGAAAGCCTTACCACTACTGCCCGGATGTCCGAGACAGCAGAGCTTGCTCCGGATGCTGAGATGCCTGTCCCAGACTACACCACGGTCCACACCGTGCAGTCTCCACGGGGCCTTATACTCAA-CGCAACTGCTTTGCGTTTGCCTGACAGAAAGAAGTTCCTGTCCTCGTGTGGT---TATTGTATGACACGGGTATGTTGTTCACTGTACTTCTTTTAGCTGTAAGTTAGATAGGCCTAAAGTGGTCTGTTAAGATTTAAAAAGTAAGTGAGATAAACCATAGCATAATTTTCCAAATCTAATGTATCTTTGGGAAGACAAGAGCATTGTTTTCAGAATTATAATAGTTGTGGCTCTGTTCGGAAAAAGAAGGACAGACGCATTTGTAACAGTCTACCCTCAATTTATTTAAACCTTCTTTTGTTCTCATGATCAGAGTGAATGAAAAGGAAGTGTTGGGGGGTGTCTCCGAGGGGTTAGATGTGCATATGCTAAGCTAGTTTTGAGTAACAGAGCTCAAGAGTCTTTGATAGCTCATCACTGAAATAAAGGGCTATCAGAAAATTATGGTCTTAATATCTAAAGTAGTATGAAATTTATCATGTTATGAACCCTTTTCTTTCCATAGGATATAAATGGCAAGCTGTTTCTTCCCAAATATACACTCTCCCAGGGTGTTTGTACATACAAAGACTTCATCTACAGAACTGTGGAAATACCAGGATGTCCACACCATGTTGCTCTTTATTT???????????????????????????????????????????????????????????????????????????????????????????????????????????????????????????????????????????????????????????????????????????????????????????????????????????????????????????????????????????????????????????????????????????????????????????????????????????????????????????????????????????????????????????????????????????????????????????????????????????????????????????????????????????????????????????????????????????????????????????????????????????????????????????????????????????????????????????????????????????????????????????????????????????????????????????????????????????????????????????????????????????????????????????????????????????????????????????????????????????????????????????????????????????????????????????????????
	Akodon_josemariarguedasi_0          ATGAAAATTTTACGGAAAAATCACCCGCTACTTAAAATTATTAATCACTCATTCATTGACCTACCAACCCCATCCAACATCTCATCTTGATGAAACTTTGGGTCACTGCTCGGTGTATGCCTAATAATCCAAATCCTAACTGGTCTATTCCTAGCCATACACTACACATCAGACACAACCACAGCATTCTCCTCAGTAGCCCACATTTGTCGAGATGTAAACTACGGATGATTAATCCGCTATCTACACGCTAACGGAGCTTCCATATTCTTTATTTGCCTTTTCATCCATGTAGGCCGAGGAATCTATTACGGCTCCTATGTCCTCTCAGAAACCTGAAACATCGGTATCATCCTATTCCTTACAACTATAGCAACAGCATTCGTAGGATATGTATTACCATGAGGACAAATATCTTTCTGAGGAGCCACTGTAATCACAAATCTCCTCTCAGCAATCCCCTACATCGGAAACACTCTAGTCGAATGAATTTGAGGAGGCTTCTCAGTTGATAAAGCCACCCTAACCCGCTTTTTCGCCTTCCATTTCATTCTACCTTTTATCATTACGGCTTTCGCCTTAGTTCACTTACTATTCCTCCACGAAACAGGATCTAACAACCCATCAGGCTTAAACTCAGACTCCGACAAAATCCCATTTCACCCCTACTACACAATCAAAGATCTCCTGGGCATCTTCCTCCTATTATTAGCTCTCATAATTTTAGCTTTATTTTTCCCAGATGTCCTCGGGGACCCAGACAATTTTACCCCAGCAAACCCTCTCAACACCCCAGCACAC------------------------------------------------------------------------------------------------------------------------------------------------------------------------------------------------------------------------------------------------------------------------------------------------------------------------------------------------------?????????????????????????????????????????????????????????????????????????????????????????????????????????????????????????????????????????????????????????????????????????????????????????????????????????????????????????????????????????????????????????????????????????????????????????????????????????????????????????????????????????????????????????????????????????????????????????????????????????????????????????????????????????????????????????????????????????????????????????????????????????????????????????????????????????????????????????????????????????????????????????????????????????????????????????????????????????????????????????????????????????????????????????????????????????????????????????????????????????????????????????????????????????????????????????????????????????????????????????????????????????????????????????????????????????????????????????????????????????????????????????????????????????????????????????????????????????????????????????????????????????????????????????????????????????????????????????????????????????????????????????????????????????????????????????????????????????????????????????????????????????????????????????????????????????????????????????????????????????????????????????????????????????????????????????????????????????????????????????????????????????????????????????????????????????????????????????????????????????????????????????????????????????????????????????????????????????????????????????????????????????????????????????????????????????????????????????????????????????????????????????????????????????????????????????????????????????????????????????????????????????????????????????????????????????????????????????????????????????????????????????????????????????????????????????????????????????????????????????????????????????????????????????????????????????????????????????????????????????????????????????????????????????????????????????????????????????????????????????????????????????????????????????????????????????????????????????????????????????????????????????????????????????????????????????????????????????????????????????????????????????????????????????????????????????????????????????????????????????????????????????????????????????????????????????????????????????????????????????????????????????????????????????????????????????????????????????????????????????????????????????????????????????????????????????????????????????????????????????????????????????????????????????????????????????????????????????????????????????????????????????????????????????????????????????????????????????????????????????????????????????????????????????????????????????????????????????????????????????????????????????????????????????????????????????????????????????????????????????????????????????????????????????????????????????????????????????????????????????????????????????????????????????????????????????????????????????????????????????????????????????????????????????????????????????????????????????????????????????????????????????????????????????????????????????????????????????????????????????????????????????????????????????????????????????????????????????????????????????????????????????????????????????????????????????????????????????????????????????????????????????????????????????????????????????????????????????????????????????????????????????????????????????????????????????????????????????????????????????????????????????????????????????????????????????????????????????????????????????????????????????????????????????????????????????????????????????????????????????????????????????????????????????????????????????????????????????????????????????????????????????????????????????????????????????????????????????????????????????????????????????????????????????????????????????????????????????????????????????????????????????????????????????????????????????????????????????????????????????????????????????????????????????????????????????????????????????????????????????????????????????????????????????????????????????????????????????????????????????????????????????????????????????????????????????????????????????????????????????????????????????????????????????????????????????????????????????????????????????????????????????????????????????????????????????????????????????????????????????????????????????????????????????????????????????????????????????????????????????????????????????????????????????????????????????????????????????????????????????????????????????????????????????????????????????????????????????????????????????????????????????????????????????????????????????????????????????????????????????????????????????????????????????????????????????????????????????????????????????????????????????????????????????????????????????????????????????????????????????????????????????????????????????????????????????????????????????????????????????????????????????????????????????????????????????????????????????????????????????????????????????????????????????????????????????????????????????????????????????????????????????????????????????????????????????????????????????????????????????????????????????????????????????????????????????????????????????????????????????????????????????????????????????????????????????????????????????????????????????????????????????????????????????????????????????????????????????????????????????????????????????????????????????????????????????????????????????????????????????????????????????????????????????????????????????????????????????????????????????????????????????????????????????????????????????????????????????????????????????????????????????????????????????????????????????????????????????????????????????????????????????????????????????????????????????????????????????????????????????????????????????????????????????????????????????????????????????????????????????????????????????????????????????????????????????????????????????????????????????????????????????????????????????????????????????????????????????????????????????????????????????????????????????????????????????????????????????????????????????????????????????????????????????????????????????????????????????????????????????????????????????????????????????????????????????????????????????????????????????????????????????????????????????????????????????????????????????????????????????????????????????????????????????????????????????????????????????????????????????????????????????????????????????????????????????????????????????????????????????????????????????????????????????????????????????????????????????????????????????????????????????????????????????????????????????????????????????????????????????????????????????????????????????????????????????????????????????????????????????????????????????????????????????????????????????????????????????????????????????????????????????????????????????????????????????????????????????????????????????????????????????????????????????????????????????????????????????????????????????????????????????????????????????????????????????????????????????????????????????????????????????????????????????????????????????????????????????????????????????????????????????????????????????????????????????????????????????????????????????????????????????????????????????????????????????????????????????????????????????????????????????????????????????????????????????????????????????????????????????????????????????????????????????????????????????????????????????????????????????????????????????????????????????????????????????????????????????????????????????????????????????????????????????????????????????????????????????????????????????????????????????????????????????????????????????????????????????????????????????????????????????????????????????????????????????????????????????????????????????????????????????????????????????????????????????????????????????????????????????????????????????????????????????????????????????????????????????????????????????????????????????????????????????????????????????????????????????????????????????????????????????????????????????????????????????????????????????????????????????????????????????????????????????????????????????????????????????????????????????????????????????????????????????????????????????????????????????????????????????????????????????????????????????????????????????????????????????????????????????????????????????????????????????????????????????????????????????????????????????????????????????????????????????????????????????????????????????????????????????????????????????????????????????????????????????????????????????????????????????????????????????????????????????????????????????????????????????????????????????????????????????????????????????????????????????????????????????????????????????????????????????????????????????????????????????????????????????????????????????????????????????????????????????????????????????????????????????????????????????????????????????????????????????????????????????????????????????????????????????????????????????????????????????????????????????????????????????????????????????????????????????????????????????????????????????????????????????????????????????????????????????????????????????????????????????????????????????????????????????????????????????????????????????????????????????????????????????????????????????????????????????????????????????????????????????????????????????????????????????????????????????????????????????????????????????????????????????????????????????????????????????????????????????????????????????????????????????????????????????????????????????????????????????????????????????????????????????????????????????????????????????????????????????????????????????????????????????????????????????????????????????????????????????????????????????????????????????????????????????????????????????????????????????????????????????????????????????????????????????????????????????????????????????????????????????????????????????????????????????????????????????????????????????????????????????????????????????????????????????????????????????????????????????????????????????????????????????????????????????????????????????????????????????????????????????????????????????????????????????????????????????????????????????????????????????????????????????????????????????????????????????????????????????????????????????????????????????????????????????????????????????????????????????????????????????????????????????????????????????????????????????
	Akodon_juninensis_0                 ATGAAAGTCTTACGAAAAAATCACCCACTACTCAAAATTGTTAATCACTCATTTATCGATCTACCAACCCCATCTAACATCTCATCCTGATGGAATTTCGGGTCCCTACTAGGCACATGCCTAGTAATCCAAATTCTAACAGGCCTATTCCTAGCCATACACTACACGTCAGATACAACCACAGCATTCTCCTCAGTAGCCCACATCTGCCGAGATGTAAACTACGGATGATTAATCCGCTACTTACACGCTAACGGAGCCTCTATATTCTTTATCTGCCTCTTCATCCATGTAGGCCGAGGGATTTACTACGGCTCCTACATCCTCTCAGAAACCTGAAACATTGGCATCATCTTGTTTCTCACAACTATAGCAACAGCATTTGTAGGGTATGTACTTCCATGAGGACAAATATCTTTCTGAGGGGCCACTGTAATCACAAATCTCCTTTCAGCTATCCCCTACATTGGAAACACCTTAGTTGAATGAATCTGAGGTGGCTTTTCAGTTGACAAAGCCACCCTCACCCGCTTCTTCGCCTTCCATTTTATCTTACCCTTTATTATTACAGCCCTCGCCCTAGTTCACCTTCTGTTCCTCCACGAAACAGGATCCAATAACCCATCAGGCCTAAACTCAGACTCTGACAAAATCCCATTCCACCCCTACTATACAACCAAAGATCTCCTAGGTATTTTCCTTTTATTATTAGTTCTCATAATTTTAGCCTTATTTTTCCCAGACGTCCTCGGAGACCCAGACAATTTTACACCAGCAAATCCTCTTAACACCCCAGCACACATTAAACCAGAATGATATTTCCTATTTGCCTACGCCATTCTTCGATC?ATTCCCAACAAACTAGGAGGTGTTCTAGCCCTCATCCTCTCCATTCTCATCTTAGCAGCATTCCCACTATTAAATACTTCCAAACAACACGGTTTAATTTTCCGACCTGTCACACAAGTCATTTACTGAATTTTCATCGCCAACCTTCTTGTACTTACATGAATTGGAGGCCAACCCGTCGAATACCCATTCACAATAATCGGACAAATCGCATCAATTACTTACTTCACTATTATCATTATCCTTATACCAGTCTCCAATACCATCGAGAACAATATCATCAAACTCTAA---??????????????????????????????????????????????????????????????????????????????????????????????????????????????????????????????????????????????????????????????????????????????????????????????????????????????????????????????????????????????????????????????????????????????????????????????????????????????????????????????????????????????????????????????????????????????????????????????????????????????????????????????????????????????????????????????????????????????????????????????????????????????????????????????????????????????????????????????????????????????????????????????????????????????????????????????????????????????????????????????????????????????????????????????????????????????????????????????????????????????????????????????????????????????????????????????????????????????????????????????????????????????????????????????????????????????????????????????????????????????????????????????????????????????????????????????????????????????????????????????????????????????????????????????????????????????????????????????????????????????????????????????????????????????????????????????????????????????????????????????????????????????????????????????????????????????????????????????????????????????????????????????????????????????????????????????????????????????????????????????????????????????????????????????????????????????????????????????????????????????????????????????????????????????????????????????????????????????????????????????????????????????????????????????????????????????????????????????????????????????????????????????????????????????????????????????????????????????????????????????????????????????????????????????????????????????????????????????????????????????????????????????????????????????????????????????????????????????????????????????????????????????????????????????????????????????????????????????????????????????????????????????????????????????????????????????????????????????????????????????????????????????????????????????????????????????????????????????????????????????????????????????????????????????????????????????????????????????????????????????????????????????????????????????????????????????????????????????????????????????????????????????????????????????????????????????????????????????????????????????????????????????????????????????????????????????????????????????????????????????????????????????????????????????????????????????????????????????????????????????????????????????????????????????????????????????????????????????????????????????????????????????????????????????????????????????????????????????????????????????????????????????????????????????????????????????????????????????????????????????????????????????????????????????????????????????????????????????????????????????????????????????????????????????????????????????????????????????????????????????????????????????????????????????????????????????????????????????????????????????????????????????????????????????????????????????????????????????????????????????????????????????????????????????????????????????????????????????????????????????????????????????????????????????????????????????????????????????????????????????????????????????????????????????????????????????????????????????????????????????????????????????????????????????????????????????????????????????????????????????????????????????????????????????????????????????????????????????????????????????????????????????????????????????????????????????????????????????????????????????????????????????????????????????????????????????????????????????????????????????????????????????????????????????????????????????????????????????????????????????????????????????????????????????????????????????????????????????????????????????????????????????????????????????????????????????????????????????????????????????????????????????????????????????????????????????????????????????????????????????????????????????????????????????????????????????????????????????????????????????????????????????????????????????????????????????????????????????????????????????????????????????????????????????????????????????????????????????????????????????????????????????????????????????????????????????????????????????????????????????????????????????????????????????????????????????????????????????????????????????????????????????????????????????????????????????????????????????????????????????????????????????????????????????????????????????????????????????????????????????????????????????????????????????????????????????????????????????????????????????????????????????????????????????????????????????????????????????????????????????????????????????????????????????????????????????????????????????????????????????????????????????????????????????????????????????????????????????????????????????????????????????????????????????????????????????????????????????????????????????????????????????????????????????????????????????????????????????????????????????????????????????????????????????????????????????????????????????????????????????????????????????????????????????????????????????????????????????????????????????????????????????????????????????????????????????????????????????????????????????????????????????????????????????????????????????????????????????????????????????????????????????????????????????????????????????????????????????????????????????????????????????????????????????????????????????????????????????????????????????????????????????????????????????????????????????????????????????????????????????????????????????????????????????????????????????????????????????????????????????????????????????????????????????????????????????????????????????????????????????????????????????????????????????????????????????????????????????????????????????????????????????????????????????????????????????????????????????????????????????????????????????????????????????????????????????????????????????????????????????????????????????????????????????????????????????????????????????????????????????????????????????????????????????????????????????????????????????????????????????????????????????????????????????????????????????????????????????????????????????????????????????????????????????????????????????????????????????????????????????????????????????????????????????????????????????????????????????????????????????????????????????????????????????????????????????????????????????????????????????????????????????????????????????????????????????????????????????????????????????????????????????????????????????????????????????????????????????????????????????????????????????????????????????????????????????????????????????????????????????????????????????????????????????????????????????????????????????????????????????????????????????????????????????????????????????????????????????????????????????????????????????????????????????????????????????????????????????????????????????????????????????????????????????????????????????????????????????????????????????????????????????????????????---------------GGTCCAGGCCCTGAATGGGGAACACGGTCCAGACTGAACAGTGATGAGTCTGCAGACACCACACAATCCAGGGAAGACAGCGCCTCTCAAGAAAACGATGCTCGAGATACCCCCAGTGACAGCAGAGACCAGGACAGTGAGGATGAAGCCGACAACCGGCCTGAGGCAGCAGACTCCACTCAGGACAGTGAGAGCGAGGAGCACTGGGTAGGAGGTGGCAGCGAGGGGGACAGTAGCCATGGGGATGGCTCTGAGTTTGATAATGAAGGGATGTTCAGTGATGACCCCGAAAGCACCAGGAGTGATCGAGGCCACTCCAGGATGACCAGCGCTGGTGTCAGGTCAAAAGAATCTAAAGGGGTCCATGAGCTCACGAGCACCCAGGATTCAGATGACAGCCAGGCTGTGGGATTTTCAAGCAGCAAGTCCTTTAGAAGGTCCCAGATCTCTGAGGAAGATGACAAAGGTGAGCTTGCTGACAGCATCAGCAGGGAAACCCAGAGTGACTCCGCAGAGGACACGGACTCCAAGCAGGACACAGCCGAGAGTCAGTCCCAGGAAGACAGTCCAGAGGGACAAGACACCAGCAGTGAGTCCAGTGAGGAAGCCGATGGGCCATCCCAGGAAAGCAGCAGTGAGTCTCAGGAAGGGGTGGCCAGTGAGTCCAGGGGTGACAACCCAGATAACCTAAGTCAGTCCAGGGACCAAGAGGACAG---------TGAGGAGGACAGCCTGAGCACATTCTCCAGCTCAGAAAGTCGGTCCACAGAAGAGCAAGCTGACAGCCAGTCCAGCGAGAGCCTTAGACTCTC?GAGGAAAGTCAGGAGTCGGCCCAGGATGCTGACAGTTCCAGCCAGGAAGGTCTCCAGTCTCAGAGCGCTTCCCGGGAGAGCAGGAGCGAGGAG---AGCCGGTCTGAGCCGGAAAGCCATTCAGAGGAGGGCGACAGTGACTCTCAGGACAGTAGCAGATCCAGAGAAGACAGCAAGTCTACAGAGAGTATTTCAAGTAGTGAGGAAGACACCCATCCCCAGAACATGGAAGCTGACAATCGGAAGCTAACCGTCGATGCTTACCACAACAAACCCATCGGTGACCAAGATGACAATGATTGCCAAGAT-???????????????????????????????????????????????????????????????????????????????????????????????????????????????????????????????????????????????????????????????????????????????????????????????????????????????????????????????????????????????????????????????????????????????????????????????????????????????????????????????????????????????????????????????????????????????????????????????????????????????????????????????????????????????????????????????????????????????????????????????????????????????????????????????????????????????????????????????????????????????????????????????????????????????????????????????????????????????????????????????????????????????????????????????????????????????????????????????????????????????????????????????????????????????????????????????????????????????????????????????????????????????????????????????????????????????????????????????????????????????????????????????????????????????????????????????????????TATTGTATGACACGGGTATGTTGTTCACTGTACTTCTTTTAGCTGTAAGTTAGATAGGCCTAAAGTGGTCTGTTAAGATTTAAAAAGTAAGCGAGATAAACCATAGCATAATTTTCCAAATCTAATGTATCTTTGGGAAGACAAGAGCATTGTTTTCAGAATTATAATAATTGTGGCTCTGTTCGGAAAAAGAAGGACAGACACATTTGTAACAGTCTACCCTCAATTTATTTAAACCTTCTTTTGTTCTCATGATCAGAGTGAATGAAAAGGAAGTGTTGGGGGGTGTCTCCGAGGGGTTAGATGTGCATATGCTAAGCTAGTTTTGAGTAACAGAGCTCAAGAGTCTTTGATAGCTCATCACTGAAATAAAGGGCTATCAGAAAATTACGGTCTTAATATCTAAAGTAGTATGAAATTTATCATGTTATGAACCCTTTTCTTTCCATAGGATATAAATGGCAAGCTGTTTCTTCCCAAATATACACTCTCCCAGGGTGTTTGTACATACAAAGACTTCATCTACAGAACTGTGGAAATACCAGGATGTCCACACCATGTTGCTCC------???????????????????????????????????????????????????????????????????????????????????????????????????????????????????????????????????????????????????????????????????????????????????????????????????????????????????????????????????????????????????????????????????????????????????????????????????????????????????????????????????????????????????????????????????????????????????????????????????????????????????????????????????????????????????????????????????????????????????????????????????????????????????????????????????????????????????????????????????????????????????????????????????????????????????????????????????????????????????????????????????????????????????????????????????????????????????????????????????????????????????????????????????????????????????????????????????
	Akodon_kadiweu_0                    ATGAAAA??TTACGAAAAAATCACCCACTACTCAAAATTGTTAATCACTCATTCATTGACCTACCAACTCCATCTAACATCTCATCTTGATGGAACTTTGGGTCCCTACTCGGCATATGTCTAGTAATCCAAATCCTAACAGGTCTATTCCTAGCTATACACTACACATCAGACACAACCACAGCATTCTCCTCAGTAGCCCACATCTGCCGAGACGTAAACTACGGATGACTAATCCGCTATTTACACGCTAATGGAGCCTCCATATTCTTTATCTGCCTCTTCATCCACGTAGGCCGAGGAATTTATTACGGCTCCTATATCCTCTCAGAAACTTGAAACATCGGCATCGTTTTACTCCTCACAACTATAGCAACAGCATTCGTAGGATATGTTCTTCCATGAGGACAAATATCTTTCTGAGGGGCCACCGTAATCACAAATCTCCTTTCAGCCATCCCCTACATCGGGAACACCCTGGTTGAATGAATCTGAGGTGGCTTTTCAGTCGACAAAGCCACCCTCACCCGCTTCTTCGCCTTCCACTTTATTTTACCCTTCATCATCGCAGCCTTTGCCTTAGTCCACCTACTATTCCTCCACGAAACAGGATCCAACAACCCATCAGGCTTAAATCCAGACTCTGACAAAATCCCATTCCACCCCTACTACACAACCAAAGATCTCCTAGGGATCTTCCTTTTATTATTAGTTCTCATAATTTTAGCCTTATTTTTCCCAGACATCCTCGGAGACCCAGACAATTTTACTCCAGCAAACCCCCTCAACACCCCAGCACAC------------------------------------------------------------------------------------------------------------------------------------------------------------------------------------------------------------------------------------------------------------------------------------------------------------------------------------------------------?????????????????????????????????????????????????????????????????????????????????????????????????????????????????????????????????????????????????????????????????????????????????????????????????????????????????????????????????????????????????????????????????????????????????????????????????????????????????????????????????????????????????????????????????????????????????????????????????????????????????????????????????????????????????????????????????????????????????????????????????????????????????????????????????????????????????????????????????????????????????????????????????????????????????????????????????????????????????????????????????????????????????????????????????????????????????????????????????????????????????????????????????????????????????????????????????????????????????????????????????????????????????????????????????????????????????????????????????????????????????????????????????????????????????????????????????????????????????????????????????????????????????????????????????????????????????????????????????????????????????????????????????????????????????????????????????????????????????????????????????????????????????????????????????????????????????????????????????????????????????????????????????????????????????????????????????????????????????????????????????????????????????????????????????????????????????????????????????????????????????????????????????????????????????????????????????????????????????????????????????????????????????????????????????????????????????????????????????????????????????????????????????????????????????????????????????????????????????????????????????????????????????????????????????????????????????????????????????????????????????????????????????????????????????????????????????????????????????????????????????????????????????????????????????????????????????????????????????????????????????????????????????????????????????????????????????????????????????????????????????????????????????????????????????????????????????????????????????????????????????????????????????????????????????????????????????????????????????????????????????????????????????????????????????????????????????????????????????????????????????????????????????????????????????????????????????????????????????????????????????????????????????????????????????????????????????????????????????????????????????????????????????????????????????????????????????????????????????????????????????????????????????????????????????????????????????????????????????????????????????????????????????????????????????????????????????????????????????????????????????????????????????????????????????????????????????????????????????????????????????????????????????????????????????????????????????????????????????????????????????????????????????????????????????????????????????????????????????????????????????????????????????????????????????????????????????????????????????????????????????????????????????????????????????????????????????????????????????????????????????????????????????????????????????????????????????????????????????????????????????????????????????????????????????????????????????????????????????????????????????????????????????????????????????????????????????????????????????????????????????????????????????????????????????????????????????????????????????????????????????????????????????????????????????????????????????????????????????????????????????????????????????????????????????????????????????????????????????????????????????????????????????????????????????????????????????????????????????????????????????????????????????????????????????????????????????????????????????????????????????????????????????????????????????????????????????????????????????????????????????????????????????????????????????????????????????????????????????????????????????????????????????????????????????????????????????????????????????????????????????????????????????????????????????????????????????????????????????????????????????????????????????????????????????????????????????????????????????????????????????????????????????????????????????????????????????????????????????????????????????????????????????????????????????????????????????????????????????????????????????????????????????????????????????????????????????????????????????????????????????????????????????????????????????????????????????????????????????????????????????????????????????????????????????????????????????????????????????????????????????????????????????????????????????????????????????????????????????????????????????????????????????????????????????????????????????????????????????????????????????????????????????????????????????????????????????????????????????????????????????????????????????????????????????????????????????????????????????????????????????????????????????????????????????????????????????????????????????????????????????????????????????????????????????????????????????????????????????????????????????????????????????????????????????????????????????????????????????????????????????????????????????????????????????????????????????????????????????????????????????????????????????????????????????????????????????????????????????????????????????????????????????????????????????????????????????????????????????????????????????????????????????????????????????????????????????????????????????????????????????????????????????????????????????????????????????????????????????????????????????????????????????????????????????????????????????????????????????????????????????????????????????????????????????????????????????????????????????????????????????????????????????????????????????????????????????????????????????????????????????????????????????????????????????????????????????????????????????????????????????????????????????????????????????????????????????????????????????????????????????????????????????????????????????????????????????????????????????????????????????????????????????????????????????????????????????????????????????????????????????????????????????????????????????????????????????????????????????????????????????????????????????????????????????????????????????????????????????????????????????????????????????????????????????????????????????????????????????????????????????????????????????????????????????????????????????????????????????????????????????????????????????????????????????????????????????????????????????????????????????????????????????????????????????????????????????????????????????????????????????????????????????????????????????????????????????????????????????????????????????????????????????????????????????????????????????????????????????????????????????????????????????????????????????????????????????????????????????????????????????????????????????????????????????????????????????????????????????????????????????????????????????????????????????????????????????????????????????????????????????????????????????????????????????????????????????????????????????????????????????????????????????????????????????????????????????????????????????????????????????????????????????????????????????????????????????????????????????????????????????????????????????????????????????????????????????????????????????????????????????????????????????????????????????????????????????????????????????????????????????????????????????????????????????????????????????????????????????????????????????????????????????????????????????????????????????????????????????????????????????????????????????????????????????????????????????????????????????????????????????????????????????????????????????????????????????????????????????????????????????????????????????????????????????????????????????????????????????????????????????????????????????????????????????????????????????????????????????????????????????????????????????????????????????????????????????????????????????????????????????????????????????????????????????????????????????????????????????????????????????????????????????????????????????????????????????????????????????????????????????????????????????????????????????????????????????????????????????????????????????????????????????????????????????????????????????????????????????????????????????????????????????????????????????????????????????????????????????????????????????????????????????????????????????????????????????????????????????????????????????????????????????????????????????????????????????????????????????????????????????????????????????????????????????????????????????????????????????????????????????????????????????????????????????????????????????????????????????????????????????????????????????????????????????????????????????????????????????????????????????????????????????????????????????????????????????????????????????????????????????????????????????????????????????????????????????????????????????????????????????????????????????????????????????????????????????????????????????????????????????????????????????????????????????????????????????????????????????????????????????????????????????????????????????????????????????????????????????????????????????????????????????????????????????????????????????????????????????????????????????????????????????????????????????????????????????????????????????????????????????????????????????????????????????????????????????????????????????????????????????????????????????????????????????????????????????????????????????????????????????????????????????????????????????????????????????????????????????????????????????????????????????????????????????????????????????????????????????????????????????????????????????????????????????????????????????????????????????????????????????????????????????????????????????????????????????????????????????????????????????????????????????????????????????????????????????????????????????????????????????????????????????????????????????????????????????????????????????????????????????????????????????????????????????????????????????????????????????????????????????????????????????????????????????????????????????????????????????????????????????????????????????????????????????????????????????????????????????????????????????????????????????????????????????????????????????????????????????????????????????????????????????????????????????????????????????????????????????????????????????????????????????????????????????????????????????????????????????????????????????????????????????????????????????????????????????????????????????????????????????????????
	Akodon_kofordi_0                    ATGAAAATCTTACGAAAAAATCACCCACTACTCAAAATTATTAATCACTCATTCATTGATCTACCAACTCCATCTAACATCTCATCCTGATGGAATTTCGGGTCCCTACTAGGCATATGCCTAATGATCCAAATTCTAACAGGCCTATTCCTAGCCATACACTATACATCAGACACAACCACAGCATTCTCCTCAGTAGCCCACATTTGCCGAGATGTAAACTACGGATGATTAATCCGCTATCTACACGCTAACGGAGCCTCCATATTCTTTATTTGCCTCTTCATCCATGTAGGCCGAGGTATTTACTACGGCTCCTATGCCCTCTCAGAAACCTGAAACATCGGCATCATCTTATTTTTCATAACTATAGCAACAGCATTTGTAGGATATGTACTCCCATGAGGACAAATATCCTTCTGAGGGGCTACTGTAATCACAAACCTCCTTTCAGCTATCCCCTACATCGGAAGCACCTTAGTTGAATGAATCTGAGGTGGGTTTTCAGTCGACAAAGCCACCCTCACCCGCTTCTTCGCCTTCCATTTCATTTTACCTTTTATCATCGCAGCTTTCGCCCTAGTTCACCTACTATTTCTCCACGAAACAGGATCCAACAACCCATCAGGCTTAAACTCAGACTCTGACAAAATCCCATTTCACCCCTACTACACAACCAAAGACCTCCTAGGCATTTTCCTTTTATTATTAGTTCTCATAATTTTAGCCTTATTTTTCCCAGACGTCCTCGGAGACCCAGACAATTTTACTCCAGCTAATCCCCTCAACACTCCAGCACACATTAAGCCAGAATGATACTTTCTATTCGCCTATGCCATTCTTCGATCCATTCCCAACAAACTAGGAGGTGTTTTAGCCCTCGTCCTTTCCATTCTCATCCTAGCAGCATTCCCACTACTAAATACTTCCAAACAACACGGTTTAATTTTCCGACCTGTCACACAAGTCATTTACTGAATTTTCACTGCTAACCTTCTTGTTCTTACATGAATCGGAGGCCAACCTGTCGAATATCCATTCACAATAATTGGACAAATTGCATCAATTACATACTTCACTATTATTATTATCCTCATACCCATTTCCAACACTATCGAGAACAATATTATCAAACTCTAA---???????????????????????????????????????????????????????????????????????????????????????????????????????????????????????????????????????????????????????????????????????????????????????????????????????????????????????????????????????????????????????????????????????????????????????????????????????????????????????????????????????????????????????????????????????????????????????????????????????????????????????????????????????????????????????????????????????????????????????????????????????????????????????????????????????????????????????????????????????????????????????????????????????????????????????????????????????????????????????????????????????????????????????????????????????????????????????????????????????????????????--------------------------AGCAG?CATTGAGCAGGCTATGAAGAGTCGTGAGATTCTGGGCATCTCAGACCCTCAGATACTGGCCCATGTGCTGACAGCCGGAGTGCAGAGTTCCTTGAATGACCCACGCCTCTTCATCTCCTATGAGCCCAGTCCCCTCGAGGCTCCCCAGCAAGCACCAACGCTCACCAACCTCACCCAAGAAGAACTGCTGGCCCAGCTACAGAGGACCATCCACCATGAAGTTCTTGAAGGCAATGTGGGTTACCTGCGAGTGGATTACCTTCCTGGCCAGGAGGTACTGAGTGAGCTGGGGGAATTCTTGGTGGCCCATGTGTGGAGGCAGCTCATGAGCACCTCTTCCTTAGTACTGGATCTTCGGCACTGTGCTGGTGGTCACATCTCTGGGATACCTTATGTCATCTCCTACTTGCACCCTGGGAACACAGTCATGCATGTGGATACCATCTATGATCGCCCCTCCAACACCACCACTGAGATCTGGACCTTGCCTGAGGTCCTAGGGGAGAGATACAGTGCTGACAAAGATGTGGTAGTCCTCACCAGTGGACATACTGGGGGTGTGGCTGAGGACATCACCTACATCCTCAAGCAGATGCGCAGAGCCATAGTGGTGGGTGAGCGGACAGAGGGAGGTGCCCTGGATCTCCAGAAGCTGAGAATAGGCCAGTCCAACTTTTTCCTCACAGTTCCTGTGTCCAGGTCTCTGGGACCCCTGGGAGGAGGTGGCCAGACATGGGAAGGCAGCGGTGTGCTGCCTTGTGTGGGGACACCTGCAGAGCAGGCCCTAGAAAAGGCCCTGGCCATCCTCACCCTGCGCCGTGCCCTGCCAGGGGTTGTCCTCCGACTTCAGGAAGCCCTGCAGGACTATTACACACTGGTGGACCGAGTGCCGGGCCTGCTACACCATCTGGCTAGCATGGACTACTCAACCGTGGTCTCTGAGGATGACCTAGTGACAAAGCTCAATG------------------------------------------------------------------------------------------------------------------------------------------------------------------------------------------------------------------------------------------------------------------------------------------------------------------GAAAAGGCACCAGAAGAAGTGCAAAGGGAGAAGTGTTCCTTGGAAGGGAACACTTACCAAGAGCAGTCTCCAGTACTTCCGGATAAGCCTGCTGGTCAGAATTCAGTTCCGACTCATCGAGCATTGAAACTCCACCCTAAATTTTCAAAGAAATTCCAAGCTGATGGGAAGCCAAGAGACAAAGCAATTCACCAAGCCAGGCTTAGGCACTTCTGCCGCATCTGTGGGAATCCTTTCAACAGTGATGGGCACAACCGGAGATACCCAGTCCATGGGCCTGTGGATGCTAAAACCCAGAGCCTTTTCCGAAAGAAGGAAAAGAGAGTCACTTCCTGGCCAGACCTCATTGCCAGGGTTTTCCGGATTGATGTGAAGGCAGATGTGGATTCCATCCACCCCACCGAATTCTGCCATAACTGTTGGATCATTATGTATAGGAAGTTCAGTAGTGCCCCCTGCGAGGTCTACTTCCCAAGGAATGTGACCATGGAATGGCACCCTCATACACCGTCCTGTGACATCTGCCTCACTGCCCACCCGGGGCTCAAGAGGAAGAAGAGGCATCAGCCAAATGTGCAGCTTAGCAAGAAACTAAAAACTGTGCTCAACCAAGCGAGACAGGACCGTCAGCGCAAGGGAGCTCAGGCTAGGGTCAGCAGCAGGGAAGTAATGCAGAAGATCTCTAACTGCAGTAAGATTCATCTCAGTACCAAACTTCTTGCAGTGGACTTCCCAGCACACTTTGTGAAATCCATCTCCTGCCAGATATGTGAACACATTCTGGCTGACCCCGTGGAGACCAGCTGTAAGCACGTATTTTGCAGGATCTGTATTCTCCGATGTCTCAAAGTCATGGGCAGCTATTGCCCCTCTTGCCGATATCCATGCTTCCCCACTGACCTGGAGAGTCCAGTGAAGTCCTTTCTGAACATCTTGAATTCTCTAATGGTGAAGTGTCCTGCACAAGAGTGCAATGAAGAGGTGAGTCTGGAAAAGTATAACCACCATGTCTCAAGTCACAAAGAGTCTAAAGAAACTTTGGTGCATATTAATAAAGGGGGCCGGCCTCGTCAGCATCTCCTGTCACTGACACGCAGGGCTCAGAAACATAGGCTGAGGGAGCTCAAGATTCAAGTCAAAGAATTTGCTGACAAAGAAGAAGGTGGGGATGTGAAGTCTGTATGCTTGACGTTGTTCTTGTTGGCACTGAGGGCCAGGAATGAACACAGACAAGCTGATGAGTTAGAGGCTATCATGCAGGGGAGGGGCTCTGGTCTGCAACCAGCTGTTTGCTTGGCCATTC----------------------------------------------------------------------------------------------------------------------------------------------------------------------------------------------------------------------------------------------------------------------------------------------------------------------------------------------------------------------------------------------------------------------------------------------------------------------------------------------------------------------------------------------------------------------------------------------------------------------------------------------------------------------------------------------------------------------------------------------------------TCCACACAGCCCGGGAAATGGCGAATGCTAAAGAAATCGCCAGAACCGTGCAGATGATGGGTGCTGACTTCATCATGTCTCTGGGGGACAACTTCTACTTCACTGGAGTACGTGATGTCAACGACAAGAGGTTCCAGGTATATGCTCAACCACAGGGTCAGAGATGACAGTGGAGAGG---------------ACCTTCCTCTGGGGA---GGGCAGAGGGAAGCAGAAGAGCCCCTATGAGCAGGCAGGTG-CCTTGGACATCAAGTGTTTCCTTTGTCCTTGGTCTCAGGTTTGGTGGGAGCAGCAGGGTGGCTGTTCTCCCCAGAGGTGGGGTGCCCTTTCTGTCTGTCACAGGAAACATTTGAGGATGTATTCTCTGATCGTACCCTCCGAAATATTCCCTGGTATGTGTTGGCTGGAAACCATGACCACCTTGGCAAC---------????????????????????????????????????????????????????????????????????????????????????????????????????????????????????????????????????????????????????????????????????????????????????????????????????????????????????????????????????????????????????????????????????????????????????????????????????????????????????????????????????????????????????????????????????????????????????????????????????????????????????????????????????????????????????????????????????????????????????????????????????????????????????????????????????????????????????????????????????????????????????????????????????????????????????????????????????????????????????????????????????????????????????????????????????????????????????????????????????????????????????????????????????????????????????????????????????????????????????????????????????????????????????????????????????????????????????????????????????????????????????????????????????????????????????????????????????????????????????????????????????????????????????????????????????????????????????????????????????????????????????????????????????????????????????????????????????????????????????????????????????????????????????????????????????????????????????????????????????????????????????????????????????????????????????????????????????????????????????????????????????????????????????????????????????????????????????????????????????????????????????????????????????????????????????????????????????????????????????????????????????????????????????????????????????????????????????????????????????????????????????????????????????????????????????????????????????????????????????????????????????????????????????????????????????????????????????????????????????????????????????????????????????????????????????????????????????????????????????????????????????????????????????????????????????????????????????????????????????????????????????????????????????????????????????????????????????????????????????????????????????????????????????????????????????????????????????????????????????????????????????????????????????????????????????????????????????????????????????????????????????????????????????????????????????????????????????????????????????????????????????????????????????????????????????????????????????????????????????????????????????????????????????????????????????????????????????????????????????????????????????????????????????????????????????????????????????????????????????????---------------GGTCCAGGCCCTGAATGGGGAACACGGTCCAGACTGAACAGTGATGAGTCTGCAGACACCACACAATCCAGGGAAGACAGCGCCTCTCAAGAAAACGATGCTCGAGATACCCCCAGTGACAGCAGAGACCAGGACAGTGAGGATGAAGCCGACAGCCGGCCTGAGGCAGCAGACTCCACTCAGGACAGTGAGAGCGAGGAGCACTGGGTAGGAGGTGGCAGCGAGGGGGACAGTAGCCATGGGGATGGCTCTGAGTTTGATAATGAAGGGATGTTCAGTGATGACCCCGAAAGCACCAGGAGTGATCGGGGCCACTCCAGGATGACCAGCGCTGGTGTCAGGTCAAAAGAATCTAAAGGGGTCCATGAGCTCACGAGCACCCAGGATTCAGATGACAGCCAGGCTGTGGGATTTTCAAGCAGCAAGTCCTTTAGAAGGTCCCAGATCTCTGAGGAAGATGACAAAGGTGAGCTCGCTGACAGCATCAGCAGGGAAACCCAGAGTGACTCCGCAGAGGACACGGACTCCAAGCAGGACACAGCCGAGAGTCAGTCCCAGGAAGACAGTCCAGAGGGACAAGACACCAGCAGTGAGTCCAGCGAGGAAGCCGATGGGCCATCCCAGGAAAGCAGCAGTGAGTCTCAGGAAGGGGTGGCCAGTGAGTCCAGGGGTGACAACCCAGATAACCTAAGTCAGTCCAGGGACCAAGAGGACAG---------TGAGGAGGACAGCCTGAGCACATTCTCCAGCTCAGAAAGTCGGTCCACAGAAGAGCAAGCTGACAGCCAGTCCAGCGAGAGCCTTAGACTCTCGGAGGAAAGTCAGGAGTCGGCCCAGGATGCTGACAGTTCCAGCCAGGAAGGTCTCCAGTCTCAGAGCGCTTCCCGGGAGAGCAGGAGCGAGGAG---AGCCGGTCTGAGCCGGAAAGCCATTCAGAGGAGGGCGACAGTGACTCTCAGGACAGTAGCAGATCCAGAGAAGACAGCAAGTCTACAGAGAGTATTTCAAGTAGTGAGGAAGACACCCATCCCCAGAACATGGAAGCTGACAATCGGAAGCTAACCGTCGATGCTTACCACAACAAACCCATCGGTGACCAAGATGACAATGATTGCCAAGATA----------------------------------------------------------------------------------------------------------------------AGACTTCTAAGCAATGCCCATGAAAAATCACTCAATATCCTTGGAGCAAAGGACGATGACTCTGGACGCACCAGCTGTTATGACCCTGACATCATTTTGGACACCGATTTCCACACCAGTGACATGTGTGATGGTATCTCGGAGTTTGCTCAGCCACAGAAGTTAAAAGAGGAAGCTGATCTCTTGTGCCTTGACCAGAAGAATATAAAGAACTCACCTTATGGTGCTTCCCTTGGCTCTCTGCACCC---CTGCATTACCCT---AGCAG---CGGAAGACAAACCACAGCCGCTTCTGAGCAGTGAAACTGAGTCAACACACCAACCTGCCTCTACACAGATAAGCAATCCTGCTTCGCTAGCAAACATCGACTTTTATGCCCAAGTAAGCGACATTACACCAGCAGGGAGTGTGGTCCTTTCCCCGGGCCAAAAGATTAAGGCCGGGATAGCCCAGTGTAACGT---GCAGCCACAGTCAGAGGTGGCCG---CACCCTGTCAAGAAAATTATAGCATGAGCAGTGCCTACTTCTGTGAGTCGGATGCCAAAAAGTGCATCACTGTGGTCCCTCATTTGGAGGCCACATCATGTGTAAAACCAAGCTTTAACCAGGAGGACATTTACATCACCACAGAAAGCCTTACCACTACTGCCCAGATGTCCGAGACAGCAGAGCTTGCTCCGGATGCTGAGATGCCTGTCCCAGACTTCACCACGGTTCACACCG-GCAGTT-------------------------------------------------------------------------------------------GGTATGTTGTTCACTGTACTTCTTTTAGCTGTAAGTTAGATAGGCCTAAAGTGGTCTGTTAAGATTTAAAAAGTAAGCGAGATAAACCATAGCATAATTTTCCAAATCTAATGTATCTTTGGGAAGACAAGAGCATTGTTTTCAGAATTATAATAATTGTGGCTCTGTTCGGAAAAAGAAGGACAGACACATTTGTAACAGTCTACCCTCAATTTATTTAAACCTTCTTTTGTTCTCATGATCAGAGTGAATGAAAAGGAAGTGTTGGGGGGTGTCTCCGAGGGGTTAGATGTGCATATGCTAAGCTAGTTTTGAGTAACAGAGCTCAAGAGTCTTTGATAGCTCATCACTGAAATAAAGGGCTATCAGAAAATTATGGTCTTAATATCTAAAGTATTATGAAATTTATCATGTTATGAACCCTTTTCTTTCCATAGGATATAAATGGCAAGCTGTTTCTTCCCAAATATACACTCTCCCAGGGTGTTTGTACATACAAAGACTTCATCTACAGAACTGTGGAAATACCAGGATGTCCACACCATGTTGCTCCTTATT-???????????????????????????????????????????????????????????????????????????????????????????????????????????????????????????????????????????????????????????????????????????????????????????????????????????????????????????????????????????????????????????????????????????????????????????????????????????????????????????????????????????????????????????????????????????????????????????????????????????????????????????????????????????????????????????????????????????????????????????????????????????????????????????????????????????????????????????????????????????????????????????????????????????????????????????????????????????????????????????????????????????????????????????????????????????????????????????????????????????????????????????????????????????????????????????????????
	Akodon_kotosh_0                     ATGAAAATTCTACGGAAAAATCACCCACTACTTAAAATTGTTAATCACTCATTCATTGACTTACCAACCCCATCCAATATCTCATCCTGATGGAATTTTGGGTCACTACTCGGCGTATGCCTGATAATCCAAATTCTAACCGGTCTATTTCTAGCCATACACTACACATCAGACACAACCACAGCATTCTCTTCAGTAGCCCACATTTGCCGAGATGTAAACTACGGATGATTAATCCGCTATCTACACGCTAATGGAGCCTCCATATTCTTCATCTGTCTTTTTATTCATGTAGGTCGAGGAATCTACTACGGCTCTTATGTCCTCTCAGAAACCTGAAACATCGGCATCATTTTATTCCTCACAACTATAGCAACAGCATTCGTAGGATATGTATTACCATGAGGACAAATATCTTTCTGAGGAGCTACTGTAATCACAAATCTCCTCTCAGCGATTCCCTACATCGGAAGCACCCTTGTCGAATGAATCTGAGGAGGCTTCTCAGTTGATAAAGCCACCCTAACCCGCTTTTTCGCCTTCCATTTTATTTTACCTTTTATCATCACGGCCTTCACCTTAGTCCATCTACTATTCCTCCACGAGACAGGATCCAACAACCCATCAGGCTTAAACTCAGATTCCGACAAAATCCCATTTCACCCCTACTACACAATTAAAGATCTCCTGGGCATCTTCCTTCTATTACTAGCTCTCATAATTTTAGCCCTATTTTTCCCAGATGTCCTCGGGGACCCAGACAATTTTACCCCAGCAAACCCTCTAAACACTCCAGCACAC------------------------------------------------------------------------------------------------------------------------------------------------------------------------------------------------------------------------------------------------------------------------------------------------------------------------------------------------------?????????????????????????????????????????????????????????????????????????????????????????????????????????????????????????????????????????????????????????????????????????????????????????????????????????????????????????????????????????????????????????????????????????????????????????????????????????????????????????????????????????????????????????????????????????????????????????????????????????????????????????????????????????????????????????????????????????????????????????????????????????????????????????????????????????????????????????????????????????????????????????????????????????????????????????????????????????????????????????????????????????????????????????????????????????????????????????????????????????????????????????????????????????????????????????????????????????????????????????????????????????????????????????????????????????????????????????????????????????????????????????????????????????????????????????????????????????????????????????????????????????????????????????????????????????????????????????????????????????????????????????????????????????????????????????????????????????????????????????????????????????????????????????????????????????????????????????????????????????????????????????????????????????????????????????????????????????????????????????????????????????????????????????????????????????????????????????????????????????????????????????????????????????????????????????????????????????????????????????????????????????????????????????????????????????????????????????????????????????????????????????????????????????????????????????????????????????????????????????????????????????????????????????????????????????????????????????????????????????????????????????????????????????????????????????????????????????????????????????????????????????????????????????????????????????????????????????????????????????????????????????????????????????????????????????????????????????????????????????????????????????????????????????????????????????????????????????????????????????????????????????????????????????????????????????????????????????????????????????????????????????????????????????????????????????????????????????????????????????????????????????????????????????????????????????????????????????????????????????????????????????????????????????????????????????????????????????????????????????????????????????????????????????????????????????????????????????????????????????????????????????????????????????????????????????????????????????????????????????????????????????????????????????????????????????????????????????????????????????????????????????????????????????????????????????????????????????????????????????????????????????????????????????????????????????????????????????????????????????????????????????????????????????????????????????????????????????????????????????????????????????????????????????????????????????????????????????????????????????????????????????????????????????????????????????????????????????????????????????????????????????????????????????????????????????????????????????????????????????????????????????????????????????????????????????????????????????????????????????????????????????????????????????????????????????????????????????????????????????????????????????????????????????????????????????????????????????????????????????????????????????????????????????????????????????????????????????????????????????????????????????????????????????????????????????????????????????????????????????????????????????????????????????????????????????????????????????????????????????????????????????????????????????????????????????????????????????????????????????????????????????????????????????????????????????????????????????????????????????????????????????????????????????????????????????????????????????????????????????????????????????????????????????????????????????????????????????????????????????????????????????????????????????????????????????????????????????????????????????????????????????????????????????????????????????????????????????????????????????????????????????????????????????????????????????????????????????????????????????????????????????????????????????????????????????????????????????????????????????????????????????????????????????????????????????????????????????????????????????????????????????????????????????????????????????????????????????????????????????????????????????????????????????????????????????????????????????????????????????????????????????????????????????????????????????????????????????????????????????????????????????????????????????????????????????????????????????????????????????????????????????????????????????????????????????????????????????????????????????????????????????????????????????????????????????????????????????????????????????????????????????????????????????????????????????????????????????????????????????????????????????????????????????????????????????????????????????????????????????????????????????????????????????????????????????????????????????????????????????????????????????????????????????????????????????????????????????????????????????????????????????????????????????????????????????????????????????????????????????????????????????????????????????????????????????????????????????????????????????????????????????????????????????????????????????????????????????????????????????????????????????????????????????????????????????????????????????????????????????????????????????????????????????????????????????????????????????????????????????????????????????????????????????????????????????????????????????????????????????????????????????????????????????????????????????????????????????????????????????????????????????????????????????????????????????????????????????????????????????????????????????????????????????????????????????????????????????????????????????????????????????????????????????????????????????????????????????????????????????????????????????????????????????????????????????????????????????????????????????????????????????????????????????????????????????????????????????????????????????????????????????????????????????????????????????????????????????????????????????????????????????????????????????????????????????????????????????????????????????????????????????????????????????????????????????????????????????????????????????????????????????????????????????????????????????????????????????????????????????????????????????????????????????????????????????????????????????????????????????????????????????????????????????????????????????????????????????????????????????????????????????????????????????????????????????????????????????????????????????????????????????????????????????????????????????????????????????????????????????????????????????????????????????????????????????????????????????????????????????????????????????????????????????????????????????????????????????????????????????????????????????????????????????????????????????????????????????????????????????????????????????????????????????????????????????????????????????????????????????????????????????????????????????????????????????????????????????????????????????????????????????????????????????????????????????????????????????????????????????????????????????????????????????????????????????????????????????????????????????????????????????????????????????????????????????????????????????????????????????????????????????????????????????????????????????????????????????????????????????????????????????????????????????????????????????????????????????????????????????????????????????????????????????????????????????????????????????????????????????????????????????????????????????????????????????????????????????????????????????????????????????????????????????????????????????????????????????????????????????????????????????????????????????????????????????????????????????????????????????????????????????????????????????????????????????????????????????????????????????????????????????????????????????????????????????????????????????????????????????????????????????????????????????????????????????????????????????????????????????????????????????????????????????????????????????????????????????????????????????????????????????????????????????????????????????????????????????????????????????????????????????????????????????????????????????????????????????????????????????????????????????????????????????????????????????????????????????????????????????????????????????????????????????????????????????????????????????????????????????????????????????????????????????????????????????????????????????????????????????????????????????????????????????????????????????????????????????????????????????????????????????????????????????????????????????????????????????????????????????????????????????????????????????????????????????????????????????????????????????????????????????????????????????????????????????????????????????????????????????????????????????????????????????????????????????????????????????????????????????????????????????????????????????????????????????????????????????????????????????????????????????????????????????????????????????????????????????????????????????????????????????????????????????????????????????????????????????????????????????????????????????????????????????????????????????????????????????????????????????????????????????????????????????????????????????????????????????????????????????????????????????????????????????????????????????????????????????????????????????????????????????????????????????????????????????????????????????????????????????????????????????????????????????????????????????????????????????????????????????????????????????????????????????????????????????????????????????????????????????????????????????????????????????????????????????????????????????????????????????????????????????????????????????????????????????????????????????????????????????????????????????????????????????????????????????????????????????????????????????????????????????????????????????????????????????????????????????????????????????????????????????????????????????????????????????????????????????????????????????????????????????????????????????????????????????????????????????????????????????????????????????????????????????????????????????????????????????????????????????????????????????????????????????????????????????????????????????????????????????????????????????????????????????????????????????????????????????????????????????????????????????
	Akodon_lindberghi_0                 ATGAAAATCTTACGGAAAAATCACCCACTACTCAAAATTGTTAATCACTCATTTATTGATCTACCAACTCCATCTAACATCTCATCCTGATGAAATTTTGGGTCTTTGCTAGGTATATGCCTAGTAATCCAAATTCTAACAGGCCTATTCCTAGCCATGCACTACACATCAGACACAGCCACAGCATTCTCTTCAGTAGCCCATATCTGCCGAGACGTAAACTATGGTTGACTAATCCGCTACCTACACGCTAATGGAGCCTCTATATTCTTTATCTGCCTTTTCATCCACGTAGGCCGAGGAATCTACTACGGCTCCTATGTCCTCTCAGAAACTTGAAACATCGGCATCATCTTACTTCTCACAACCATAGCAACAGCATTCGTAGGATACGTACTTCCATGAGGACAAATATCCTTTTGAGGGGCTACTGTAATCACAAATCTCCTTTCAGCCATCCCCTACATTGGAAGCACCCTAGTCGAATGAATCTGAGGCGGCTTTTCAGTTGACAAAGCCACCCTCACCCGCTTCTTCGCCTTCCATTTTATCTTGCCTTTCATCATCGCAGCCTTCGCCTTAGTTCACCTTCTATTTCTCCACGAAACAGGATCCAACAACCCATCCGGCCTAAACTCAGACTCTGACAAAATCCCATTTCACCCCTACTACACAATCAAAGATCTGCTAGGCATCTTTCTCTTATTATTAGTTCTCATAACTTTAGCTTTATTTTTCCCAGATGTCCTCGGAGACCCAGATAATTTTACCCCAGCAAACCCTCTCAACACTCCAGCACACATTAAACCAGAATGGTATTTTCTATTTGCCTATGCCATTCTTCGATCTATCCCTAACAAATTAGGAGGCGTCTTAGCCCTCGTCCTCTCCATCCTCATCTTAGCAGCATTCCCATTACTAAATACTTCCAAACAACACGGTTTAATTTTCCGACCTGTCACACAAACCATTTATTGAATTTTTATCGCTAACCTTCTTGTACTTACATGAATTGGGGGCCAACCTGTTGAATATCCATTCACAACAATTGGACAAATCGCATCAATCACCTACTTCACCATCATTATTATTCTGATCCCAGTCTCCAACACCATCGAGAACAATATCATCAAGCTCTAA---?????????????????????????????????????????????????????????????????????????????????????????????????????????????????????????????????????????????????????????????????????????????????????????????????????????????????????????????????????????????????????????????????????????????????????????????????????????????????????????????????????????????????????????????????????????????????????????????????????????????????????????????????????????????????????????????????????????????????????????????????????????????????????????????????????????????????????????????????????????????????????????????????????????????????????????????????????????????????????????????????????????????????????????????????????????????????????????????????????????????????????????????????????????????????????????????????????????????????????????????????????????????????????????????????????????????????????????????????????????????????????????????????????????????????????????????????????????????????????????????????????????????????????????????????????????????????????????????????????????????????????????????????????????????????????????????????????????????????????????????????????????????????????????????????????????????????????????????????????????????????????????????????????????????????????????????????????????????????????????????????????????????????????????????????????????????????????????????????????????????????????????????????????????????????????????????????????????????????????????????????????????????????????????????????????????????????????????????????????????????????????????????????????????????????????????????????????????????????????????????????????????????????????????????????????????????????????????????????????????????????????????????????????????????????????????????????????????????????????????????????????????????????????????????????????????????????????????????????????????????????????????????????????????????????????????????????????????????????????????????????????????????????????????????????????????????????????????????????????????????????????????????????????????????????????????????????????????????????????????????????????????????????????????????????????????????????????????????????????????????????????????????????????????????????????????????????????????????????????????????????????????????????????????????????????????????????????????????????????????????????????????????????????????????????????????????????????????????????????????????????????????????????????????????????????????????????????????????????????????????????????????????????????????????????????????????????????????????????????????????????????????????????????????????????????????????????????????????????????????????????????????????????????????????????????????????????????????????????????????????????????????????????????????????????????????????????????????????????????????????????????????????????????????????????????????????????????????????????????????????????????????????????????????????????????????????????????????????????????????????????????????????????????????????????????????????????????????????????????????????????????????????????????????????????????????????????????????????????????????????????????????????????????????????????????????????????????????????????????????????????????????????????????????????????????????????????????????????????????????????????????????????????????????????????????????????????????????????????????????????????????????????????????????????????????????????????????????????????????????????????????????????????????????????????????????????????????????????????????????????????????????????????????????????????????????????????????????????????????????????????????????????????????????????????????????????????????????????????????????????????????????????????????????????????????????????????????????????????????????????????????????????????????????????????????????????????????????????????????????????????????????????????????????????????????????????????????????????????????????????????????????????????????????????????????????????????????????????????????????????????????????????????????????????????????????????????????????????????????????????????????????????????????????????????????????????????????????????????????????????????????????????????????????????????????????????????????????????????????????????????????????????????????????????????????????????????????????????????????????????????????????????????????????????????????????????????????????????????????????????????????????????????????????????????????????????????????????????????????????????????????????????????????????????????????????????????????????????????????????????????????????????????????????????????????????????????????????????????????????????????????????????????????????????????????????????????????????????????????????????????????????????????????????????????????????????????????????????????????????????????????????????????????????????????????????????????????????????????????????????????????????????????????????????????????????????????????????????????????????????????????????????????????????????????????????????????????????????????????????????????????????????????????????????????????????????????????????????????????????????????????????????????????????????????????????????????????????????????????????????????????????????????????????????????????????????????????????????????????????????????????????????????????????????????????????????????????????????????????????????????????????????????????????????????????????????????????????????????????????????????????????????????????????????????????????????????????????????????????????????????????????????????????????????????????????????????????????????????????????????????????????????????????????????????????????????????????????????????????????????????????????????????????????????????????????????????????????????????????????????????????????????????????????????????????????????????????????????????????????????????????????????????????????????????????????????????????????????????????????????????????????????????????????????????????????????????????????????????????????????????????????????????????????????????????????????????????????????????????????????????????????????????????????????????????????????????????????????????????????????????????????????????????????????????????????????????????????????????????????????????????????????????????????????????????????????????????????????????????????????????????????????????????????????????????????????????????????????????????????????????????????????????????????????????????????????????????????????????????????????????????????????????????????????????????????????????????????????????????????????????????????????????????????????????????????????????????????????????????????????????????????????????????????????????????????????????????????????????????????????????????????????????????????????????????????????????????????????????????????????????????????????????????????????????????????????????????????????????????????????????????????????????????????????????????????????????????????????????????????????????????????????????????????????????????????????????????????????????????????????????????????????????????????????????????????????????????????????????????????????????????????????????????????????????????????????????????????????????????????????????????????????????????????????????????????????????????????????????????????????????????????????????????????????????????????????????????????????????????????????????????????????????????????????????????????????????????????????????????????????????????????????????????????????????????????????????????????????????????????????????????????????????????????????????????????????????????????????????????????????????????????????????????????????????????????????????????????????????????????????????????????????????????????????????????????????????????????????????????????????????????????????????????????????????????????????????????????????????????????????????????????????????????????????????????????????????????????????????????????????????????????????????????????????????????????????????????????????????????????????????????????????????????????????????????????????????????????????????????????????????????????????????????????????????????????????????????????????????????????????????????????????????????????????????????????????????????????????????????????????????????????????????????????????????????????????????????????????????????????????????????????????????????????????????????????????????????????????????????????????????????????????????????????????????????????????????????????????????????????????????????????????????????????????????????????????????????????????????????????????????????????????????????????????????????????????????????????????????????????????????????????????????????????????????????????????????????????????????????????????????????????????????????????????????????????????????????????????????????????????????????????????????????????????????????????????????????????????????????????????????????????????????????????????????????????????????????????????????????????????????????????????????????????????????????????????????????????????????????????????????????????????????????????????????????????????????????????????????????????????????????????????????????????????????????????????????????????????????????????????????????????????????????????????????????????????????????????????????????????????????????????????????????????????????????????????????????????????????????????????????????????????????????????????????????????????????????????????????????????????????????????????????????????????????????????????????????????????????????????????????????????????????????????????????????????????????????????????????????????????????????????????????????????????????????????????????????????????????????????????????????????????????????????????????????????????????????????????????????????????????????????????????????????????????????????????????????????????????????????????????????????????????????????????????????????????????????????????????????????????????????????????????????????????????????????????????????????????????????????????????????????????????????????????????????????????????????????????????????????????????????????????????????????????????????????????????????????????????????????????????????????????????????????????????????????????????????????????????????????????????????????????????????????????????????????????????????????????????????????????????????????
	Akodon_lutescens_0                  ATGAAAATTTTACGGAAAAATCACCCACTACTCAAAATTATTAATCACTCATTTATCGACCTACCAACTCCATCTAACATCTCATCCTGATGAAATTTTGGGTCCCTACTAGGTATGTGCCTAGTGATCCAAATTCTAACAGGCCTATTCCTAGCCATACACTATACATCAGACACAACCACAGCATTCTCCTCAGTATCCCACATCTGCCGAGATGTAAACTACGGATGACTAATCCGCTACTTACACGCTAATGGAGCCTCTATATTCTTTATCTGCCTCTTCATCCATGTAGGCCGAGGTATTTACTACGGCTCCTATGTCCTCTCAGAAACCTGAAACATCGGCATCATCTTATTCCTCACAACTATAGCAACAGCATTCGTAGGGTATGTACTACCATGAGGACAAATGTCTTTCTGAGGGGCCACTGTAATCACAAATCTCCTTTCAGCCATCCCCTACATCGGAAGCACCCTAGTTGAATGAATCTGAGGTGGCTTTTCAGTTGACAAAGCCACCCTCACCCGCTTCTTCGCCTTCCATTTTATTTTACCCTTTATCATCGCAGCTTTCGCCCTAGTTCACCTTTTATTTCTCCACGAAACAGGATCCAATAACCCATCAGGCTTAAATTCAGACTCCGACAAAATCCCATTCCACCCCTACTACACAACCAAGGACCTCCTAGGCATTTTCCTTTTATTACTAGTTCTCATAATTTTAGCCTTATTTTTCCCAGACATCCTCGGAGACCCAGACAATTTTACTCCAGCAAACCCCCTCAACACCCCAGCACACATTAAACCAGAATGATATTTCCTATTTGCCTACGCCATTCTTCGATCTATCCCTAACAAACTAGGAGGTGTTTTAGCCCTCATCCTTTCCATCCTCATCCTAGCAGCATTCCCACTATTAAATACTTCCAAACAACACGGTTTAATTTTCCGACCTGTCACACAAACCATTTACTGAGTTTTCATTGCTAACCTTCTTGTACTTACATGAATTGGGGGCCAACCAGTCGAATATCCATTCACAATAATTGGACAAATCGCATCAATCACATACTTCACCATCATCATTATCCTTATCCCAGTCTCCAACACTATCGAGAACAATATTATCAAACTCTAA---???????????????????????????????????????????????????????????????????????????????????????????????????????????????????????????????????????????????????????????????????????????????????????????????????????????????????????????????????????????????????????????????????????????????????????????????????????????????????????????????????????????????????????????????????????????????????????????????????????????????????????????????????????????????????????????????????????????????????????????????????????????????????????????????????????????????????????????????????????????????????????????????????????????????????????????????????????????????????????????????????????????????????????????????????????????????????????????????????????????????????------------------------------GCCATTGAGCAGGCTATGAAGAGTCGTGAGATTCTGGGCATCTCAGACCCTCAGATACTGGCCCATGTGCTGACAGCCGGAGTGCAGAG?TCCTTGAATGACCCGCGCCTCTTCATCTCCTATGAGCCCAGTCCCCTCGAGGCTCCCCAGCAAGCACCAACGCTCACCAACCTCACCCAAGAAGAACTGCTGGCCCAGCTACAGAGGACCATCCACCATGAAGTTCTTGAAGGCAATGTGGGTTACCTGCGAGTGGATTACCTTCCTGGCCAGGAGGTACTGAGTGAGCTGGGGGAATTCTTGGTGGCCCATGTGTGGAGTCAGCTCATGAGCACCTCTTCCTTAGTACTGGATCTTCGGCACTGTGCTGGTGGTCACATCTCTGGGATACCTTATGTCATCTCCTACTTGCACCCTGGGAACACAGTCATGCACGTGGATACCATCTATGATCGCCCCTCCAACACCACCACTGAGATCTGGACCTTGCCTGAGGTCCTAGGGGAGAGATACAGTGCTGACAAAGATGTGGTAGTCCTCACCAGTGGACATACTGGGGGTGTGGCTGAGGACATCACCTACATCCTCAAGCAGATGCGCAGAGCCATAGTGGTGGGTGAGCGGACAGAGGGAGGTGCCCTGGACCTCCAGAAGCTGAGAATAGGCCAGTCCAACTTTTTCCTCACAGTTCCTGTGTCCAGGTCTCTGGGACCCCTGGGAGGAGGTGGCCAGACATGGGAAGGCAGCGGTGTGCTGCCTTGTGTGGGGACACCTGCAGAGCAGGCCCTAGAAAAGGCCCTGGCCATCCTCACCCTGCGCCGTGCCCTGCCAGGGGTTGTCCTCCGACTTCAGGAAGCCCTGCAGGACTATTACACACTGGTGGACCGAGTGCCGGGCCTGCTACACCATCTGGCTAGCATGGACTACTCAACCGTGGTCTCTGAGGATGACCTAGTGAC-----------------------------------------------------------------------------------------------------------------------------------------------------------------------------------------------------------------------------------------------------------------------------------------------------------------------------GAAAAGGCACCGGAAGAAGTGCAAAGGGAGAAGTGTTCCTTGGAAGGGAACACTTACCAAGAGCAGTCTCCAGTACTTCCGGATAAGCCTGCTGGTCAGAATTCAGTTCCGACTCAACGAGCATTGAAACTCCACCCTAAATTTTCAAAGAAATTCCAAGCTGATGGGAAGCCAAGAGACAAAGCAATTCACCAAGCCAGGCTTAGGCACTTCTGCCGCATCTGTGGGAATCCTTTCAACAGTGATGGGCACAACCGGAGATACCCAGTCCATGGGCCTGTGGATGCTAAAACCCAGAGCCTTTTCCGAAAGAAGGAAAAGAGAGTCACTTCCTGGCCAGACCTCATTGCCAGGGTTTTCCGGATTGATGTGAAGGCAGATGTGGATTCCATCCACCCCACCGAATTCTGCCATAACTGTTGGATCATTATGTACAGGAAGTTCAGTAGTGCCCCCTGCGAGGTCTACTTCCCAAGGAATGTGACCATGGAATGGCACCCTCATACACCATCCTGTGACATCTGCCTCACTGCCCACCCGGGGCTCAAGAGGAAGAAGAGGCATCAGCCAAATGTGCAGCTTAGCAAGAAACTAAAAACTGTGCTCAACCAAGCGAGACAGGACCGTCAGCGCAAGCGAGCTCAGGCTAGGGTCAGCAGCAGGGAAGTCATGCAGAAGATCTCTAACTGCAGTAAGATTCATCTCAGTACCAAACTTCTTGCAGTGGACTTCCCAGCACACTTTGTGAAATCCATCTCCTGCCAGATATGTGAACACATTCTGGCTGACCCCGTGGAGACCAGCTGTAAGCACGTATTTTGCAGGATCTGTATTCTCCGATGTCTCAAAGTCATGGGCAGCTATTGCCCCTCTTGCCGATATCCATGCTTCCCCACTGACCTGGAGAGTCCAGCGAAGTCCTTTCTGAACATCTTGAATTCTCTAATGGTGAAGTGTCCTGCACAAGAGTGCAATGAAGAGGTGAGTCTGGAAAAGTATAACCACCATGTCTCAAGTCACAAAGAGTCTAAAGAAACTTTGGTGCATATTAATAAAGGGGGCCGGCCTCGTCAGCATCTCCTGTCACTGACACGCAGGGCTCAGAAACATAGGCTGAGGGAGCTCAAGATTCAAGTCAAAGAATTTGCTGACAAAGAAGAAGGTGGGGATGTGAAGTCTGTATGCTTGACGTTGTTCTTGCTGGCACTGAGGGCCAGGAATGAACACAGACAAGCTGATGAGTTAGAGGCTATCATGCAGGGGAGGGGCTCTGGTCTGCAACCAGCTGTTTGCTTGGCCATTC----------------------------------------------------------------------------------------------------------------------------------------------------------------------------------------------------------------------------------------------------------------------------------------------------------------------------------------------------------------------------------------------------------------------------------------------------------------------------------------------------------------------------------------------------------------------------------------------------------------------------------------------------------------------------------------------------------------------------------------------------------TCCACACAGCCCGGGAAATGGCGAATGCTAAAGAAATCGCCAGAACCGTGCAGATGATGGGTGCTGACTTCATCATGTCTCTGGGGGACAACTTCTACTTCACTGGAGTACGTGATGTCAACGACAAGAGGTTCCAGGTATATGCTCAACCACAGGGTCAGAGATGACAGTGGAGAGG---------------ACCTTCCTCTGGGGA---GGGCAGAGGGAAGCAGAAGAGCCCCTATGAGCAGGCAGGTG-CCTTGGACATCAAGTGTTTCCTTTGTCCTTGGTCTCAGGTTTGGTGGGAGCAGCAGGGTGGCTGTTCTCCCCAGAGGTGGGGTGCCCTTTCTGTCTGTCACAGGAAACATTTGAGGATGTATTCTCTGATCGTACCCTCCGAAATATTCCCTGGTATGTGTTGGCTGGAAACCATGACCACCTTGGCAACGTCTCTGC-????????????????????????????????????????????????????????????????????????????????????????????????????????????????????????????????????????????????????????????????????????????????????????????????????????????????????????????????????????????????????????????????????????????????????????????????????????????????????????????????????????????????????????????????????????????????????????????????????????????????????????????????????????????????????????????????????????????????????????????????????????????????????????????????????????????????????????????????????????????????????????????????????????????????????????????????????????????????????????????????????????????????????????????????????????????????????????????????????????????????????????????????????????????????????????????????????????????????????????????????????????????????????????????????????????????????????????????????????????????????????????????????????????????????????????????????????????????????????????????????????????????????????????????????????????????????????????????????????????????????????????????????????????????????????????????????????????????????????????????????????????????????????????????????????????????????????????????????????????????????????????????????????????????????????????????????????????????????????????????????????????????????????????????????????????????????????????????????????????????????????????????????????????????????????????????????????????????????????????????????????????????????????????????????????????????????????????????????????????????????????????????????????????????????????????????????????????????????????????????????????????????????????????????????????????????????????????????????????????????????????????????????????????????????????????????????????????????????????????????????????????????????????????????????????????????????????????????????????????????????????????????????????????????????????????????????????????????????????????????????????????????????????????????????????????????????????????????????????????????????????????????????????????????????????????????????????????????????????????????????????????????????????????????????????????????????????????????????????????????????????????????????????????????????????????????????????????????????????????????????????????????????????????????????????????????????????????????????????????????????????????????????????????????????????????????????????????????????????????---------------GGTCCAGGCCCTGAATGGGGAAC?CGGTCCAGACTGAACAGTGATGAGTCTGCAGACACCACACAATCCAGGGAAGACAGCGCCTCTCAAGAAAACGATGCTCGAGATACCCCCAGTGACAGCAGAGACCAGGACAGTGAGGATGAAGCCGACAGCCGGCCTGAGGCAGCAGACTCCACTCAGGACAGTGAGAGCGAGGAGCACTGGGTAGGAGGTGGCAGCGAGGGGGACAGTAGCCATGGGGATGGCTCTGAGTTTGATAATGAAGGGATGTTCAGTGATGACCCCGAAAGCACCAGGAGTGATCG?GGCCACTCCAGGATGACCAGCGCTGGTGTCAGGTCAAAAGAATCTAAAGGGGTCCATGAGCTCACGAGCACCCAGGATTCAGATGACAGCCAGGCTGTGGGATTTTCAAGCAGCAAGTCCTTTAGAAGGTCCCAGATCTCTGAGGAAGATGACAAAGGTGAGCTCGCTGACAGCATCAGCAGGGAAACCCAGAGTGACTCCGCAGAGGACACGGACTCCAAGCAGGACACA?CCGAGAGTCAGTCCCAGGAAGACAGTCCAGAGGGACAAGACACCAGCAGTGAGTCCAGCGAGGAAGCCGATGGGCCATCCCAGGAAAGCAGCAGTGA?TCTCAGGAAGGGGTGGCCAGTGAGTCCAGGGGTGACAACCCAGATAACCTAAGTCAGTCCAGGGACCAAGAGGACAG---------TGAGGAGGACAGCCTGAGCACATTCTCCAGCTCAGAAAGTCGGTCCACAGAAGAGCAAGCTGACAGCCAGTCCAGCGAGAGCCTTAGACTCTCGGAGGAAAGTCAGGAGTCGGCCCAGGATGCTGACAGTTCCAGCCAGGAAGGTCTCCAGTCTCAGAGCGCTTCCCGGGAGAGCAGGAGCGAGGAG---AGCCGGTCTGAGCCGGAAAGCCATTCAGAGGAGGGCGACAGTGACTCTCAGGACAGTAGCAGATCCAGAGAAGACAGCAAGTCTACAGAGAGTATTTCAAGTAGTGAGGAAGACACCCATCCCCAGAACATGGAAGCTGACAATCGGAAGCTAACCGTCGATGCTTACCACAACAAACCCATCGGTGACCAAGATGACAATGATTGCCAAGAT-----------------------------------------------------GAGTTTATTGAGCTAGATATCGATGACGCA------GATGAAAAGACTGAAGGATCAGACACAGACAGACTTCTAAGCAATGCCCATGAAAAATCACTCAATATCCTTGGAGCAAAGGACGATGACTCTGGACGCACCAGCTGTTATGACCCTGACATCATTTTGGACACCGATTTCCACACCAGTGACATGTGTGATGGTATCTCGGAGTTTGCTCAGCCACAGAAGTTAAAAGAGGAAGCTGATCTCTTGTGCCTTGACCAGAAGAATATAAAGAACTCACCTTATGGTGCTTCCCTTGGCTCTCTGCACCC---CTGCATTACCCT---AGCAG---CGGAAGACAAACCACAGCTGCTTCTGAGCAATGAAACTGAGTCAACACATCAACCTGCCTCTACACAGATAAGCAATCCCGCTTCGCTAGCAAACATCGACTTTTATGCCCAAGTAAGCGACATTACACCAGCAGGGAGTGTGGTCCTTTCCCCGGGCCAAAAGATTAAGGCCGGGATAGCCCAGTGTAACGT---GCAGCCACAGCCAGAGGTGGCCG---CACCCTGTCAAGAAAATTATAGCATGAGCAGTGCCTACTTCTGTGAGTCGGATGCCAAAAAGTGCATCGCTGTGGCCCCTCATTTGGAGGCCACATCATGTGTAAAACCAAGCTTTAACCAGGAGGACATTTACATCACCACAGAAAGCCTTACCACTACTGCCCAGATGTCCGAGACAGCAGAGCTTGCTCCGGATGCTGAGATGCCTGTCCCAGACTACACCACGGTCCACACCGTGCAGTCTCCACGGGGCCTTATACTCAA-CGCAACTGCTTTGCATTTGCCTGACAAAAAGAAGTTCCTGTCCTCGTGTGGT---TATTGTATGACACGGGTATGTTGTTCACTGTACTTCTTTTAGCTGTAAGTTAGATAGGCCTAAAGTGGTCTGTTAAGATTTAAAAAGTAAGCGAGATAAACCATAGCATAATTTTCCAAATCTAATGTATCTTTGGGAAGACAAGAGCATTGTTTTCAGAATTATAATAATTGTGGCTCTGTTCGGAAA---AAGGACAGACACATTTGTAACAGTCTACCCTCAATTTATTTAAACCTTCATTTGTTCTCATGATCAGAGTGAATGAAAAGGAAGTGTTGGGGGGTGTCTCCGAGGGGTTAGATGTGCATATGCTAAGCTAGTTTTGAGTAACAGAGCTCAAGAGTCTTTGATAGCTCATCACTGAAATAAAGGGCTATCAGAAAATTATGGTCTTAATATCTAAAGTAGTATGAAATTTATCATGTTATGAACCCTTTTCTTTCCATAGGATATAAATGGCAAGCTGTTTCTTCCCAAATATACACTCTCCCAGGGTGTTTGTACATACAAAGACTTCATCTACAGAACTGTGGAAATACCAGGATGTCCACACCATGTTGCTCCTTATTT???????????????????????????????????????????????????????????????????????????????????????????????????????????????????????????????????????????????????????????????????????????????????????????????????????????????????????????????????????????????????????????????????????????????????????????????????????????????????????????????????????????????????????????????????????????????????????????????????????????????????????????????????????????????????????????????????????????????????????????????????????????????????????????????????????????????????????????????????????????????????????????????????????????????????????????????????????????????????????????????????????????????????????????????????????????????????????????????????????????????????????????????????????????????????????????????????
[truncated: 4,305,065 more chars]
