# Supplementary material for: The importance of the Andes in the evolutionary radiation of Sigmodontinae (Rodentia, Cricetidae), the most diverse group of mammals in the Neotropics
Source: Sci Rep. 2023 Feb 7;13:2207. doi: 10.1038/s41598-023-28497-0 (PMC9905555; doi:10.1038/s41598-023-28497-0)
Supplement: Supplementary file 11 — Supplementary Information 4. [file 41598_2023_28497_MOESM11_ESM.txt]

#NEXUS

[MCC tree from: "The Andean mountain's role on the Sigmodontinae (Rodentia: Cricetidae) evolutionary radiation"; Vallejos et al. 2023]
[Data: MCC tree from BEAST analysis, based on 11 gene matrix for 387 Sigmodontinae species (see Vallejos et al. 2023 methods for details)]

BEGIN TAXA;
	DIMENSIONS NTAX = 408;
	TAXLABELS
		Abrawayaomys_ruschii
		Abrothrix_andina
		Abrothrix_hirta
		Abrothrix_illutea
		Abrothrix_jelskii
		Abrothrix_lanosa
		Abrothrix_longipilis
		Abrothrix_manni
		Abrothrix_olivacea
		Abrothrix_sanborni
		Aegialomys_baroni
		Aegialomys_galapagoensis
		Aegialomys_ica
		Aegialomys_xanthaeolus
		Aepeomys_lugens
		Akodon_aerosus
		Akodon_affinis
		Akodon_albiventer
		Akodon_azarae
		Akodon_baliolus
		Akodon_boliviensis
		Akodon_budini
		Akodon_caenosus
		Akodon_cursor
		Akodon_dayi
		Akodon_dolores
		Akodon_fumeus
		Akodon_iniscatus
		Akodon_josemariarguedasi
		Akodon_juninensis
		Akodon_kadiweu
		Akodon_kofordi
		Akodon_kotosh
		Akodon_lindberghi
		Akodon_lutescens
		Akodon_mimus
		Akodon_mollis
		Akodon_montensis
		Akodon_mystax
		Akodon_oenos
		Akodon_orophilus
		Akodon_paranaensis
		Akodon_philipmyersi
		Akodon_polopi
		Akodon_reigi
		Akodon_siberiae
		Akodon_simulator
		Akodon_spegazzinii
		Akodon_subfuscus
		Akodon_surdus
		Akodon_sylvanus
		Akodon_toba
		Akodon_torques
		Akodon_varius
		Amphinectomys_savamis
		Andalgalomys_olrogi
		Andalgalomys_pearsoni
		Andinomys_edax
		Antillomys_rayi
		Arvicola_amphibius
		Auliscomys_boliviensis
		Auliscomys_pictus
		Auliscomys_sublimis
		Baiomys_taylori
		Bibimys_chacoensis
		Bibimys_labiosus
		Bibimys_torresi
		Blarinomys_breviceps
		Brucepattersonius_griserufescens
		Brucepattersonius_iheringi
		Brucepattersonius_nebulosus
		Brucepattersonius_soricinus
		Calassomys_apicalis
		Calomys_callidus
		Calomys_callosus
		Calomys_cerqueirai
		Calomys_expulsus
		Calomys_fecundus
		Calomys_hummelincki
		Calomys_laucha
		Calomys_lepidus
		Calomys_musculinus
		Calomys_sorella
		Calomys_tener
		Calomys_tocantinsi
		Calomys_venustus
		Castoria_angustidens
		Cerradomys_akroai
		Cerradomys_goytaca
		Cerradomys_langguthi
		Cerradomys_maracajuensis
		Cerradomys_marinhus
		Cerradomys_scotti
		Cerradomys_subflavus
		Cerradomys_vivoi
		Chelemys_megalonyx
		Chilomys_georgeledecii
		Chilomys_instans
		Chilomys_neisi
		Chilomys_percequilloi
		Chilomys_weksleri
		Chinchillula_sahamae
		Cricetulus_longicaudatus
		Cricetus_cricetus
		Delomys_altimontanus
		Delomys_dorsalis
		Delomys_sublineatus
		Deltamys_kempi
		Drymoreomys_albimaculatus
		Eligmodontia_bolsonensis
		Eligmodontia_dunaris
		Eligmodontia_hirtipes
		Eligmodontia_moreni
		Eligmodontia_morgani
		Eligmodontia_puerulus
		Eligmodontia_typus
		Eremoryzomys_polius
		Euneomys_chinchilloides
		Euneomys_fossor
		Euryoryzomys_emmonsae
		Euryoryzomys_lamia
		Euryoryzomys_legatus
		Euryoryzomys_macconnelli
		Euryoryzomys_nitidus
		Euryoryzomys_russatus
		Galenomys_garleppii
		Geoxus_annectens
		Geoxus_lafkenche
		Geoxus_michaelseni
		Geoxus_valdivianus
		Graomys_chacoensis
		Graomys_domorum
		Graomys_griseoflavus
		Handleyomys_alfaroi
		Handleyomys_chapmani
		Handleyomys_guerrerensis
		Handleyomys_intectus
		Handleyomys_melanotis
		Handleyomys_rostratus
		Handleyomys_saturatior
		Holochilus_brasiliensis
		Holochilus_chacarius
		Holochilus_nanus
		Holochilus_sciureus
		Hylaeamys_acritus
		Hylaeamys_laticeps
		Hylaeamys_megacephalus
		Hylaeamys_perenensis
		Hylaeamys_yunganus
		Ichthyomys_stolzmanni
		Irenomys_tarsalis
		Isthmomys_pirrensis
		Juliomys_ossitenuis
		Juliomys_pictipes
		Juliomys_rimofrons
		Juliomys_ximenezi
		Juscelinomys_huanchacae
		Kunsia_tomentosus
		Lenoxus_apicalis
		Loxodontomys_micropus
		Lundomys_molitor
		Megalomys_desmarestii
		Megalomys_luciae
		Melanomys_caliginosus
		Melanomys_chrysomelas
		Melanomys_columbianus
		Melanomys_idoneus
		Mesocricetus_auratus
		Microakodontomys_transitorius
		Microryzomys_altissimus
		Microryzomys_minutus
		Microtus_californicus
		Mindomys_hammondi
		Mus_musculus
		Neacomys_aletheia
		Neacomys_amoenus
		Neacomys_auriventer
		Neacomys_carceleni
		Neacomys_dubosti
		Neacomys_elieceri
		Neacomys_guianae
		Neacomys_jau
		Neacomys_macedoruizi
		Neacomys_marajoara
		Neacomys_minutus
		Neacomys_musseri
		Neacomys_paracou
		Neacomys_rosalindae
		Neacomys_serranensis
		Neacomys_spinosus
		Neacomys_tenuipes
		Neacomys_vargasllosai
		Neacomys_vossi
		Neacomys_xingu
		Necromys_amoenus
		Necromys_lactens
		Necromys_lasiurus
		Necromys_lenguarum
		Necromys_lilloi
		Necromys_obscurus
		Necromys_urichi
		Nectomys_apicalis
		Nectomys_squamipes
		Neomicroxus_bogotensis
		Neomicroxus_latebricola
		Neotoma_lepida
		Neotomys_ebriosus
		Nephelomys_albigularis
		Nephelomys_devius
		Nephelomys_keaysi
		Nephelomys_levipes
		Nephelomys_moerex
		Nephelomys_ricardopalmai
		Nesoryzomys_fernandinae
		Nesoryzomys_indefessus
		Nesoryzomys_narboroughi
		Nesoryzomys_swarthi
		Neusticomys_ferreirai
		Neusticomys_monticolus
		Neusticomys_peruviensis
		Neusticomys_vossi
		Notiomys_edwardsii
		Nyctomys_sumichrasti
		Oecomys_auyantepui
		Oecomys_bicolor
		Oecomys_catherinae
		Oecomys_cleberi
		Oecomys_concolor
		Oecomys_franciscorum
		Oecomys_mamorae
		Oecomys_matogrossensis
		Oecomys_paricola
		Oecomys_phaeotis
		Oecomys_rex
		Oecomys_roberti
		Oecomys_rutilus
		Oecomys_superans
		Oecomys_sydandersoni
		Oecomys_tapajinus
		Oecomys_trinitatis
		Oligoryzomys_andinus
		Oligoryzomys_arenalis
		Oligoryzomys_brendae
		Oligoryzomys_chacoensis
		Oligoryzomys_costaricensis
		Oligoryzomys_delicatus
		Oligoryzomys_destructor
		Oligoryzomys_flavescens
		Oligoryzomys_fulvescens
		Oligoryzomys_guille
		Oligoryzomys_longicaudatus
		Oligoryzomys_mattogrossae
		Oligoryzomys_messorius
		Oligoryzomys_microtis
		Oligoryzomys_moojeni
		Oligoryzomys_nigripes
		Oligoryzomys_pachecoi
		Oligoryzomys_rupestris
		Oligoryzomys_stramineus
		Oligoryzomys_utiaritensis
		Oligoryzomys_vegetus
		Onychomys_torridus
		Oreoryzomys_balneator
		Oryzomys_couesi
		Oryzomys_palustris
		Oryzomys_texensis
		Otonyctomys_hatti
		Ototylomys_phyllotis
		Oxymycterus_amazonicus
		Oxymycterus_dasytrichus
		Oxymycterus_delator
		Oxymycterus_hiska
		Oxymycterus_inca
		Oxymycterus_itapeby
		Oxymycterus_josei
		Oxymycterus_juliacae
		Oxymycterus_nasutus
		Oxymycterus_nigrifrons
		Oxymycterus_paramensis
		Oxymycterus_quaestor
		Oxymycterus_rufus
		Oxymycterus_wayku
		Oxymycterus_willkaurco
		Pattonimus_ecominga
		Pattonimus_musseri
		Paynomys_macronyx
		Pennatomys_nivalis
		Peromyscus_maniculatus
		Peromyscus_truei
		Phaenomys_ferrugineus
		Phodopus_sungorus
		Phyllotis_alisosiensis
		Phyllotis_amicus
		Phyllotis_andium
		Phyllotis_anitae
		Phyllotis_bonariensis
		Phyllotis_camiari
		Phyllotis_caprinus
		Phyllotis_darwinii
		Phyllotis_definitus
		Phyllotis_gerbillus
		Phyllotis_haggardi
		Phyllotis_limatus
		Phyllotis_magister
		Phyllotis_nogalaris
		Phyllotis_occidens
		Phyllotis_osilae
		Phyllotis_pearsoni
		Phyllotis_pehuenche
		Phyllotis_rupestris
		Phyllotis_stenops
		Phyllotis_tucumanus
		Phyllotis_vaccarum
		Phyllotis_xanthopygus
		Podoxymys_roraimae
		Pseudoryzomys_simplex
		Punomys_kofordi
		Rattus_norvegicus
		Reithrodon_auritus
		Reithrodontomys_megalotis
		Rhagomys_longilingua
		Rhagomys_rufescens
		Rhagomys_septentrionalis
		Rheomys_raptor
		Rheomys_thomasi
		Rhipidomys_albujai
		Rhipidomys_cariri
		Rhipidomys_emiliae
		Rhipidomys_gardneri
		Rhipidomys_ipukensis
		Rhipidomys_itoan
		Rhipidomys_latimanus
		Rhipidomys_leucodactylus
		Rhipidomys_macconnelli
		Rhipidomys_macrurus
		Rhipidomys_mastacalis
		Rhipidomys_nitela
		Rhipidomys_tribei
		Rhipidomys_venezuelae
		Rhipidomys_venustus
		Rhipidomys_wetzeli
		Salinomys_delicatus
		Scapteromys_aquaticus
		Scapteromys_meridionalis
		Scapteromys_tumidus
		Scolomys_melanops
		Scolomys_ucayalensis
		Scotinomys_teguina
		Sigmodon_alleni
		Sigmodon_alstoni
		Sigmodon_arizonae
		Sigmodon_fulviventer
		Sigmodon_hirsutus
		Sigmodon_hispidus
		Sigmodon_leucotis
		Sigmodon_mascotensis
		Sigmodon_ochrognathus
		Sigmodon_peruanus
		Sigmodon_toltecus
		Sigmodontomys_alfari
		Sooretamys_angouya
		Tanyuromys_aphrastus
		Tanyuromys_thomasleei
		Tapecomys_primus
		Tapecomys_wolffsohni
		Thalpomys_cerradensis
		Thalpomys_lasiotis
		Thaptomys_nigrita
		Thomasomys_andersoni
		Thomasomys_antoniobracki
		Thomasomys_apeco
		Thomasomys_aureus
		Thomasomys_auricularis
		Thomasomys_australis
		Thomasomys_baeops
		Thomasomys_bombycinus
		Thomasomys_caudivarius
		Thomasomys_cinereus
		Thomasomys_cinnameus
		Thomasomys_daphne
		Thomasomys_erro
		Thomasomys_fumeus
		Thomasomys_gracilis
		Thomasomys_hudsoni
		Thomasomys_ischyrus
		Thomasomys_kalinowskii
		Thomasomys_ladewi
		Thomasomys_macrotis
		Thomasomys_notatus
		Thomasomys_onkiro
		Thomasomys_oreas
		Thomasomys_paramorum
		Thomasomys_pardignasi
		Thomasomys_praetor
		Thomasomys_pyrrhonotus
		Thomasomys_salazari
		Thomasomys_silvestris
		Thomasomys_taczanowskii
		Thomasomys_ucucha
		Thomasomys_vulcani
		Transandinomys_bolivaris
		Transandinomys_talamancae
		Tylomys_nudicaudus
		Tylomys_watsoni
		Wiedomys_cerradensis
		Wiedomys_pyrrhorinos
		Wilfredomys_oenax
		Zygodontomys_brevicauda
	;
END;
BEGIN TREES;
	TRANSLATE
		1	Abrawayaomys_ruschii,
		2	Abrothrix_andina,
		3	Abrothrix_hirta,
		4	Abrothrix_illutea,
		5	Abrothrix_jelskii,
		6	Abrothrix_lanosa,
		7	Abrothrix_longipilis,
		8	Abrothrix_manni,
		9	Abrothrix_olivacea,
		10	Abrothrix_sanborni,
		11	Aegialomys_baroni,
		12	Aegialomys_galapagoensis,
		13	Aegialomys_ica,
		14	Aegialomys_xanthaeolus,
		15	Aepeomys_lugens,
		16	Akodon_aerosus,
		17	Akodon_affinis,
		18	Akodon_albiventer,
		19	Akodon_azarae,
		20	Akodon_baliolus,
		21	Akodon_boliviensis,
		22	Akodon_budini,
		23	Akodon_caenosus,
		24	Akodon_cursor,
		25	Akodon_dayi,
		26	Akodon_dolores,
		27	Akodon_fumeus,
		28	Akodon_iniscatus,
		29	Akodon_josemariarguedasi,
		30	Akodon_juninensis,
		31	Akodon_kadiweu,
		32	Akodon_kofordi,
		33	Akodon_kotosh,
		34	Akodon_lindberghi,
		35	Akodon_lutescens,
		36	Akodon_mimus,
		37	Akodon_mollis,
		38	Akodon_montensis,
		39	Akodon_mystax,
		40	Akodon_oenos,
		41	Akodon_orophilus,
		42	Akodon_paranaensis,
		43	Akodon_philipmyersi,
		44	Akodon_polopi,
		45	Akodon_reigi,
		46	Akodon_siberiae,
		47	Akodon_simulator,
		48	Akodon_spegazzinii,
		49	Akodon_subfuscus,
		50	Akodon_surdus,
		51	Akodon_sylvanus,
		52	Akodon_toba,
		53	Akodon_torques,
		54	Akodon_varius,
		55	Amphinectomys_savamis,
		56	Andalgalomys_olrogi,
		57	Andalgalomys_pearsoni,
		58	Andinomys_edax,
		59	Antillomys_rayi,
		60	Arvicola_amphibius,
		61	Auliscomys_boliviensis,
		62	Auliscomys_pictus,
		63	Auliscomys_sublimis,
		64	Baiomys_taylori,
		65	Bibimys_chacoensis,
		66	Bibimys_labiosus,
		67	Bibimys_torresi,
		68	Blarinomys_breviceps,
		69	Brucepattersonius_griserufescens,
		70	Brucepattersonius_iheringi,
		71	Brucepattersonius_nebulosus,
		72	Brucepattersonius_soricinus,
		73	Calassomys_apicalis,
		74	Calomys_callidus,
		75	Calomys_callosus,
		76	Calomys_cerqueirai,
		77	Calomys_expulsus,
		78	Calomys_fecundus,
		79	Calomys_hummelincki,
		80	Calomys_laucha,
		81	Calomys_lepidus,
		82	Calomys_musculinus,
		83	Calomys_sorella,
		84	Calomys_tener,
		85	Calomys_tocantinsi,
		86	Calomys_venustus,
		87	Castoria_angustidens,
		88	Cerradomys_akroai,
		89	Cerradomys_goytaca,
		90	Cerradomys_langguthi,
		91	Cerradomys_maracajuensis,
		92	Cerradomys_marinhus,
		93	Cerradomys_scotti,
		94	Cerradomys_subflavus,
		95	Cerradomys_vivoi,
		96	Chelemys_megalonyx,
		97	Chilomys_georgeledecii,
		98	Chilomys_instans,
		99	Chilomys_neisi,
		100	Chilomys_percequilloi,
		101	Chilomys_weksleri,
		102	Chinchillula_sahamae,
		103	Cricetulus_longicaudatus,
		104	Cricetus_cricetus,
		105	Delomys_altimontanus,
		106	Delomys_dorsalis,
		107	Delomys_sublineatus,
		108	Deltamys_kempi,
		109	Drymoreomys_albimaculatus,
		110	Eligmodontia_bolsonensis,
		111	Eligmodontia_dunaris,
		112	Eligmodontia_hirtipes,
		113	Eligmodontia_moreni,
		114	Eligmodontia_morgani,
		115	Eligmodontia_puerulus,
		116	Eligmodontia_typus,
		117	Eremoryzomys_polius,
		118	Euneomys_chinchilloides,
		119	Euneomys_fossor,
		120	Euryoryzomys_emmonsae,
		121	Euryoryzomys_lamia,
		122	Euryoryzomys_legatus,
		123	Euryoryzomys_macconnelli,
		124	Euryoryzomys_nitidus,
		125	Euryoryzomys_russatus,
		126	Galenomys_garleppii,
		127	Geoxus_annectens,
		128	Geoxus_lafkenche,
		129	Geoxus_michaelseni,
		130	Geoxus_valdivianus,
		131	Graomys_chacoensis,
		132	Graomys_domorum,
		133	Graomys_griseoflavus,
		134	Handleyomys_alfaroi,
		135	Handleyomys_chapmani,
		136	Handleyomys_guerrerensis,
		137	Handleyomys_intectus,
		138	Handleyomys_melanotis,
		139	Handleyomys_rostratus,
		140	Handleyomys_saturatior,
		141	Holochilus_brasiliensis,
		142	Holochilus_chacarius,
		143	Holochilus_nanus,
		144	Holochilus_sciureus,
		145	Hylaeamys_acritus,
		146	Hylaeamys_laticeps,
		147	Hylaeamys_megacephalus,
		148	Hylaeamys_perenensis,
		149	Hylaeamys_yunganus,
		150	Ichthyomys_stolzmanni,
		151	Irenomys_tarsalis,
		152	Isthmomys_pirrensis,
		153	Juliomys_ossitenuis,
		154	Juliomys_pictipes,
		155	Juliomys_rimofrons,
		156	Juliomys_ximenezi,
		157	Juscelinomys_huanchacae,
		158	Kunsia_tomentosus,
		159	Lenoxus_apicalis,
		160	Loxodontomys_micropus,
		161	Lundomys_molitor,
		162	Megalomys_desmarestii,
		163	Megalomys_luciae,
		164	Melanomys_caliginosus,
		165	Melanomys_chrysomelas,
		166	Melanomys_columbianus,
		167	Melanomys_idoneus,
		168	Mesocricetus_auratus,
		169	Microakodontomys_transitorius,
		170	Microryzomys_altissimus,
		171	Microryzomys_minutus,
		172	Microtus_californicus,
		173	Mindomys_hammondi,
		174	Mus_musculus,
		175	Neacomys_aletheia,
		176	Neacomys_amoenus,
		177	Neacomys_auriventer,
		178	Neacomys_carceleni,
		179	Neacomys_dubosti,
		180	Neacomys_elieceri,
		181	Neacomys_guianae,
		182	Neacomys_jau,
		183	Neacomys_macedoruizi,
		184	Neacomys_marajoara,
		185	Neacomys_minutus,
		186	Neacomys_musseri,
		187	Neacomys_paracou,
		188	Neacomys_rosalindae,
		189	Neacomys_serranensis,
		190	Neacomys_spinosus,
		191	Neacomys_tenuipes,
		192	Neacomys_vargasllosai,
		193	Neacomys_vossi,
		194	Neacomys_xingu,
		195	Necromys_amoenus,
		196	Necromys_lactens,
		197	Necromys_lasiurus,
		198	Necromys_lenguarum,
		199	Necromys_lilloi,
		200	Necromys_obscurus,
		201	Necromys_urichi,
		202	Nectomys_apicalis,
		203	Nectomys_squamipes,
		204	Neomicroxus_bogotensis,
		205	Neomicroxus_latebricola,
		206	Neotoma_lepida,
		207	Neotomys_ebriosus,
		208	Nephelomys_albigularis,
		209	Nephelomys_devius,
		210	Nephelomys_keaysi,
		211	Nephelomys_levipes,
		212	Nephelomys_moerex,
		213	Nephelomys_ricardopalmai,
		214	Nesoryzomys_fernandinae,
		215	Nesoryzomys_indefessus,
		216	Nesoryzomys_narboroughi,
		217	Nesoryzomys_swarthi,
		218	Neusticomys_ferreirai,
		219	Neusticomys_monticolus,
		220	Neusticomys_peruviensis,
		221	Neusticomys_vossi,
		222	Notiomys_edwardsii,
		223	Nyctomys_sumichrasti,
		224	Oecomys_auyantepui,
		225	Oecomys_bicolor,
		226	Oecomys_catherinae,
		227	Oecomys_cleberi,
		228	Oecomys_concolor,
		229	Oecomys_franciscorum,
		230	Oecomys_mamorae,
		231	Oecomys_matogrossensis,
		232	Oecomys_paricola,
		233	Oecomys_phaeotis,
		234	Oecomys_rex,
		235	Oecomys_roberti,
		236	Oecomys_rutilus,
		237	Oecomys_superans,
		238	Oecomys_sydandersoni,
		239	Oecomys_tapajinus,
		240	Oecomys_trinitatis,
		241	Oligoryzomys_andinus,
		242	Oligoryzomys_arenalis,
		243	Oligoryzomys_brendae,
		244	Oligoryzomys_chacoensis,
		245	Oligoryzomys_costaricensis,
		246	Oligoryzomys_delicatus,
		247	Oligoryzomys_destructor,
		248	Oligoryzomys_flavescens,
		249	Oligoryzomys_fulvescens,
		250	Oligoryzomys_guille,
		251	Oligoryzomys_longicaudatus,
		252	Oligoryzomys_mattogrossae,
		253	Oligoryzomys_messorius,
		254	Oligoryzomys_microtis,
		255	Oligoryzomys_moojeni,
		256	Oligoryzomys_nigripes,
		257	Oligoryzomys_pachecoi,
		258	Oligoryzomys_rupestris,
		259	Oligoryzomys_stramineus,
		260	Oligoryzomys_utiaritensis,
		261	Oligoryzomys_vegetus,
		262	Onychomys_torridus,
		263	Oreoryzomys_balneator,
		264	Oryzomys_couesi,
		265	Oryzomys_palustris,
		266	Oryzomys_texensis,
		267	Otonyctomys_hatti,
		268	Ototylomys_phyllotis,
		269	Oxymycterus_amazonicus,
		270	Oxymycterus_dasytrichus,
		271	Oxymycterus_delator,
		272	Oxymycterus_hiska,
		273	Oxymycterus_inca,
		274	Oxymycterus_itapeby,
		275	Oxymycterus_josei,
		276	Oxymycterus_juliacae,
		277	Oxymycterus_nasutus,
		278	Oxymycterus_nigrifrons,
		279	Oxymycterus_paramensis,
		280	Oxymycterus_quaestor,
		281	Oxymycterus_rufus,
		282	Oxymycterus_wayku,
		283	Oxymycterus_willkaurco,
		284	Pattonimus_ecominga,
		285	Pattonimus_musseri,
		286	Paynomys_macronyx,
		287	Pennatomys_nivalis,
		288	Peromyscus_maniculatus,
		289	Peromyscus_truei,
		290	Phaenomys_ferrugineus,
		291	Phodopus_sungorus,
		292	Phyllotis_alisosiensis,
		293	Phyllotis_amicus,
		294	Phyllotis_andium,
		295	Phyllotis_anitae,
		296	Phyllotis_bonariensis,
		297	Phyllotis_camiari,
		298	Phyllotis_caprinus,
		299	Phyllotis_darwinii,
		300	Phyllotis_definitus,
		301	Phyllotis_gerbillus,
		302	Phyllotis_haggardi,
		303	Phyllotis_limatus,
		304	Phyllotis_magister,
		305	Phyllotis_nogalaris,
		306	Phyllotis_occidens,
		307	Phyllotis_osilae,
		308	Phyllotis_pearsoni,
		309	Phyllotis_pehuenche,
		310	Phyllotis_rupestris,
		311	Phyllotis_stenops,
		312	Phyllotis_tucumanus,
		313	Phyllotis_vaccarum,
		314	Phyllotis_xanthopygus,
		315	Podoxymys_roraimae,
		316	Pseudoryzomys_simplex,
		317	Punomys_kofordi,
		318	Rattus_norvegicus,
		319	Reithrodon_auritus,
		320	Reithrodontomys_megalotis,
		321	Rhagomys_longilingua,
		322	Rhagomys_rufescens,
		323	Rhagomys_septentrionalis,
		324	Rheomys_raptor,
		325	Rheomys_thomasi,
		326	Rhipidomys_albujai,
		327	Rhipidomys_cariri,
		328	Rhipidomys_emiliae,
		329	Rhipidomys_gardneri,
		330	Rhipidomys_ipukensis,
		331	Rhipidomys_itoan,
		332	Rhipidomys_latimanus,
		333	Rhipidomys_leucodactylus,
		334	Rhipidomys_macconnelli,
		335	Rhipidomys_macrurus,
		336	Rhipidomys_mastacalis,
		337	Rhipidomys_nitela,
		338	Rhipidomys_tribei,
		339	Rhipidomys_venezuelae,
		340	Rhipidomys_venustus,
		341	Rhipidomys_wetzeli,
		342	Salinomys_delicatus,
		343	Scapteromys_aquaticus,
		344	Scapteromys_meridionalis,
		345	Scapteromys_tumidus,
		346	Scolomys_melanops,
		347	Scolomys_ucayalensis,
		348	Scotinomys_teguina,
		349	Sigmodon_alleni,
		350	Sigmodon_alstoni,
		351	Sigmodon_arizonae,
		352	Sigmodon_fulviventer,
		353	Sigmodon_hirsutus,
		354	Sigmodon_hispidus,
		355	Sigmodon_leucotis,
		356	Sigmodon_mascotensis,
		357	Sigmodon_ochrognathus,
		358	Sigmodon_peruanus,
		359	Sigmodon_toltecus,
		360	Sigmodontomys_alfari,
		361	Sooretamys_angouya,
		362	Tanyuromys_aphrastus,
		363	Tanyuromys_thomasleei,
		364	Tapecomys_primus,
		365	Tapecomys_wolffsohni,
		366	Thalpomys_cerradensis,
		367	Thalpomys_lasiotis,
		368	Thaptomys_nigrita,
		369	Thomasomys_andersoni,
		370	Thomasomys_antoniobracki,
		371	Thomasomys_apeco,
		372	Thomasomys_aureus,
		373	Thomasomys_auricularis,
		374	Thomasomys_australis,
		375	Thomasomys_baeops,
		376	Thomasomys_bombycinus,
		377	Thomasomys_caudivarius,
		378	Thomasomys_cinereus,
		379	Thomasomys_cinnameus,
		380	Thomasomys_daphne,
		381	Thomasomys_erro,
		382	Thomasomys_fumeus,
		383	Thomasomys_gracilis,
		384	Thomasomys_hudsoni,
		385	Thomasomys_ischyrus,
		386	Thomasomys_kalinowskii,
		387	Thomasomys_ladewi,
		388	Thomasomys_macrotis,
		389	Thomasomys_notatus,
		390	Thomasomys_onkiro,
		391	Thomasomys_oreas,
		392	Thomasomys_paramorum,
		393	Thomasomys_pardignasi,
		394	Thomasomys_praetor,
		395	Thomasomys_pyrrhonotus,
		396	Thomasomys_salazari,
		397	Thomasomys_silvestris,
		398	Thomasomys_taczanowskii,
		399	Thomasomys_ucucha,
		400	Thomasomys_vulcani,
		401	Transandinomys_bolivaris,
		402	Transandinomys_talamancae,
		403	Tylomys_nudicaudus,
		404	Tylomys_watsoni,
		405	Wiedomys_cerradensis,
		406	Wiedomys_pyrrhorinos,
		407	Wilfredomys_oenax,
		408	Zygodontomys_brevicauda
	;
	TREE * UNTITLED = [&R] (((((((1:7.003203303,319:7.003203303)0.911909795630726:1.11979778,(204:1.517287149,205:1.517287149)1:6.605713933)0.792811839323467:0.272859777,((((((((2:1.333794374,9:1.333794374)1:1.027556351,(4:2.018273923,5:2.018273923)0.929527836504581:0.3430768019)1:0.3310009203,((3:1.78158526,7:1.78158526)1:0.7214235087,((6:0.8537745711,10:0.8537745711)0.958421423537703:0.2936356388,8:1.14741021)1:1.355598559)0.995771670190275:0.1893428769)1:1.115549655,(((96:1.730807529,286:1.730807529)1:0.8160000108,222:2.546807539)0.548273431994362:0.04179112911,((127:1.550870427,130:1.550870427)1:0.4012056178,(128:0.5367812181,129:0.5367812181)1:1.415294827)0.966878083157153:0.6365226237)1:1.219302632)1:2.902858949,((((153:2.277845526,154:2.277845526)0.812544045102185:0.8758911197,(155:1.942448685,156:1.942448685)1:1.211287961)1:3.166971236,290:6.320707881)0.439746300211416:0.2042848667,((405:2.175735558,406:2.175735558)0.973220577871741:0.828247302,407:3.00398286)1:3.521009888)1:0.1857675017)1:0.4994685479,((((((56:2.411618153,57:2.411618153)1:2.095465558,((((((61:0.4858629839,62:0.4858629839)1:1.386357606,63:1.87222059)1:1.041947779,126:2.914168368)0.801268498942918:0.2297817621,160:3.14395013)0.997885835095137:0.7733965683,(342:2.964276008,(364:1.166390911,365:1.166390911)1:1.797885096)0.987315010570824:0.953070691)0.961240310077519:0.1473243758,(((292:0.0780949258,295:0.0780949258)1:2.4490071,(305:1.516850776,(307:1.052666458,312:1.052666458)0.999295278365046:0.4641843178)0.962649753347428:1.010251251)1:1.476138459,(((293:0.9208034057,301:0.9208034057)1:1.344245671,((((294:0.48409776,302:0.48409776)0.362226920366455:0.2235492022,311:0.7076469623)0.29245947850599:0.05640067469,306:0.764047637)1:1.057675516,(300:1.094518671,308:1.094518671)1:0.7272044817)0.999295278365046:0.4433259241)1:1.581833343,((((296:0.9087471623,314:0.9087471623)0.81677237491191:0.592390658,298:1.50113782)0.5630725863284:0.3339323535,((297:1.087239805,310:1.087239805)0.313601127554616:0.4640754968,((303:0.2492703968,313:0.2492703968)1:1.095131872,309:1.344402269)0.501761804087385:0.2069130323)0.0810429880197322:0.2837548724)1:0.6827679265,(299:1.915682459,304:1.915682459)0.999295278365046:0.6021556418)1:1.32904432)0.908386187455955:0.1563580647)0.976039464411557:0.06143058899)1:0.4424126363)0.179704016913319:0.1413876576,(((110:0.3055213774,116:0.3055213774)1:1.396273288,((((111:0.8644263022,115:0.8644263022)1:0.1313979965,113:0.9958242987)0.998590556730092:0.2967314283,112:1.292555727)0.651162790697674:0.1991989618,114:1.491754689)0.996476391825229:0.2100399764)1:2.634272474,((131:1.185923919,133:1.185923919)0.476391825229035:0.0819424687,132:1.267866387)1:3.068200752)0.780831571529246:0.3124042291)1:1.121393025,(((((((74:0.695242993,(((75:0.1172934968,85:0.1172934968)1:0.1641551602,78:0.281448657)0.866102889358703:0.09997838285,86:0.3814270398)0.924594785059901:0.3138159531)0.214940098661029:0.07028449612,76:0.7655274891)0.732205778717407:1.82390356,80:2.58943105)0.472163495419309:0.3197062621,77:2.909137312)0.859760394644116:0.185839123,79:3.094976435)0.998590556730092:0.6132797814,84:3.708256216)1:0.5661638644,(81:2.204624819,(82:1.073964174,83:1.073964174)1:1.130660645)1:2.069795262)1:1.495444312)0.997885835095137:0.3450287138,73:6.114893107)1:0.6146610622,((105:1.13480242,106:1.13480242)0.992952783650458:0.4357889246,107:1.570591345)1:5.158962824)1:0.4806746289)1:0.6736372745,((58:2.172162944,317:2.172162944)1:5.412419906,(102:7.410081675,(((118:2.976534323,119:2.976534323)1:1.11487237,207:4.091406693)0.54122621564482:0.7550233864,151:4.84643008)1:2.563651595)0.930937279774489:0.1745011758)0.911205073995772:0.2992832219)0.898520084566596:0.4053103346,((((((((((((16:0.03396155722,50:0.03396155722)1:0.9835318992,(17:0.71940698,20:0.71940698)1:0.2980864765)0.515151515151515:0.1585689139,((((29:0.04785156891,41:0.04785156891)1:0.1910992924,37:0.2389508613)1:0.3839260015,53:0.6228768628)1:0.3202260237,33:0.9431028866)0.535588442565187:0.2329594838)0.948555320648344:0.3718480654,(18:1.407504669,(47:0.7698707222,54:0.7698707222)1:0.6376339464)0.607470049330514:0.1404057672)0.570824524312896:0.09550101643,(22:0.2854758061,46:0.2854758061)1:1.357935646)1:0.4750149955,((25:0.7701516325,(26:0.2844856133,52:0.2844856133)1:0.4856660192)1:0.6176625137,28:1.387814146)1:0.7306123015)0.733615221987315:0.1701150149,(((19:1.296441318,(24:1.034373883,(38:0.9615585504,(42:0.8325778321,45:0.8325778321)0.980972515856237:0.1289807183)0.389711064129669:0.07281533239)0.997885835095137:0.262067435)0.995066948555321:0.2487001931,((((((21:0.3929614994,(40:0.2203567273,48:0.2203567273)0.623678646934461:0.1726047721)1:0.1823568171,44:0.5753183165)0.725158562367865:0.08681835661,51:0.6621366731)1:0.4068821162,((23:0.2441582202,35:0.2441582202)1:0.3846845597,49:0.6288427799)1:0.4401760094)0.978858350951374:0.2036129017,((27:0.4261036991,32:0.4261036991)1:0.6611077041,30:1.087211403)0.995066948555321:0.1854202879)0.644115574348132:0.1088522236,31:1.381483915)0.902748414376321:0.1636575963)0.999295278365046:0.4243924246,((34:0.1713394791,39:0.1713394791)1:1.4960507,43:1.667390179)0.922480620155039:0.3021437564)1:0.3190075271)0.982381959126145:0.446954587,36:2.73549605)1:0.760912233,(87:3.435224871,108:3.435224871)0.451726568005638:0.06118341178)1:0.583030875,(((((195:2.547260736,199:2.547260736)0.760394644115574:0.2221568942,((196:2.274084034,((197:1.093587919,198:1.093587919)1:1.088855755,200:2.182443674)0.787174066243834:0.09164035986)0.924594785059901:0.3496629475,201:2.623746982)0.428470754052149:0.1456706483)0.998590556730092:0.6444811327,(366:1.585129796,367:1.585129796)1:1.828768967)0.689217758985201:0.2788446091,315:3.692743372)1:0.2550657399,368:3.947809112)0.793516560958421:0.1316300459)1:1.257975001,(157:2.30518278,(((((269:0.3915685168,271:0.3915685168)0.964059196617336:0.2203039559,274:0.6118724727)1:0.5370846865,270:1.148957159)0.924594785059901:0.1757011872,277:1.324658346)0.226215644820296:0.2369666405,(((272:1.098130341,279:1.098130341)0.12262156448203:0.1753837699,278:1.273514111)0.12262156448203:0.07587559364,((((273:0.5239072442,(275:0.1656391455,281:0.1656391455)1:0.3582680988)1:0.2732419006,280:0.7971491448)0.952783650458069:0.2939037676,282:1.091052912)0.37138830162086:0.04542195446,(276:0.5348119972,283:0.5348119972)0.985200845665962:0.6016628697)0.0133897110641297:0.2129148378)0.96969696969697:0.2122352821)0.977448907681466:0.7435577932)1:3.032231378)1:0.5190608394,((((65:0.09296255998,66:0.09296255998)1:1.861381893,67:1.954344453)1:3.010583039,((68:3.331059648,((69:1.251579216,71:1.251579216)0.99154334038055:0.5781889395,(70:1.044240417,72:1.044240417)0.997885835095137:0.7855277391)0.996476391825229:1.501291492)0.999295278365046:0.7975812582,159:4.128640907)1:0.8362865853)0.883016208597604:0.4113316598,(158:4.497849628,((343:0.6095421405,345:0.6095421405)0.84707540521494:0.5068370589,344:1.116379199)1:3.381470429)1:0.8784095236)1:0.4802158462)1:2.432701409)0.153629316420014:0.1066844524)1:0.09144333092,((((((15:0.03896211341,101:0.03896211341)0.186046511627907:1.682084986,(99:0.8914462309,100:0.8914462309)0.812544045102185:0.8296008689)0.186751233262861:0.09136564888,(97:0.7271718588,98:0.7271718588)0.804087385482734:1.08524089)0.801973220577872:3.833705274,((((369:1.968758273,391:1.968758273)0.983791402396054:1.284211091,383:3.252969363)0.93446088794926:0.2916383546,(((371:2.403053826,(375:1.003884561,(385:0.03726740881,398:0.03726740881)1:0.9666171523)1:1.399169265)0.481324876673714:0.506958327,(386:2.686447479,(387:1.767448999,388:1.767448999)0.943622269203665:0.9189984798)0.330514446793517:0.2235646744)0.652572233967583:0.285214339,389:3.195226492)0.743481324876674:0.3493812257)0.151515151515152:0.04008102119,(((370:1.86004749,394:1.86004749)0.483439041578576:0.3370485058,((372:0.6192104849,393:0.6192104849)0.995771670190275:1.356829065,(373:1.380945443,395:1.380945443)0.994362226920366:0.5950941065)0.709654686398872:0.2210564459)0.981677237491191:1.17721652,((374:1.116690963,380:1.116690963)0.987315010570824:1.85352071,((((376:1.376690312,400:1.376690312)0.979563072586328:0.2858228341,382:1.662513146)0.971811134601832:0.7909247718,381:2.453437918)0.44538407329105:0.3071222633,((((377:1.211260441,379:1.211260441)0.523608174770965:0.5072015026,(((378:1.266372899,396:1.266372899)0.384073291050035:0.1410974866,384:1.407470386)0.512332628611698:0.2076875675,392:1.615157953)0.451021846370684:0.1033039907)0.515151515151515:0.02433399508,(397:0.9253461958,399:0.9253461958)0.992952783650458:0.817449743)0.949260042283298:0.6037512639,390:2.346547203)0.605355884425652:0.4140129782)0.346018322762509:0.2096514926)0.870331219168428:0.4041008424)0.331219168428471:0.2103762231)0.837209302325581:2.061429284)0.976039464411557:0.9573646587,(((326:4.403094701,((((((327:0.8619831085,335:0.8619831085)0.972515856236786:0.5003882925,(((328:0.219525646,330:0.219525646)1:0.2784593761,336:0.497985022)0.985200845665962:0.3998446468,337:0.8978296688)1:0.4645417322)0.918252290345314:0.2010665735,329:1.563437974)0.529245947850599:0.2312391947,((331:0.9135308779,338:0.9135308779)0.998590556730092:0.5603208714,339:1.473851749)0.631430584918957:0.32082542)0.610993657505285:1.20452802,(332:2.972119599,333:2.972119599)0.213530655391121:0.02708558961)0.71599718111346:0.3398574272,340:3.339062616)0.575052854122622:1.064032085)0.973925299506695:0.3101485824,334:4.713243283)0.90415785764623:1.126697865,341:5.839941148)0.992248062015504:0.7635415338)1:0.2667645818,((321:2.583563898,323:2.583563898)1:1.048744889,322:3.632308787)1:3.237938476)1:1.617056927)1:0.09842829732,((((((((((((((((11:0.1129024446,13:0.1129024446)0.999295278365046:0.1889268121,12:0.3018292567)1:0.8369080855,14:1.138737342)1:1.499806697,(214:1.779737769,((215:1.543947779,217:1.543947779)0.159971811134602:0.1315165651,216:1.675464344)0.228329809725159:0.1042734249)0.995771670190275:0.8588062704)0.984496124031008:0.2773014636,((162:0.1862375915,163:0.1862375915)1:2.559635451,((164:1.27854839,(165:1.000551793,((166:0.7368454214,167:0.7368454214)0.909795630725863:0.1809933611,360:0.9178387825)0.83861874559549:0.0827130109)0.952783650458069:0.277996597)1:1.183823677,287:2.462372067)0.321353065539112:0.2835009753)0.698379140239605:0.1699724601)0.287526427061311:0.1428195772,(362:1.786493757,363:1.786493757)1:1.272171323)0.997885835095137:0.8459483689,(264:2.44884932,(265:1.143590466,266:1.143590466)1:1.305258854)1:1.455764128)0.743481324876674:0.3131488724,(55:3.236622617,(202:0.8912095181,203:0.8912095181)1:2.345413099)1:0.9811397036)1:0.6789423773,((141:2.710488334,((142:0.9677778501,143:0.9677778501)0.998590556730092:0.6119432103,144:1.57972106)1:1.130767274)1:0.7981048521,316:3.508593186)1:1.388111512)0.361522198731501:0.0152824252,((((88:0.7525038617,93:0.7525038617)1:1.402122271,(((89:0.06667948089,94:0.06667948089)0.944326990838619:0.1116118881,95:0.178291369)1:0.6546741697,90:0.8329655386)1:1.321660594)1:1.001676227,(91:1.635655157,92:1.635655157)1:1.520647202)1:1.430571099,361:4.586873458)0.725863284002819:0.3251136653)0.96476391825229:0.5480526051,161:5.460039729)0.904862579281184:0.6560037127,((169:4.178274068,((((((((241:0.4397664177,242:0.4397664177)0.907681465821001:0.1815739669,250:0.6213403846)1:0.9846990226,247:1.606039407)0.975334742776603:0.06990584636,(243:0.8417322894,257:0.8417322894)1:0.8342129643)0.998590556730092:0.2062870408,(244:1.529399032,(256:0.9437533993,259:0.9437533993)0.999295278365046:0.585645633)0.997181113460183:0.3528332622)1:0.1831755963,(((((245:1.06644765,(249:0.7733909654,261:0.7733909654)1:0.2930566848)0.873854827343199:0.1803010597,246:1.24674871)0.757575757575758:0.06500455773,253:1.311753268)1:0.2828968497,260:1.594650117)0.68569415081043:0.1346928529,(255:1.320935359,258:1.320935359)1:0.4084076114)1:0.3360649205)0.885835095137421:0.1271805482,(248:1.20662724,251:1.20662724)1:0.9859611991)1:0.3208700419,(252:1.728845208,254:1.728845208)0.957011980267794:0.784613273)0.967582804792107:1.664815587)0.989429175475687:1.110298313,(((170:1.296440637,171:1.296440637)1:2.329590514,263:3.626031151)0.997885835095137:1.016243881,((((((((175:0.0896563817,186:0.0896563817)1:0.466789584,183:0.5564459657)0.990133897110641:0.1326771589,185:0.6891231247)1:1.906291685,((181:0.8940725222,182:0.8940725222)0.977448907681466:1.396670147,(188:1.736549848,191:1.736549848)0.558844256518675:0.5541928216)0.482734319943622:0.3046721398)0.940098661028894:1.108422757,(179:3.367090183,(180:1.680959684,((184:0.8653016698,193:0.8653016698)0.193798449612403:0.01810224764,194:0.8834039174)0.997885835095137:0.7975557669)1:1.686130499)0.989429175475687:0.3367473836)0.981677237491191:0.1006187061,(((176:0.4985555545,178:0.4985555545)1:0.7297849335,190:1.228340488)0.699788583509514:0.3532112344,192:1.581551722)1:2.22290455)0.552501761804087:0.3040651097,(177:2.618800775,189:2.618800775)0.994362226920366:1.489720607)0.996476391825229:0.3487177397,187:4.457239122)0.715292459478506:0.1850359099)1:0.6462973484)0.989429175475687:0.827471061)0.0394644115574348:0.05254746646,(109:3.923440799,117:3.923440799)1:2.245150109)1:0.2962924754,(((59:3.534272515,137:3.534272515)0.460887949260042:1.131132828,(134:3.010115462,(((135:0.8130109825,136:0.8130109825)0.276955602536998:0.1492009244,140:0.9622119069)1:1.81723007,(138:1.374185647,139:1.374185647)1:1.40525633)0.980267794221283:0.2306734848)1:1.655289881)0.420718816067653:0.5535388984,(((((120:2.790613599,((121:1.226280583,(122:0.4198754125,124:0.4198754125)0.999295278365046:0.8064051703)1:0.9843150387,125:2.210595621)0.994362226920366:0.5800179776)1:0.4103049597,123:3.200918559)0.849894291754757:0.3635223051,(401:2.333006584,402:2.333006584)1:1.231434279)1:0.7452583223,((((224:1.644701978,232:1.644701978)0.617336152219873:0.319018609,((((225:0.767355343,227:0.767355343)0.995066948555321:0.4981509732,228:1.265506316)0.404510218463707:0.2131164201,237:1.478622736)0.888653981677238:0.3283263781,((((229:0.4214760707,230:0.4214760707)1:0.7660520876,233:1.187528158)0.813248766737139:0.3273144473,(238:1.372639777,240:1.372639777)0.454545454545455:0.1422028283)0.341085271317829:0.1016115985,(235:1.524006725,239:1.524006725)0.990838618745596:0.09244747878)0.520789288231149:0.1904949103)0.98661028893587:0.1567714725)0.953488372093023:0.7969658407,((226:2.188123373,234:2.188123373)0.226215644820296:0.0537706173,231:2.241893991)0.975334742776603:0.5187924371)0.168428470754052:0.1887227803,236:2.949409208)0.99154334038055:1.360289978)0.81183932346723:0.5109451458,(((((145:1.308417195,148:1.308417195)0.535588442565187:0.3213717017,146:1.629788897)0.962649753347428:0.5522310205,147:2.182019917)1:1.333596583,149:3.515616501)0.993657505285412:0.6528440501,((173:2.868957941,(((((208:0.6957389223,213:0.6957389223)0.990133897110641:0.3124499522,212:1.008188875)0.393939393939394:0.1606986471,209:1.168887522)1:0.6917354796,211:1.860623001)0.732205778717407:0.4262881352,(284:1.240380753,285:1.240380753)1:1.046530383)0.867512332628612:0.5820468046)0.995771670190275:0.4422572684,210:3.311215209)1:0.8572453411)0.937279774489077:0.6521837813)0.642706131078224:0.3982999094)0.96969696969697:1.245939142)0.974630021141649:0.8049670958,408:7.269850479)0.247357293868922:0.1601740619,(346:1.889872641,347:1.889872641)1:5.5401519)1:1.155707947)1:2.207644186,((150:4.807212354,(((218:0.5915761193,220:0.5915761193)0.961945031712474:2.107380738,(219:0.9127021504,221:0.9127021504)1:1.786254707)0.908386187455955:1.638122748,(324:1.764565927,325:1.764565927)0.994362226920366:2.572513678)0.862579281183932:0.4701327492)1:3.930760019,((((((349:1.145974937,353:1.145974937)1:0.6618986724,357:1.807873609)0.99154334038055:0.4294878615,((351:1.671086935,356:1.671086935)1:0.3463187303,(354:1.071675604,359:1.071675604)1:0.9457300607)0.993657505285412:0.2199558058)1:1.026896802,(352:2.487256457,355:2.487256457)1:0.7770018158)0.985200845665962:0.4979827345,358:3.762241007)0.744186046511628:0.4385610964,350:4.200802103)1:4.53717027)1:2.0554043)1:4.295273032,(((((60:3.272327271,172:3.272327271)1:8.713486067,((103:6.433763405,104:6.433763405)1:2.219531703,(168:7.626282016,291:7.626282016)0.967582804792107:1.027013092)1:3.33251823)0.995771670190275:0.3196627808,(174:4.952737096,318:4.952737096)1:7.352739023)0.797040169133192:0.4044020535,(((64:6.023884316,348:6.023884316)1:2.280278396,((152:4.948702531,320:4.948702531)0.985905567300916:0.6158767221,(262:4.291589369,(288:2.930436912,289:2.930436912)1:1.361152457)1:1.272989884)1:2.739583459)1:0.9838450225,206:9.288007735)1:3.421870438)0.990838618745596:0.4486717134,((223:5.021606978,267:5.021606978)1:5.324879986,(268:4.411205458,(403:1.251463455,404:1.251463455)1:3.159742003)1:5.935281506)1:2.812062922)1:1.930099819)1:0;
END;
