# Supplementary material for: The importance of the Andes in the evolutionary radiation of Sigmodontinae (Rodentia, Cricetidae), the most diverse group of mammals in the Neotropics
Source: Sci Rep. 2023 Feb 7;13:2207. doi: 10.1038/s41598-023-28497-0 (PMC9905555; doi:10.1038/s41598-023-28497-0)
Supplement: Supplementary file 12 — Supplementary Information 5. [file 41598_2023_28497_MOESM12_ESM.txt]

#NEXUS

[ML tree from: "The Andean mountain's role on the Sigmodontinae (Rodentia: Cricetidae) evolutionary radiation"; Vallejos et al. 2023]
[Data: ML tree from IQTREE analysis, based on 11 gene matrix and 2958 Parada's UCEs for 389 Sigmodontinae species (see Vallejos et al. 2023 methods and supplement for details)]


begin trees;
	tree tree_1 = [&R] ((((((((((((((((((((((((((((('Phyllotis limatus':0.01119,'Phyllotis vaccarum':0.011523):0.012007,'Phyllotis pehuenche':0.047351):0.008118,('Phyllotis caprinus':0.030126,'Phyllotis xanthopygus':0.034577):0.005478):0.005197,(('Phyllotis camiari':0.037432,'Phyllotis rupestris':0.03906):0.005189,'Phyllotis bonariensis':0.033662):0.003725):0.022638,'Phyllotis magister':0.047681):0.017629,'Phyllotis darwinii':0.001653):0.001052,((((('Phyllotis occidens':0.021098,'Phyllotis stenops':0.015693):0.005471,'Phyllotis andium':0.010457):0.013852,'Phyllotis haggardi':0.002125):0.004975,('Phyllotis definitus':0.026934,'Phyllotis pearsoni':0.020776):0.027812):0.007057,('Phyllotis amicus':0.019948,'Phyllotis gerbillus':0.020242):0.034912):0.016277):2.58E-4,((('Phyllotis osilae':0.021901,'Phyllotis tucumanus':0.027974):0.0108,'Phyllotis nogalaris':0.05211):0.014685,('Phyllotis alisosiensis':0.00363,'Phyllotis anitae':0.005654):0.034814):0.029824):2.6E-4,((((('Auliscomys boliviensis':0.014981,'Auliscomys pictus':0.014572):0.017907,'Auliscomys sublimis':0.015155):0.006248,'Galenomys garleppii':0.046719):0.002739,'Loxodontomys micropus':0.002798):3.78E-4,(('Tapecomys primus':0.031008,'Tapecomys wolffsohni':0.011467):0.014211,'Salinomys delicatus':0.040233):0.007455):2.38E-4):5.39E-4,('Andalgalomys pearsoni':0.002277,'Andalgalomys olrogi':0.037427):0.003121):1.68E-4,((((('Eligmodontia dunaris':0.049659,'Eligmodontia puerulus':0.007196):0.003662,'Eligmodontia moreni':0.006229):0.006304,'Eligmodontia hirtipes':0.036734):0.003412,('Eligmodontia bolsonensis':0.01025,'Eligmodontia typus':0.005087):0.026419):0.007528,'Eligmodontia morgani':0.00217):0.003485):4.23E-4,(('Graomys chacoensis':7.27E-4,'Graomys griseoflavus':7.92E-4):4.23E-4,'Graomys domorum':0.001334):0.003528):0.001261,((((((('Calomys callosus':1.49E-4,'Calomys tocantinsi':0.002757):2.52E-4,('Calomys fecundus':0.003227,'Calomys venustus':0.014494):0.002966):5.52E-4,'Calomys cerqueirai':0.030474):6.7E-4,'Calomys callidus':0.00533):7.24E-4,(('Calomys expulsus':0.03754,'Calomys tener':0.041144):0.011397,'Calomys laucha':0.041184):0.015573):9.81E-4,'Calomys hummelincki':0.057999):0.001,(('Calomys musculinus':0.014705,'Calomys sorella':0.044584):0.014764,'Calomys lepidus':0.002751):0.001583):0.003722):6.18E-4,'Calassomys apicalis':0.065575):5.77E-4,(('Delomys altimontanus':0.02541,'Delomys sublineatus':0.031591):0.010651,'Delomys dorsalis':0.018482):0.040794):0.00112,(((((('Abrothrix sanborni':4.9E-4,'Abrothrix lanosa':0.020404):2.67E-4,'Abrothrix manni':6.16E-4):4.71E-4,('Abrothrix hirta':9.76E-4,'Abrothrix longipilis':0.001092):1.87E-4):2.77E-4,(('Abrothrix andina':9.52E-4,'Abrothrix olivacea':0.001046):7.28E-4,('Abrothrix illutea':0.03481,'Abrothrix jelskii':0.014326):0.006023):1.55E-4):0.001226,(((('Geoxus annectens':0.001145,'Geoxus valdivianus':0.017493):7.27E-4,('Geoxus michaelseni':5.45E-4,'Geoxus lafkenche':0.027291):0.001144):3.17E-4,('Chelemys megalonyx':0.031155,'Notiomys edwardsii':0.019417):0.003487):3.98E-4,'Paynomys macronyx':0.002813):0.00117):0.00318,(((('Juliomys rimofrons':0.029473,'Juliomys ximenezi':0.078561):0.041994,'Juliomys pictipes':0.019077):0.004152,'Juliomys ossitenuis':0.011413):0.02974,((('Wiedomys cerradensis':0.051689,'Wiedomys pyrrhorinos':0.02096):0.00869,'Wilfredomys oenax':0.019118):0.020867,'Phaenomys ferrugineus':0.042091):0.004247):0.00486):5.5E-4):5.9E-4,(('Euneomys chinchilloides':0.005043,'Neotomys ebriosus':0.005036):0.00115,('Euneomys fossor':0.063103,'Irenomys tarsalis':0.032711):0.006613):0.002637):2.11E-4,(('Andinomys edax':0.003658,'Punomys kofordi':0.023029):0.003447,('Neomicroxus bogotensis':0.036092,'Neomicroxus latebricola':0.035143):0.033395):2.56E-4):3.74E-4,((((((((((((('Akodon caenosus':0.00343,'Akodon lutescens':0.001298):0.002591,'Akodon subfuscus':0.026904):0.004336,(('Akodon fumeus':0.00816,'Akodon kofordi':0.005116):0.005166,'Akodon juninensis':0.016649):0.002562):0.002667,((('Akodon polopi':0.01291,'Akodon sylvanus':0.020737):0.004219,('Akodon spegazzinii':0.005099,'Akodon oenos':0.00708):0.004829):0.003373,'Akodon boliviensis':3.9E-4):5.59E-4):2.35E-4,'Akodon kadiweu':0.033312):3.78E-4,'Akodon azarae':0.001575):5.53E-4,((('Akodon paranaensis':8.95E-4,'Akodon reigi':0.001458):7.33E-4,('Akodon cursor':0.02589,'Akodon montensis':0.019409):0.004838):2.98E-4,(('Akodon lindberghi':0.006397,'Akodon mystax':0.003496):0.018749,'Akodon philipmyersi':0.049036):0.007465):4.54E-4):3.69E-4,(((((((((('Akodon josemariarguedasi':0.001706,'Akodon orophilus':3.0E-6):0.007481,'Akodon mollis':0.002729):0.003464,'Akodon torques':0.005435):0.002092,'Akodon kotosh':0.032221):0.001254,('Akodon affinis':0.020232,'Akodon baliolus':0.008394):0.003307):0.001799,('Akodon aerosus':2.0E-6,'Akodon surdus':2.0E-6):0.015929):0.002076,(('Akodon simulator':0.012511,'Akodon varius':0.009769):0.014021,'Akodon albiventer':0.026472):0.003927):0.002395,'Akodon mimus':0.028815):0.001127,((('Akodon dolores':0.005844,'Akodon toba':0.005846):0.004738,'Akodon dayi':0.009511):0.009325,'Akodon iniscatus':0.013663):0.006938):0.003502,('Akodon budini':4.62E-4,'Akodon siberiae':0.011705):0.001762):3.89E-4):7.33E-4,'Deltamys kempi':0.002979):7.37E-4,((((('Necromys lactens':0.001707,'Necromys obscurus':0.001729):4.1E-4,('Necromys lasiurus':0.001231,'Necromys lenguarum':0.029496):0.001207):4.66E-4,(('Necromys amoenus':0.018121,'Necromys lilloi':0.040292):0.002613,'Necromys urichi':0.069137):0.004947):3.52E-4,(('Thalpomys cerradensis':0.031333,'Thalpomys lasiotis':0.03239):0.027781,'Podoxymys roraimae':0.050661):0.005233):2.0E-4,('Castoria angustidens':0.040486,'Thaptomys nigrita':0.024449):0.005511):3.84E-4):0.0023,(((((((('Oxymycterus josei':0.003041,'Oxymycterus rufus':0.004304):0.005446,'Oxymycterus inca':0.019898):0.008201,'Oxymycterus quaestor':0.02046):0.005027,(('Oxymycterus juliacae':0.018459,'Oxymycterus nigrifrons':0.03962):0.007025,'Oxymycterus willkaurco':0.016344):0.009068):0.001397,(((('Oxymycterus amazonicus':0.006417,'Oxymycterus delator':0.007859):0.003852,'Oxymycterus itapeby':0.017917):0.005666,'Oxymycterus dasytrichus':0.0138):0.004564,'Oxymycterus nasutus':0.010769):0.001853):0.002534,('Oxymycterus hiska':0.011468,'Oxymycterus paramensis':0.012738):0.003574):0.003255,'Juscelinomys huanchacae':0.031153):0.008793,'Oxymycterus wayku':0.00235):0.003949):4.65E-4,((((('Scapteromys aquaticus':0.010692,'Scapteromys meridionalis':0.031468):0.009644,'Scapteromys tumidus':4.3E-4):0.003598,'Kunsia tomentosus':0.041672):0.001105,(('Bibimys chacoensis':2.0E-6,'Bibimys labiosus':0.057404):0.003433,'Bibimys torresi':0.017793):0.00298):3.46E-4,(((('Brucepattersonius griserufescens':0.021693,'Brucepattersonius nebulosus':0.021781):0.008303,('Brucepattersonius iheringi':0.018324,'Brucepattersonius soricinus':0.009404):0.00732):0.003092,'Blarinomys breviceps':0.037447):0.004654,'Lenoxus apicalis':0.022549):0.006782):7.1E-4):0.001943,('Reithrodon auritus':0.001426,'Reithrodon typicus':0.00114):0.01211):2.09E-4):3.78E-4,((((((((((('Thomasomys bombycinus':0.034191,'Thomasomys vulcani':0.037058):0.007106,'Thomasomys fumeus':0.039808):0.018866,('Thomasomys australis':0.019857,'Thomasomys daphne':0.036711):0.029375):0.009325,(('Thomasomys andersoni':0.084729,'Thomasomys oreas':0.05353):0.020578,'Thomasomys gracilis':0.048939):0.015105):0.003022,((((('Thomasomys cinereus':0.038997,'Thomasomys salazari':0.035542):0.009561,('Thomasomys silvestris':0.02316,'Thomasomys ucucha':0.027898):0.010591):0.003195,'Thomasomys cinnameus':0.036144):0.002786,('Thomasomys hudsoni':0.03538,'Thomasomys paramorum':0.044598):0.007787):0.005794,'Thomasomys caudivarius':0.032609):0.011316):0.007153,((((((('Thomasomys auricularis':0.028799,'Thomasomys pyrrhonotus':0.03581):0.014414,'Thomasomys antoniobracki':0.034445):0.005537,('Thomasomys aureus':0.01931,'Thomasomys pardignasi':0.01713):0.0309):0.007145,'Thomasomys praetor':0.040782):0.016273,'Thomasomys notatus':0.042815):0.003353,(((('Thomasomys ischyrus':0.001095,'Thomasomys taczanowskii':0.001256):0.019316,'Thomasomys baeops':0.025517):0.022622,'Thomasomys apeco':0.056798):0.012608,(('Thomasomys ladewi':0.02829,'Thomasomys macrotis':0.02091):0.01441,'Thomasomys kalinowskii':0.043937):0.003447):0.00718):0.005601,'Thomasomys onkiro':0.071149):0.001591):0.005474,'Thomasomys erro':0.002935):0.001943,(((((((('Rhipidomys itoan':0.04075,'Rhipidomys tribei':0.025391):0.021787,'Rhipidomys leucodactylus':0.03202):0.016497,'Rhipidomys venezuelae':0.013766):0.00349,(('Rhipidomys cariri':0.032284,'Rhipidomys macrurus':0.017814):0.008263,'Rhipidomys gardneri':0.04234):0.006725):0.003589,(('Rhipidomys emiliae':0.014539,'Rhipidomys ipukensis':0.012912):0.009165,'Rhipidomys mastacalis':0.009105):0.009012):0.006394,'Rhipidomys nitela':0.002219):0.00103,(('Rhipidomys albujai':0.045177,'Rhipidomys latimanus':0.044781):0.008449,'Rhipidomys venustus':0.027232):0.005627):9.9E-4,('Rhipidomys macconnelli':0.025077,'Rhipidomys wetzeli':0.074882):0.007294):0.002737):1.0E-6,'Aepeomys lugens':0.027945):3.97E-4,(((('Chilomys instans':0.030023,'Chilomys georgeledecii':0.011813):0.014737,('Chilomys neisi':0.018501,'Chilomys percequilloi':0.022414):0.016748):0.007077,'Chilomys weksleri':0.023324):0.032422,(('Rhagomys longilingua':0.009077,'Rhagomys septentrionalis':0.06093):0.020538,'Rhagomys rufescens':0.041925):0.025476):0.011504):5.91E-4,('Abrawayaomys ruschii':0.069455,'Chinchillula sahamae':0.059497):0.016067):5.16E-4):3.68E-4,((((((((((((('Neacomys aletheia':5.36E-4,'Neacomys musseri':0.004666):0.021221,'Neacomys macedoruizi':0.010644):0.010614,'Neacomys minutus':0.014093):0.023908,(('Neacomys guianae':0.032652,'Neacomys jau':0.028128):0.023502,('Neacomys rosalindae':0.034398,'Neacomys tenuipes':0.021991):0.00871):0.012023):0.010586,(((('Neacomys marajoara':0.017728,'Neacomys vossi':0.025278):0.005826,'Neacomys xingu':0.008181):0.012748,'Neacomys elieceri':0.03711):0.024723,'Neacomys dubosti':0.047163):0.018544):0.007936,(('Neacomys amoenus':0.011841,'Neacomys carceleni':0.010317):0.021183,('Neacomys spinosus':0.01909,'Neacomys vargasllosai':0.034834):0.004228):0.031867):0.00785,('Neacomys auriventer':0.052841,'Neacomys serranensis':0.048044):0.022211):0.01121,'Neacomys paracou':0.04911):0.00851,(('Microryzomys minutus':0.001432,'Microryzomys altissimus':0.020158):0.001093,'Oreoryzomys balneator':0.002974):0.001139):3.63E-4,((((((((((('Oligoryzomys fulvescens':0.017112,'Oligoryzomys vegetus':0.009511):0.007044,'Oligoryzomys messorius':0.021409):0.00139,'Oligoryzomys delicatus':0.011236):0.004698,('Oligoryzomys rupestris':0.03133,'Oligoryzomys utiaritensis':0.024049):0.004765):0.002969,'Oligoryzomys moojeni':0.02101):0.003267,('Oligoryzomys flavescens':0.014117,'Oligoryzomys longicaudatus':0.015184):0.00886):0.002146,(('Oligoryzomys nigripes':0.012719,'Oligoryzomys stramineus':0.018926):0.004311,'Oligoryzomys chacoensis':0.015699):0.003629):0.003706,(((('Oligoryzomys andinus':0.004487,'Oligoryzomys arenalis':0.010059):0.00211,'Oligoryzomys guille':0.008909):0.010373,'Oligoryzomys destructor':0.015218):0.002667,('Oligoryzomys brendae':0.015736,'Oligoryzomys pachecoi':0.006666):0.008944):0.002262):0.002977,('Oligoryzomys mattogrossae':0.032643,'Oligoryzomys microtis':0.032449):0.010717):0.008059,'Oligoryzomys costaricensis':0.002517):0.001401,'Microakodontomys transitorius':0.007593):0.001621):0.001075,((((((((((((('Melanomys caliginosus':0.025276,'Melanomys chrysomelas':0.018984):0.004541,('Melanomys columbianus':0.014935,'Melanomys idoneus':0.010819):0.003427):0.003123,'Sigmodontomys alfari':0.009046):0.009019,'Pennatomys nivalis':0.086498):0.004026,('Tanyuromys aphrastus':0.024702,'Tanyuromys thomasleei':0.035867):0.021137):0.003682,(('Oryzomys palustris':0.01291,'Oryzomys texensis':0.015903):0.015292,'Oryzomys couesi':0.025543):0.018084):0.003963,(((('Nesoryzomys narboroughi':0.047686,'Nesoryzomys swarthi':0.039455):0.005519,'Nesoryzomys fernandinae':0.001576):5.3E-5,'Nesoryzomys indefessus':0.008174):6.65E-4,((('Aegialomys baroni':0.005739,'Aegialomys ica':0.001635):0.002532,'Aegialomys galapagoensis':0.00589):0.005868,'Aegialomys xanthaeolus':0.01492):0.018036):5.85E-4):1.59E-4,('Megalomys desmarestii':0.001795,'Megalomys luciae':0.002158):0.070174):3.74E-4,(('Nectomys apicalis':0.014706,'Nectomys squamipes':0.011685):0.011132,'Amphinectomys savamis':0.048784):0.006996):5.22E-4,'Sooretamys angouya':0.003638):6.63E-4,((((('Holochilus chacarius':0.016786,'Holochilus nanus':0.020354):0.007015,'Holochilus sciureus':0.019181):0.026418,'Holochilus brasiliensis':0.00278):7.42E-4,'Pseudoryzomys simplex':0.022537):0.001063,'Lundomys molitor':0.044223):5.24E-4):4.14E-4,((((('Cerradomys goytaca':0.002771,'Cerradomys subflavus':0.002336):0.002139,'Cerradomys vivoi':0.007133):0.014091,'Cerradomys langguthi':0.015587):0.032283,('Cerradomys scotti':0.001303,'Cerradomys akroai':0.026567):9.12E-4):9.43E-4,('Cerradomys maracajuensis':0.037882,'Cerradomys marinhus':0.030612):0.032103):0.001896):5.37E-4,('Drymoreomys albimaculatus':0.004326,'Eremoryzomys polius':0.063277):0.002549):4.29E-4):7.38E-4,((((((((((((('Oecomys bicolor':0.011404,'Oecomys phaeotis':0.034697):0.003989,'Oecomys cleberi':0.011703):0.005653,'Oecomys concolor':0.022219):0.002909,('Oecomys roberti':0.014724,'Oecomys tapajinus':0.02704):0.008229):0.001615,(('Oecomys franciscorum':0.010951,'Oecomys mamorae':0.025002):0.007564,'Oecomys sydandersoni':0.04556):0.00393):0.003653,('Oecomys superans':0.034976,'Oecomys trinitatis':0.027544):0.006169):0.003365,('Oecomys auyantepui':0.031577,'Oecomys paricola':0.01925):0.005747):0.003802,'Oecomys rutilus':0.032136):0.004818,('Oecomys catherinae':0.018206,'Oecomys matogrossensis':0.0225):0.003775):0.001368,'Oecomys rex':0.046709):0.009164,(((((('Euryoryzomys legatus':0.028202,'Euryoryzomys nitidus':0.005182):0.004216,'Euryoryzomys lamia':0.021752):0.015676,('Euryoryzomys emmonsae':0.027815,'Euryoryzomys russatus':0.042079):0.006891):0.008273,'Euryoryzomys macconnelli':0.054622):0.005614,('Transandinomys bolivaris':0.036359,'Transandinomys talamancae':0.020691):0.01572):0.007043,'Antillomys rayi':0.059258):0.003167):0.009628,(((((((('Nephelomys albigularis':0.019172,'Nephelomys ricardopalmai':0.024563):0.007042,'Nephelomys devius':0.029459):0.004617,'Nephelomys moerex':0.017353):0.013598,'Nephelomys levipes':0.032072):0.003968,('Pattonimus ecominga':0.023727,'Pattonimus musseri':0.026507):0.028414):0.005245,'Mindomys hammondi':0.04421):0.007419,'Nephelomys keaysi':0.026004):0.01055,(((('Hylaeamys laticeps':0.002517,'Hylaeamys perenensis':0.009532):0.029543,'Hylaeamys acritus':0.0342):0.017413,'Hylaeamys megacephalus':0.001165):0.001054,'Hylaeamys yunganus':0.002082):0.00209):6.78E-4):8.7E-4,((((('Handleyomys chapmani':0.020504,'Handleyomys guerrerensis':0.023135):0.005135,'Handleyomys saturatior':0.011071):0.016536,('Handleyomys melanotis':0.018716,'Handleyomys rostratus':0.015448):0.015028):0.005364,'Handleyomys alfaroi':0.004015):0.002725,'Handleyomys intectus':0.051735):0.001094):0.001386):0.001927,(('Scolomys melanops':0.003854,'Scolomys ucayalensis':0.051999):0.004703,'Zygodontomys brevicauda':0.033194):2.0E-6):0.003771):0.007983,(((((('Sigmodon alleni':0.030058,'Sigmodon hirsutus':0.024863):0.020264,'Sigmodon ochrognathus':0.020811):0.004679,('Sigmodon arizonae':0.010772,'Sigmodon mascotensis':0.022561):0.005994):0.003615,('Sigmodon hispidus':0.002685,'Sigmodon toltecus':0.021457):0.001744):0.002654,((('Sigmodon fulviventer':0.030753,'Sigmodon leucotis':0.054708):0.012105,'Sigmodon peruanus':0.057):0.004624,'Sigmodon alstoni':0.032524):0.004361):0.005037,(((('Neusticomys ferreirai':0.011629,'Neusticomys peruviensis':0.014256):0.048185,('Rheomys raptor':0.02191,'Rheomys thomasi':0.013189):0.025735):0.014224,(('Neusticomys oyapocki':0.004481,'Neusticomys vossi':0.003223):2.32E-4,'Neusticomys monticolus':0.028242):0.003802):0.001516,'Ichthyomys stolzmanni':0.03036):0.008617):0.003372):0.009353,'Baiomys musculus':0.019362):1.51E-4,(((((((('Peromyscus maniculatus':0.037906,'Peromyscus truei':0.040177):0.007801,'Onychomys torridus':0.046438):0.005889,'Reithrodontomys megalotis':0.042906):0.005314,'Isthmomys pirrensis':0.049187):0.00917,('Baiomys taylori':0.038004,'Scotinomys teguina':0.052968):0.017965):0.008165,'Neotoma lepida':0.052965):0.015083,((('Tylomys nudicaudus':0.016261,'Tylomys watsoni':0.013351):0.017201,'Ototylomys phyllotis':0.034938):0.036523,('Nyctomys sumichrasti':0.061949,'Otonyctomys hatti':0.064965):0.031091):0.015689):0.002502,('Arvicola amphibius':0.049606,'Microtus californicus':0.038131):0.063988):0.001956):3.82E-4,'Tylomys nudicans':0.018441):0.001072,((('Cricetulus longicaudatus':0.057081,'Mesocricetus auratus':0.057107):0.007003,'Phodopus sungorus':0.078036):0.013867,('Cricetulus griseus':0.004619,'Cricetus cricetus':0.005219):0.007066):0.006704):0.005558,'Nannospalax galili':0.055122):0.015071,'Rattus norvegicus':0.022406):0.008669,'Mus musculus':0.008669);
end;
